# Supplementary material for: Cross-lineage 5-methylcytosine methylome profiling reveals methylated divergence among Toxoplasma gondii tachyzoites of the three major clonal lineages
Source: Infect Dis Poverty. 2025 Aug 19;14:87. doi: 10.1186/s40249-025-01358-w (PMC12362873; doi:10.1186/s40249-025-01358-w)
Supplement: Supplementary file 1 — Additional file 1 (Table S1. Primer sequences for RT-qPCR analysis.) [file 40249_2025_1358_MOESM1_ESM.xlsx]

## Sheet: sheet1
Table S1. Sequences of primers used for RT-qPCR analysis.
Gene ID	Forward primer (5′-3′)	Reverse primer (5′-3′)
TGME49_223480	AGTGGAGGCACTTGGGTACA	GCTTGCAGGTGTAGCCTGTT
TGME49_271010	CAGAGGGTTAGAGGTGCTGGA	TGCTTCGACCAAGGTCGTCTTC
TGME49_261022	GCAAACGCCTCTGTCCAATC	TCCAGAATGTCGCCTTCAGC
TGME49_209030	TCGGTGACGAAGCCCAAA	AGTTCGTTGTAGAAGGTGTGA
