# Supplementary material for: Cross-lineage 5-methylcytosine methylome profiling reveals methylated divergence among Toxoplasma gondii tachyzoites of the three major clonal lineages
Source: Infect Dis Poverty. 2025 Aug 19;14:87. doi: 10.1186/s40249-025-01358-w (PMC12362873; doi:10.1186/s40249-025-01358-w)
Supplement: Supplementary file 2 — Additional file 2 (Table S2. Primer sequences for MeRIP-qPCR analysis.) [file 40249_2025_1358_MOESM2_ESM.xlsx]

## Sheet: sheet1
Table S2. Sequences of primers used for MeRIP-qPCR analysis.
Gene ID	Methylated site	Forward primer (5′-3′)	Reverse primer (5′-3′)
TGME49_223480	chrX: 3819537-3819740	CGTCGCCTTGGATGGTTATC	AGGGAAGGGAGGAAGTCTCAA
TGME49_223480	chrX: 3822161-3822393	ATCAGCGAAGCAGACGAAACT	CGCCTGTCTCTGCAAGATGAA
TGME49_271010	chrVIII: 4788121-4788920	AGAAACTTCGGGTGAGGCAG	TGCCGTAGCAAAGAGCTTCC
TGME49_271010	chrVIII: 4792521-4792805	ACTTTGAGACACCGGCAAGT	CACGTTCATGTCGCGTTTGT
TGME49_261022	chrVIIb: 1930146-1930341	GTTGTCTTCCCCTTTTCTTGCG	GGGGACGTAGACGACACTCTTG
TGME49_261022	chrVIIb: 1948061-1948093	AAGTCCATGTCTCGCAGTCGC	GTCCTCCTTCTCCCTGTCACTCA
