# Supplementary material for: Cross-lineage 5-methylcytosine methylome profiling reveals methylated divergence among Toxoplasma gondii tachyzoites of the three major clonal lineages
Source: Infect Dis Poverty. 2025 Aug 19;14:87. doi: 10.1186/s40249-025-01358-w (PMC12362873; doi:10.1186/s40249-025-01358-w)
Supplement: Supplementary file 4 — Additional file 4 (Table S3. Differentially methylated mRNA sites.) [file 40249_2025_1358_MOESM4_ESM.xlsx]

## Sheet: RH_vs_ME49
Table S3a. Differentially methylated mRNA sites in RH vs. ME49.
txStart	txEnd	Transcript ID	Gene name	Fold change	P value	FDR	Regulation	Gene description	Column A ~ B: the coordinates of the differentially methylated RNA sites
1465543	1465870	XM_018780144.1	TGME49_226660	14.4461	7.58837e-07	7.46905e-06	hypermethylated	hypothetical protein	Column C ~ D: the transcript id and gene symbol of differentially methylated RNA.
5404903	5405040	XM_002370288.2	TGME49_305460	14.8106	2.24428e-07	2.77236e-06	hypermethylated	methionine aminopeptidase 2, putative	Column E ~ H: the comparison information calculated by diffreps.
1588821	1589220	XM_018781270.1	TGME49_261680	3.60715	2.46523e-07	2.98916e-06	hypermethylated	hypothetical protein	Column I: the annotation of the differentially methylated gene.
1387461	1388480	XM_018781035.1	TGME49_253990	3.41752	2.31967e-06	1.9128e-05	hypermethylated	hypothetical protein
1881126	1881520	XM_002368042.2	TGME49_232130	13.4724	1.05393e-06	9.80084e-06	hypermethylated	hypothetical protein	Legend:
6070701	6070757	XM_018782483.1	TGME49_306430	14.7568	6.55242e-10	5.03929e-08	hypermethylated	hypothetical protein	txStart: transcription start position
277941	278500	XM_018780532.1	TGME49_238870	2.07204	1.23023e-06	1.11152e-05	hypermethylated	hypothetical protein	txEnd: transcription end position
1681123	1681340	XM_018781054.1	TGME49_254370	6.20065	6.84633e-06	4.82736e-05	hypermethylated	guanylyl cyclase	Gene name: the symbol of the methylated gene
6553041	6553361	XM_018779664.1	TGME49_214850	17985.8	1.93728e-07	2.46004e-06	hypermethylated	1-deoxy-D-xylulose 5-phosphate reductoisomerase, putative	Fold change: fold change between two groups
1359381	1359720	XM_002369738.2	TGME49_318400	6840.7	2.12377e-09	1.29829e-07	hypermethylated	hypothetical protein	P value: pvalue between two groups
2895602	2895879	XM_018782731.1	TGME49_312670	11.0556	1.66705e-06	1.44263e-05	hypermethylated	hypothetical protein	FDR: the corrected pvalue between two groups
4671361	4671800	XM_002364674.2	TGME49_315360	3.13452	4.491e-06	3.36701e-05	hypermethylated	hypothetical protein	Regulation: hypermethylated or hypomethylated in test group
1430141	1430460	XM_018780298.1	TGME49_231440	5.39363	7.75372e-07	7.58787e-06	hypermethylated	LsmAD domain-containing protein	Gene_id: the unique identifier for a gene in NCBI's database
3715661	3716500	XM_002364552.1	TGME49_313830	3.1276	3.65195e-07	4.09968e-06	hypermethylated	AARP2CN (NUC121) domain-containing protein	Gene descriptiont: the functional output attributed to the gene, which is usually a protein or a functional RNA molecule
1302481	1302820	XM_002369745.2	AP2IV4	36.0589	2.51754e-07	3.04676e-06	hypermethylated
2435121	2435380	XM_002366780.2	TGME49_243210	3.32942	7.4424e-06	5.18062e-05	hypermethylated	DUF862 domain-containing protein
5072701	5072900	XM_018782891.1	TGME49_315910	11.4874	4.48261e-07	4.83306e-06	hypermethylated	hypothetical protein
1462821	1463280	XM_002370598.2	TGME49_218550	560.47	2.77379e-09	1.60317e-07	hypermethylated	PIK3R4 kinase-related protein
6061349	6061427	XM_002370706.2	TGME49_214140	1438.6	2.16836e-08	5.03056e-07	hypermethylated	hypothetical protein
218841	219220	XM_018779909.1	TGME49_221280	5119	8.67199e-09	2.57731e-07	hypermethylated	hypothetical protein
83241	83700	XM_002367821.2	TGME49_229180	5.05504	4.02594e-07	4.44368e-06	hypermethylated	HEAT repeat-containing protein
387181	387380	XM_018782990.1	TGME49_320300	4.52901	7.16879e-12	3.53313e-09	hypermethylated	SWI2/SNF2 Brahma-like putative
647617	647826	XM_018780553.1	TGME49_239420	1323.19	1.79848e-09	1.14724e-07	hypermethylated	protein kinase
1565401	1565660	XM_018779812.1	TGME49_218362	6.78456	5.03254e-08	9.02103e-07	hypermethylated	zinc finger protein ZFP1
1563514	1563640	XM_002371257.2	SET8	4341.6	1.35099e-09	9.00956e-08	hypermethylated
583601	584310	XM_002369827.2	TGME49_320010	5.92609	2.30328e-06	1.90175e-05	hypermethylated	hypothetical protein
3159545	3159789	XM_018780040.1	TGME49_224260	3334.2	2.82941e-08	6.05672e-07	hypermethylated	PHD-finger domain-containing protein
2665781	2666077	XM_018780770.1	TGME49_246100	13155.9	2.04342e-10	2.08418e-08	hypermethylated	phosducin, putative
5479681	5480080	XM_002368988.2	TGME49_236660	6.51601	1.36014e-06	1.21508e-05	hypermethylated	START domain-containing protein
1265521	1265860	XM_018780594.1	TGME49_240410	22.4525	8.54308e-08	1.31193e-06	hypermethylated	protein kinase (incomplete catalytic triad)
3347321	3347800	XM_002367485.2	TGME49_202410	4.54924	2.38312e-09	1.41159e-07	hypermethylated	hypothetical protein
1743572	1743960	XM_002365237.1	TGME49_261450	4.61669	7.98281e-07	7.77213e-06	hypermethylated	hypothetical protein
5825261	5825460	XM_002369039.2	TGME49_237280	5.03804	1.01239e-06	9.47933e-06	hypermethylated	TLD protein
2117131	2117260	XM_002371187.2	TGME49_210730	2449.6	1.25764e-08	3.45897e-07	hypermethylated	ATP-dependent hsl protease ATP-binding subunit hslU, putative
2593701	2594094	XM_018780079.1	TGME49_225010	57.1845	1.4098e-07	1.89012e-06	hypermethylated	hypothetical protein
522121	522310	XM_002364142.1	TBL1	4.10303	4.92861e-07	5.21661e-06	hypermethylated
305881	306160	XM_002371408.2	TGME49_280550	15.2591	3.29396e-09	1.60358e-07	hypermethylated	clathrin adaptor complex small chain subfamily protein
1221321	1221680	XM_002366616.1	TGME49_240380	9.12396	5.86117e-07	6.01669e-06	hypermethylated	hypothetical protein
3739281	3739700	XM_002367126.2	TGME49_248200	5.38486	1.39711e-06	1.24157e-05	hypermethylated	ribosomal RNA (adenine(1779)-N(6)/adenine(1780)-N(6))-dimethyltransferase, putative
3467921	3468360	XM_018782775.1	TGME49_313540	9.24892	3.28171e-06	2.57474e-05	hypermethylated	hypothetical protein
915022	915162	XM_002366577.1	TGME49_239790	4.12904	7.64977e-07	7.51746e-06	hypermethylated	BRCA1 C Terminus (BRCT) domain-containing protein
6250581	6250780	XM_018781796.1	TGME49_278205	22.567	1.27758e-07	1.75305e-06	hypermethylated	hypothetical protein
3760226	3760540	XM_002368413.2	SCSA	16233.7	1.83601e-07	2.35234e-06	hypermethylated
4621187	4621262	XM_018782854.1	TGME49_315280	3543.2	3.78639e-09	1.60358e-07	hypermethylated	hypothetical protein
1282264	1282720	XM_018782623.1	TGME49_310350	7.24557	1.07024e-06	9.92351e-06	hypermethylated	PGAP1 family protein
1949841	1950260	XM_002366212.1	TGME49_225900	5367.1	7.72675e-09	2.36933e-07	hypermethylated	hypothetical protein
1030861	1031860	XM_018779446.1	TGME49_209070	3.47673	3.33046e-07	3.80857e-06	hypermethylated	hypothetical protein
6050001	6050420	XM_002370705.2	TGME49_214130	7.64127	1.17978e-06	1.07203e-05	hypermethylated	hypothetical protein
484721	485040	XM_018782561.1	TGME49_309080	2.35019	2.6353e-06	2.12439e-05	hypermethylated	hypothetical protein
4480261	4480640	XM_002367228.2	TGME49_249350	10490.8	1.06652e-07	1.51352e-06	hypermethylated	esterase/lipase/thioesterase domain-containing protein
1261702	1261820	XM_002369657.2	TGME49_209490	3553.6	2.92529e-08	6.22007e-07	hypermethylated	hypothetical protein
1679501	1679920	XM_002368612.2	TGME49_265240	2.24243	4.80107e-06	3.57001e-05	hypermethylated	hypothetical protein
1507261	1507880	XM_018782286.1	TGME49_295850	4.8719	6.8686e-06	4.84127e-05	hypermethylated	cyclic nucleotide-binding domain-containing protein
2064201	2064400	XM_002364342.2	TGME49_311410	7.64988	1.42553e-08	3.76059e-07	hypermethylated	M phase phosphoprotein MPP10, putative
2153324	2153399	XM_002371308.2	TGME49_217820	1889.7	3.30216e-08	6.74327e-07	hypermethylated	PCI domain-containing protein
30301	30980	XM_018780223.1	TGME49_229020	30274.6	1.39314e-07	1.87254e-06	hypermethylated	cell-cycle-associated protein kinase CDK, putative
3513841	3514260	XM_002367096.2	AP2XII4	3.09094	3.0419e-06	2.41855e-05	hypermethylated
470510	470623	XM_002369296.1	TGME49_252290	7.08343	4.85072e-11	7.16172e-09	hypermethylated	importin alpha, putative
5369921	5370280	XM_018782444.1	TGME49_305330	4.05583	5.49008e-06	4.00055e-05	hypermethylated	cyclin, N-terminal domain-containing protein
6679666	6680140	XM_018779670.1	TGME49_215010	5.98943	4.4373e-06	3.332e-05	hypermethylated	hypothetical protein
4996941	4997380	XM_002365703.1	POLR2F	7.49465	1.67335e-06	1.44677e-05	hypermethylated
5892021	5892440	XM_018780495.1	TGME49_237460	3.24038	4.93454e-06	3.65501e-05	hypermethylated	hypothetical protein
1815561	1815780	XM_002368037.1	TGME49_232080	7.37735	3.26494e-06	2.56581e-05	hypermethylated	hypothetical protein
572861	573320	XM_018782422.1	TGME49_304630	3.43007	3.25115e-07	3.74e-06	hypermethylated	ATG C terminal domain-containing protein
880761	881280	XM_018781309.1	TGME49_262990	2.29104	6.49732e-06	4.61024e-05	hypermethylated	hypothetical protein
881061	881260	XM_018780177.1	TGME49_227610	3.63228	1.14797e-06	1.04812e-05	hypermethylated	hypothetical protein
703221	703660	XM_018782971.1	TGME49_319880	13.7863	4.62121e-07	4.94061e-06	hypermethylated	MORN repeat-containing protein
5171499	5171720	XM_018781580.1	TGME49_270580	6861.1	7.09125e-08	1.14426e-06	hypermethylated	HECT-domain (ubiquitin-transferase) domain-containing protein
3456921	3457300	XM_018780726.1	TGME49_244700	12432.6	1.04227e-07	1.49126e-06	hypermethylated	NAD(+)/NADH kinase domain-containing protein
1128003	1128126	XM_018779456.1	TGME49_209210	3.2505	1.69665e-06	1.46426e-05	hypermethylated	hypothetical protein
1953141	1953520	XM_018781977.1	TGME49_286160	3216.3	8.57371e-10	6.17081e-08	hypermethylated	non-specific serine/threonine protein kinase
5398201	5398400	XM_018780948.1	TGME49_251450	11.2588	1.76044e-07	2.27178e-06	hypermethylated	hypothetical protein
4766861	4767260	XM_002365728.1	AP2VIII6	3.93425	7.361e-06	5.13145e-05	hypermethylated
499541	499840	XM_002369836.2	TGME49_320100	3735.6	3.39468e-08	6.84622e-07	hypermethylated	RNA recognition motif-containing protein
5720110	5720310	XM_002370969.2	TGME49_217020	18.8544	3.70604e-07	4.14091e-06	hypermethylated	ATPase, AFG1 family protein
1840401	1840840	XM_002368037.1	TGME49_232080	8.18452	1.20194e-06	1.08905e-05	hypermethylated	hypothetical protein
2704981	2705540	XM_018780773.1	TGME49_246170	3.77201	1.55151e-06	1.35786e-05	hypermethylated	ARID/BRIGHT DNA binding domain-containing protein
1276821	1277032	XM_018782623.1	TGME49_310350	3.25945	4.55463e-10	3.72834e-08	hypermethylated	PGAP1 family protein
1673581	1674000	XM_002368612.2	TGME49_265240	8033.1	4.0337e-09	1.60358e-07	hypermethylated	hypothetical protein
3819537	3819740	XM_018780002.1	TGME49_223480	1486.7	1.05054e-08	3.04052e-07	hypermethylated	sushi domain (scr repeat) domain-containing protein
1019863	1020200	XM_018779841.1	TGME49_219260	3.99406	4.17232e-06	3.15914e-05	hypermethylated	cation-transporting ATPase, putative
6786621	6787040	XM_002370408.2	TGME49_277020	34.4141	2.81903e-07	3.33958e-06	hypermethylated	hypothetical protein
2390290	2390540	XM_002368220.2	TGME49_288210	4630.4	2.94722e-08	6.24368e-07	hypermethylated	PUL domain-containing protein
605081	605820	XM_002369573.2	TGME49_208310	5.21811	3.7384e-10	3.169e-08	hypermethylated	hypothetical protein
3078516	3078700	XM_018781902.1	TGME49_283550	19.0782	2.35465e-07	2.87886e-06	hypermethylated	hypothetical protein
2600716	2601040	XM_018780673.1	TGME49_243400	9.08927	1.10335e-06	1.01662e-05	hypermethylated	hypothetical protein
5427141	5427700	XM_002368978.2	TGME49_236560	12.3215	5.10798e-07	5.37959e-06	hypermethylated	hypothetical protein
1576204	1576380	XM_002369269.2	TGME49_287040	2132.6	1.08044e-09	7.3861e-08	hypermethylated	hypothetical protein
4685721	4686200	XM_002367253.2	TGME49_249610	2.14318	1.42952e-06	1.26521e-05	hypermethylated	hypothetical protein
585761	586040	XM_002366391.2	TGME49_228100	3.25795	2.09195e-06	1.7608e-05	hypermethylated	hypothetical protein
4356461	4356720	XM_018780400.1	TGME49_234410	4975.5	1.64072e-08	4.1007e-07	hypermethylated	transporter, small conductance mechanosensitive ion channel (MscS) family protein
1581421	1581820	XM_018782283.1	TGME49_295710	40.2808	2.14368e-11	4.90331e-09	hypermethylated	HECT-domain (ubiquitin-transferase) domain-containing protein
4985630	4985841	XM_018781586.1	TGME49_270805	13.1323	9.62356e-07	9.14094e-06	hypermethylated	hypothetical protein
528601	529060	XM_002364144.1	TGME49_309160	3.12765	3.06307e-09	1.60358e-07	hypermethylated	IgA-specific metalloendopeptidase
570221	570520	XM_002366393.2	TGME49_228120	3.33717	2.18023e-06	1.81905e-05	hypermethylated	hypothetical protein
1371824	1372110	XM_018781413.1	TGME49_266010	6.48004	1.4481e-06	1.27928e-05	hypermethylated	phosphatidylinositol 3- and 4-kinase
646901	647160	XM_018780553.1	TGME49_239420	4036.4	1.5591e-11	4.37306e-09	hypermethylated	protein kinase
3311161	3311600	XM_018780823.1	TGME49_247390	4.36858	5.05107e-06	3.73118e-05	hypermethylated	ATPase, AAA family protein
2795035	2795580	XM_002368284.2	TGME49_288890	12.9864	1.66206e-09	1.07096e-07	hypermethylated	hypothetical protein
6316221	6316540	XM_002365530.1	TGME49_268780	4271.1	4.45484e-08	8.20939e-07	hypermethylated	hypothetical protein
4792801	4793220	XM_018779504.1	TGME49_210430	2.23288	9.49995e-07	9.04155e-06	hypermethylated	DnaJ domain-containing protein
500861	501340	XM_002369836.2	TGME49_320100	2065.88	1.35923e-08	3.63599e-07	hypermethylated	RNA recognition motif-containing protein
4219261	4219720	XM_018780390.1	TGME49_234230	4.51191	1.01478e-06	9.49232e-06	hypermethylated	hypothetical protein
6596621	6597240	XM_018782350.1	TGME49_298610	2.49661	9.67153e-06	6.52281e-05	hypermethylated	GYF domain-containing protein
881981	882740	XM_002368733.2	TGME49_266950	9.76474	2.97995e-06	2.37512e-05	hypermethylated	protein kinase, putative
2054801	2055280	XM_018780112.1	TGME49_225770	5743.4	3.68591e-08	7.21765e-07	hypermethylated	Tyrosine kinase-like (TKL) protein
3942401	3942820	XM_002367410.2	TGME49_201250	5.94478	5.96373e-06	4.29393e-05	hypermethylated	histone lysine methyltransferase, SET, putative
5135555	5135660	XM_018782894.1	RPS15	7.79578	4.16954e-07	4.56528e-06	hypermethylated
3699461	3699840	XM_002366006.1	TGME49_223610	19.1525	4.59185e-07	4.9188e-06	hypermethylated	hypothetical protein
390901	391400	XM_018781484.1	TGME49_267750	12.9399	3.12536e-08	6.49943e-07	hypermethylated	hypothetical protein
3243981	3244200	XM_002368332.2	TGME49_289380	1228.56	1.65508e-08	4.1157e-07	hypermethylated	hypothetical protein
1438921	1439280	XM_002371088.2	TGME49_213920	141.929	4.73468e-08	8.59762e-07	hypermethylated	hypothetical protein
4256281	4256780	XM_018780393.1	TGME49_234270	5.59148	2.09102e-06	1.7608e-05	hypermethylated	hypothetical protein
3966622	3966760	XM_002368438.2	TGME49_290950	38.7619	9.98808e-08	1.45066e-06	hypermethylated	clathrin heavy chain, putative
6835959	6836400	XM_002370801.2	TGME49_215230	2.61086	7.19893e-06	5.03687e-05	hypermethylated	RNA recognition motif-containing protein
4188241	4188566	XM_002367186.1	TGME49_248810	15190.5	3.03649e-10	2.82512e-08	hypermethylated	nuclear factor NF7
3197901	3198400	XM_018781703.1	TGME49_273885	4.54638	3.36218e-06	2.62923e-05	hypermethylated	hypothetical protein
5301795	5301940	XM_002365662.1	TGME49_270270	120.332	2.20378e-11	4.91749e-09	hypermethylated	hypothetical protein
2754461	2755000	XM_002366120.2	TGME49_224870	4.42035	1.49111e-06	1.31e-05	hypermethylated	hypothetical protein
4074221	4074325	XM_018782816.1	TGME49_314410	41.4686	2.76171e-11	5.47961e-09	hypermethylated	aquarius, putative
6458501	6459360	XM_002370754.2	TGME49_214740	2.72019	4.09801e-06	3.11152e-05	hypermethylated	hypothetical protein
1791121	1791560	XM_002369463.2	TGME49_254500	2.76094	4.12314e-06	3.12686e-05	hypermethylated	hypothetical protein
4692957	4693033	XM_002365737.1	TGME49_271120	6087.4	5.67131e-09	1.89107e-07	hypermethylated	endonuclease/exonuclease/phosphatase family protein
304481	304940	XM_002367852.1	TGME49_229490	474.228	2.12477e-10	2.14249e-08	hypermethylated	tetratricopeptide repeat-containing protein
335401	335840	XM_018781856.1	TGME49_280522	4.02036	2.76391e-10	2.6291e-08	hypermethylated	hypothetical protein
507461	507820	XM_018780241.1	TGME49_230000	7.10287	5.8446e-06	4.2225e-05	hypermethylated	hypothetical protein
4021421	4021940	XM_002367398.2	ROP33	19.8682	6.26806e-07	6.36585e-06	hypermethylated
4824761	4825120	XM_002364831.1	TGME49_255440	8860.4	5.90113e-09	1.94056e-07	hypermethylated	hypothetical protein
4175041	4175340	XM_018782825.1	TGME49_314530	4375.4	2.44923e-11	5.19047e-09	hypermethylated	RPAP1 family, C-terminal protein
4769141	4770778	XM_002365728.1	AP2VIII6	3.60095	3.1691e-08	6.54868e-07	hypermethylated
1679261	1679640	XM_002368612.2	TGME49_265240	2.0297	7.65944e-10	5.70658e-08	hypermethylated	hypothetical protein
1363081	1363460	XM_002370233.2	TGME49_295050	5.43503	5.01124e-06	3.70606e-05	hypermethylated	tRNA ligase class II core domain (G, H, P, S and T) domain-containing protein
1057697	1058046	XM_002366597.2	TGME49_240090	13.5167	1.25264e-06	1.12856e-05	hypermethylated	rhoptry kinase family protein ROP34, putative
6071761	6071791	XM_002370707.2	TGME49_214150	19.0239	7.41047e-08	1.17783e-06	hypermethylated	mitochondrial inner membrane translocase subunit TIM17, putative
1843050	1843195	XM_002368037.1	TGME49_232080	2458.5	3.52e-09	1.60358e-07	hypermethylated	hypothetical protein
357261	357720	XM_018779919.1	TGME49_221450	7.07031	2.60524e-06	2.1046e-05	hypermethylated	SPRY domain-containing protein
1557661	1558407	XM_002371257.2	SET8	4.60604	2.52014e-06	2.04713e-05	hypermethylated
3485373	3485706	XM_018779197.1	TGME49_202250	4081.9	1.33495e-08	3.59627e-07	hypermethylated	hypothetical protein
2550535	2550680	XM_002365141.1	TGME49_259990	1657.1	2.12401e-11	4.90331e-09	hypermethylated	SAC3/GANP family protein
2039234	2039440	XM_002368565.2	TGME49_264770	7.75434	1.51937e-06	1.33336e-05	hypermethylated	hypothetical protein
3519081	3519280	XM_002367096.2	AP2XII4	3653.6	3.06334e-09	1.60358e-07	hypermethylated
2523541	2524100	XM_018779253.1	TGME49_203390	37943.5	5.10305e-08	9.07088e-07	hypermethylated	CRAL/TRIO domain-containing protein
5608207	5608500	XM_002364803.2	TGME49_316900	5.8346	1.58807e-06	1.38468e-05	hypermethylated	Sas10 C-terminal domain-containing protein
545881	546560	XM_018782012.1	TGME49_287480	6.65661	4.87866e-07	5.17236e-06	hypermethylated	hypothetical protein
6066861	6067060	XM_018779740.1	TGME49_216590	15.0422	3.8442e-07	4.27853e-06	hypermethylated	HEAT repeat-containing protein
679701	679800	XM_018782426.1	ROP35	3638.3	1.90698e-10	2.00949e-08	hypermethylated
734121	734680	XM_018780186.1	TGME49_227930	5.18002	3.90616e-06	2.99687e-05	hypermethylated	hypothetical protein
2497301	2498100	XM_018780086.1	AP2X2	3.29377	8.52482e-07	8.22844e-06	hypermethylated
172621	172880	XM_002371500.2	TGME49_220160	441.939	3.51213e-08	6.98507e-07	hypermethylated	WD domain-containing protein
3505041	3505860	XM_018780024.1	TGME49_223880	2.94274	5.22445e-06	3.83696e-05	hypermethylated	zinc finger, C3HC4 type (RING finger) domain-containing protein
6460841	6461420	XM_002370754.2	TGME49_214740	4.16311	2.13773e-06	1.79143e-05	hypermethylated	hypothetical protein
6075801	6076300	XM_002370709.2	TGME49_214170	15.6266	1.58209e-06	1.38038e-05	hypermethylated	hypothetical protein
5117301	5117500	XM_018780934.1	TGME49_250690	9.00197	1.12007e-07	1.57778e-06	hypermethylated	zinc finger (CCCH type) motif-containing protein
5282261	5282860	XM_018782439.1	TGME49_305200	4.57542	4.57838e-06	3.42311e-05	hypermethylated	tetratricopeptide repeat-containing protein
5919921	5920098	XM_002370942.2	LEO1	138.182	9.65001e-08	1.42127e-06	hypermethylated
336421	336820	XM_002367856.2	TGME49_229630	2.15914	8.97611e-06	6.09692e-05	hypermethylated	eIF2 kinase IF2K-A (incomplete catalytic triad)
3225502	3225621	XM_018780038.1	TGME49_224210	5346.1	2.62927e-11	5.39226e-09	hypermethylated	hypothetical protein
5498541	5499089	XM_002367362.2	TGME49_251620	9039.6	2.41774e-08	5.46357e-07	hypermethylated	flap structure-specific endonuclease 1, putative
5939061	5939340	XM_018781538.1	TGME49_269290	9634.2	4.77517e-08	8.64148e-07	hypermethylated	hypothetical protein
3400468	3400668	XM_002365916.1	TGME49_273560	4.28285	3.51389e-07	3.97984e-06	hypermethylated	kinesin heavy chain, putative
3208838	3209040	XM_018781191.1	TGME49_258750	264.979	1.14228e-08	3.24512e-07	hypermethylated	hypothetical protein
1799383	1799643	XM_018782316.1	TGME49_297460	10.1229	5.18611e-07	5.43487e-06	hypermethylated	hypothetical protein
829761	830220	XM_018780181.1	TGME49_227790	976.145	1.0137e-07	1.4603e-06	hypermethylated	glycosyltransferase, group 1 family protein
4927661	4928220	XM_018781589.1	TGME49_270865	3.37074	5.37039e-07	5.6003e-06	hypermethylated	adenylate cyclase, putative
1551281	1551740	XM_002368010.1	TGME49_231800	3758.9	2.70155e-08	5.90225e-07	hypermethylated	helicase, putative
1957701	1957960	XM_002368574.2	TGME49_264860	5943.5	1.9177e-09	1.19922e-07	hypermethylated	zinc finger, C3HC4 type (RING finger) domain-containing protein
6588821	6589420	XM_018779667.1	TGME49_214920	6.41285	2.01019e-06	1.69798e-05	hypermethylated	GPI-anchored wall transfer protein GWT1, putative
1281106	1281240	XM_002370221.2	TGME49_294930	2.18692	1.57776e-07	2.07535e-06	hypermethylated	leucine rich repeat-containing protein
1861661	1862120	XM_018780633.1	TGME49_242055	10.13	4.30914e-09	1.60358e-07	hypermethylated	DEAD/DEAH box helicase domain-containing protein
587861	588320	XM_002364153.2	TGME49_309250	5.72785	1.37496e-10	1.52028e-08	hypermethylated	hypothetical protein
1675461	1676040	XM_002371460.2	TGME49_295620	15848.7	7.43189e-10	5.60271e-08	hypermethylated	hypothetical protein
6842121	6842520	XM_018779152.1	TGME49_200385	16005.6	9.76813e-09	2.87069e-07	hypermethylated	Myb family DNA-binding domain-containing protein
588509	588700	XM_018779864.1	TGME49_219860	2.90312	2.6334e-06	2.12376e-05	hypermethylated	replication licensing factor, putative
493901	494420	XM_002371876.2	TGME49_308000	16.3773	6.32699e-07	6.41205e-06	hypermethylated	Gpi16 subunit, GPI transamidase component protein
1577561	1577960	XM_018779319.1	TGME49_205150	7169.4	2.76068e-08	5.97667e-07	hypermethylated	ACR, YagE family COG1723 domain-containing protein
455868	455940	XM_018781334.1	TGME49_263595	8.08066	1.46519e-08	3.8177e-07	hypermethylated	RNA-binding protein
1292341	1292360	XM_018780153.1	TGME49_226850	231.94	1.00695e-07	1.45607e-06	hypermethylated	TBC domain-containing protein
324661	325420	XM_002365437.2	TGME49_263785	8.66476	3.99067e-06	3.04578e-05	hypermethylated	phosphatidate cytidylyltransferase
1998321	1999040	XM_018779288.1	TGME49_204100	5.00154	6.77376e-07	6.79978e-06	hypermethylated	eIF2 kinase IF2K-C
3455301	3455900	XM_018780726.1	TGME49_244700	8.06493	1.3896e-08	3.69269e-07	hypermethylated	NAD(+)/NADH kinase domain-containing protein
1426161	1426560	XM_018779332.1	TGME49_205390	7394.8	3.27912e-08	6.72501e-07	hypermethylated	hypothetical protein
6532561	6532840	XM_002370764.2	AP2X7	8755.1	7.91523e-11	1.02005e-08	hypermethylated
3466761	3467320	XM_018782775.1	TGME49_313540	5.92698	5.18772e-06	3.81586e-05	hypermethylated	hypothetical protein
6515465	6515540	XM_018781779.1	TGME49_277790	11.4432	4.66121e-11	6.94556e-09	hypermethylated	hypothetical protein
2387681	2388088	XM_018782405.1	TGME49_301340	6.85373	2.40203e-11	5.19047e-09	hypermethylated	DnaJ domain-containing protein
6257921	6258720	XM_002370387.2	TGME49_306660	3.07269	6.58901e-07	6.64581e-06	hypermethylated	RNA pseudouridine synthase superfamily protein
1187261	1187520	XM_002370629.1	AP2XII1	12.2944	4.8569e-07	5.15502e-06	hypermethylated
5349667	5350174	XM_018782442.1	TGME49_305310	15.4183	3.51759e-11	5.93726e-09	hypermethylated	ERCC4 domain-containing protein
1451441	1451660	XM_002366279.2	TGME49_226670	1926.5	3.08914e-09	1.60358e-07	hypermethylated	hypothetical protein
828154	828220	XM_002365366.1	TGME49_263070	9.5768	1.26387e-06	1.136e-05	hypermethylated	CMGC kinase, CK2 family
659381	659740	XM_002367897.1	TGME49_230170	5195.4	8.93575e-08	1.35315e-06	hypermethylated	hypothetical protein
901141	901609	XM_018779847.1	TGME49_219500	5.64502	1.15465e-07	1.61338e-06	hypermethylated	hypothetical protein
3517621	3518160	XM_002367096.2	AP2XII4	3.13633	6.29003e-06	4.48653e-05	hypermethylated
1367897	1367960	XM_002369409.2	TGME49_253950	22436	3.8734e-09	1.60358e-07	hypermethylated	protein fam50a, putative
3082761	3082801	XM_018782067.1	TGME49_289210	5.30105	9.65266e-07	9.15036e-06	hypermethylated	prefoldin subunit protein
601321	601451	XM_018779863.1	TGME49_219850	10.4639	2.52383e-07	3.05244e-06	hypermethylated	prolyl-tRNA synthetase (ProRS)
3696421	3696860	XM_018782794.1	TGME49_313790	5.69894	8.04677e-07	7.83041e-06	hypermethylated	hypothetical protein
2263681	2263880	XM_018780657.1	TGME49_242780	2234.2	1.09519e-08	3.13643e-07	hypermethylated	hypothetical protein
225561	226020	XM_018781862.1	TGME49_280660	4.20862	4.41564e-06	3.32473e-05	hypermethylated	HECT-domain (ubiquitin-transferase) domain-containing protein
3164877	3165240	XM_018780810.1	MIC15	7492.3	3.29838e-09	1.60358e-07	hypermethylated
4731301	4731363	XM_002367260.2	PAF1	11.4418	8.14997e-09	2.46737e-07	hypermethylated
4155781	4156260	XM_018781873.1	TGME49_281500	15.2949	4.10596e-07	4.51111e-06	hypermethylated	hypothetical protein
3382401	3382880	XM_018782767.1	TGME49_313430	16.5213	2.72399e-06	2.18941e-05	hypermethylated	hypothetical protein
238001	238280	XM_002371564.2	TGME49_275780	3899.5	3.37935e-10	2.984e-08	hypermethylated	hypothetical protein
5185841	5186280	XM_002367317.2	TGME49_250760	8558.5	9.79979e-08	1.43738e-06	hypermethylated	pentatricopeptide repeat domain-containing protein
4362241	4362409	XM_018781628.1	TGME49_271790	4.7858	9.66001e-06	6.51735e-05	hypermethylated	hypothetical protein
2411241	2411780	XM_018780754.1	ROM6	4.86806	1.27997e-06	1.14992e-05	hypermethylated
4796041	4796529	XM_018781101.1	TGME49_255470	8.53553	8.43589e-07	8.15085e-06	hypermethylated	hypothetical protein
2818692	2818960	XM_018780375.1	TGME49_233810	8.60388	1.36375e-06	1.21717e-05	hypermethylated	Sel1 repeat-containing protein
544118	544660	XM_018780242.1	TGME49_230010	5.36645	6.57778e-07	6.64502e-06	hypermethylated	hypothetical protein
1798979	1799177	XM_018782316.1	TGME49_297460	17.4117	2.08845e-07	2.61887e-06	hypermethylated	hypothetical protein
6273101	6273395	XM_018779644.1	TGME49_214380	13688.9	3.45838e-08	6.92131e-07	hypermethylated	hypothetical protein
787041	787897	XM_002364181.2	TGME49_309752	10.2331	2.19846e-08	5.08258e-07	hypermethylated	succinate-Coenzyme A ligase, beta subunit, putative
918221	918600	XM_018779846.1	TGME49_219485	11.3466	3.11062e-07	3.61321e-06	hypermethylated	hypothetical protein
5277821	5278220	XM_002370271.2	TGME49_305190	6.0114	1.38769e-06	1.23391e-05	hypermethylated	CorA family Mg2+ transporter protein
3501781	3502167	XM_018782779.1	TGME49_313590	2.16911	5.29134e-06	3.87862e-05	hypermethylated	hypothetical protein
1562521	1562898	XM_002371257.2	SET8	2.73205	4.71854e-06	3.51825e-05	hypermethylated
3658430	3658625	XM_018782104.1	TGME49_290225	7022.9	2.61853e-09	1.54623e-07	hypermethylated	hypothetical protein
2733521	2733575	XM_018780775.1	TGME49_246190	373	3.855e-09	1.60358e-07	hypermethylated	hypothetical protein
3664681	3665160	XM_018782791.1	TGME49_313760	13163.9	1.38155e-07	1.86197e-06	hypermethylated	hypothetical protein
4916992	4917200	XM_018781098.1	TGME49_255300	19.8686	3.03197e-12	3.04362e-09	hypermethylated	hypothetical protein
3417941	3418680	XM_018781176.1	TGME49_258450	1232.58	7.60738e-09	2.35163e-07	hypermethylated	hypothetical protein
1120261	1120540	XM_018779969.1	TGME49_222400	3601.8	6.19663e-10	4.80441e-08	hypermethylated	hypothetical protein
3643561	3643960	XM_018779187.1	TGME49_202070	5.68547	3.12014e-07	3.61766e-06	hypermethylated	hypothetical protein
595	940	XM_018780943.1	TGME49_250950	97.4347	1.31137e-07	1.79039e-06	hypermethylated	KRUF family protein
269333	269468	XM_002370095.2	TGME49_293340	2.14254	5.55291e-07	5.75915e-06	hypermethylated	ran binding family protein 1, putative
2853549	2853840	XM_018781920.1	TGME49_284010	8751.6	1.01078e-07	1.45854e-06	hypermethylated	5'-3' exonuclease, N-terminal resolvase family domain-containing protein
2372661	2373060	XM_002366768.2	TGME49_242890	5.96089	2.39015e-06	1.96243e-05	hypermethylated	hypothetical protein
5495541	5495838	XM_002370301.2	TGME49_305600	4823	1.28458e-10	1.44123e-08	hypermethylated	hypothetical protein
2459381	2459880	XM_002366956.2	PDHE1A	4.51733	3.623e-07	4.07197e-06	hypermethylated
149401	149660	XM_018783005.1	TGME49_320670	1891.2	1.56889e-08	4.00047e-07	hypermethylated	vacuolar protein sorting 16, putative
2997201	2997662	XM_002365077.2	TGME49_259040	4.54741	3.91735e-07	4.33637e-06	hypermethylated	hypothetical protein
1991261	1991377	XM_018782333.1	TGME49_297780	18.6395	5.83728e-09	1.9262e-07	hypermethylated	ATPase/histidine kinase/DNA gyrase B/HSP90 domain-containing protein
3784841	3785040	XM_018780854.1	TGME49_248290	2165.8	7.66433e-09	2.35869e-07	hypermethylated	WD domain, G-beta repeat-containing protein
6837301	6837720	XM_002370801.2	TGME49_215230	4.43107	1.8071e-08	4.41316e-07	hypermethylated	RNA recognition motif-containing protein
2763661	2764046	XM_018780370.1	TGME49_233735	11.2682	6.18858e-07	6.29854e-06	hypermethylated	hypothetical protein
5814581	5814900	XM_002365592.2	TGME49_269420	9.73384	7.73128e-07	7.58142e-06	hypermethylated	hypothetical protein
6753701	6753781	XM_002370789.2	TGME49_215090	3828.8	4.94992e-10	4.01744e-08	hypermethylated	ATP binding protein, putative
3080342	3080833	XM_002365068.2	TGME49_258950	13657.4	3.71325e-08	7.23419e-07	hypermethylated	lectin family protein
1819041	1819520	XM_002371228.2	TGME49_211340	2.27069	7.52262e-06	5.22501e-05	hypermethylated	hypothetical protein
884961	885500	XM_018779434.1	TGME49_208820	6.68431	1.76975e-06	1.51978e-05	hypermethylated	1-deoxy-D-xylulose-5-phosphate synthase
320301	320680	XM_002369928.2	TGME49_221400	31.7932	8.05069e-09	2.44119e-07	hypermethylated	hypothetical protein
4332467	4332640	XM_002367208.2	TGME49_249150	7630.3	3.97675e-08	7.60475e-07	hypermethylated	PAN domain-containing protein
5499801	5500280	XM_002364791.2	TGME49_316680	3.86758	1.3976e-06	1.24157e-05	hypermethylated	RNA pseudouridine synthase superfamily protein
3273281	3273620	XM_018780717.1	TGME49_244460	5.79932	3.80275e-06	2.93275e-05	hypermethylated	hypothetical protein
1721393	1721680	XM_018781994.1	TGME49_286690	3947.8	7.4118e-11	9.68256e-09	hypermethylated	DNA/RNA-binding protein KIN17 domain-containing protein
4909201	4909440	XM_002364818.1	TGME49_255310	7.10037	1.57597e-06	1.37568e-05	hypermethylated	zinc finger (CCCH type) motif-containing protein
4168361	4168800	XM_018781645.1	TGME49_272155	6.13647	2.47779e-10	2.39893e-08	hypermethylated	hypothetical protein
735772	736000	XM_002370679.2	TGME49_219682	6310.2	5.07086e-08	9.05586e-07	hypermethylated	pyruvate dehydrogenase kinase, putative
1186761	1186960	XM_002370629.1	AP2XII1	4511.3	5.33623e-08	9.36319e-07	hypermethylated
5372836	5373160	XM_018780460.1	TGME49_236270	152.933	3.04193e-07	3.55228e-06	hypermethylated	hypothetical protein
879861	880220	XM_002368733.2	TGME49_266950	16.7543	2.55803e-07	3.08989e-06	hypermethylated	protein kinase, putative
545681	546261	XM_018782982.1	TGME49_320060	2.35836	7.43606e-06	5.17809e-05	hypermethylated	DnaJ domain-containing protein
1857581	1857926	XM_018781256.1	TGME49_261080	9389.2	1.92657e-08	4.62207e-07	hypermethylated	kringle domain-containing protein
3453040	3453080	XM_018780726.1	TGME49_244700	12.4525	2.30245e-07	2.83687e-06	hypermethylated	NAD(+)/NADH kinase domain-containing protein
5720361	5720643	XM_002365605.1	TGME49_269650	45540.5	1.3022e-09	8.74536e-08	hypermethylated	FFD and TFG box motifs protein
1871021	1871340	XM_002371636.1	TGME49_321340	153.992	5.47451e-08	9.5706e-07	hypermethylated	membrane protein, putative
2629281	2629700	XM_002366803.2	TGME49_243450	10.3691	2.25023e-06	1.86928e-05	hypermethylated	Ras-related protein Rab2BV, putative
1478521	1479080	XM_018782288.1	TGME49_295935	49.5231	1.39072e-07	1.8706e-06	hypermethylated	KRUF family protein
2085844	2086120	XM_018781245.1	TGME49_260650	53.0899	6.90763e-08	1.1251e-06	hypermethylated	glycosyltransferase, group 2 family protein
1186981	1187180	XM_002370629.1	AP2XII1	4407.7	6.18538e-10	4.80441e-08	hypermethylated
656481	656820	XM_002369325.2	TGME49_252880	10.243	3.25842e-07	3.7461e-06	hypermethylated	hypothetical protein
4371321	4371520	XM_018782841.1	TGME49_314875	1653.4	7.65171e-09	2.35869e-07	hypermethylated	RIC1 protein
3493919	3494069	XM_018780024.1	TGME49_223880	7.29584	2.42841e-06	1.98786e-05	hypermethylated	zinc finger, C3HC4 type (RING finger) domain-containing protein
6188961	6189540	XM_018779729.1	TGME49_216380	5.84192	3.18551e-07	3.6778e-06	hypermethylated	phospholipid-translocating P-type ATPase, flippase subfamily protein
112701	112726	XM_002369907.1	TGME49_221180	3.29215	9.82165e-07	9.25993e-06	hypermethylated	hypothetical protein
1121201	1121620	XM_018780162.1	TGME49_227050	4.89114	7.50487e-08	1.18986e-06	hypermethylated	ATPase/histidine kinase/DNA gyrase B/HSP90 domain-containing protein
1346472	1346660	XM_018780293.1	TGME49_231280	3.29243	7.7696e-06	5.37503e-05	hypermethylated	WD domain, G-beta repeat-containing protein
1459401	1459620	XM_002365277.1	TGME49_261960	6.58345	2.94742e-07	3.46158e-06	hypermethylated	hypothetical protein
423420	423720	XM_018781337.1	TGME49_263637	6.74584	3.40108e-06	2.65747e-05	hypermethylated	hypothetical protein
96801	97040	XM_002365468.1	TGME49_264190	23.1744	8.29373e-08	1.28398e-06	hypermethylated	hypothetical protein
2756601	2757040	XM_002366120.2	TGME49_224870	2.08489	5.26022e-06	3.85878e-05	hypermethylated	hypothetical protein
77501	77740	XM_002367821.2	TGME49_229180	2569.8	2.67152e-08	5.86351e-07	hypermethylated	HEAT repeat-containing protein
4222401	4223080	XM_018780390.1	TGME49_234230	19.6317	3.84263e-07	4.27853e-06	hypermethylated	hypothetical protein
1858221	1858420	XM_002368039.2	TGME49_232100	34.3372	3.01541e-09	1.60358e-07	hypermethylated	RAP domain-containing protein
4608241	4608960	XM_018782162.1	TGME49_292200	3.43461	2.20532e-07	2.73485e-06	hypermethylated	RNA recognition motif-containing protein
6346841	6347240	XM_002370465.2	TGME49_278030	24.7122	2.93669e-07	3.45323e-06	hypermethylated	hypothetical protein
1655901	1656200	XM_002366683.2	TGME49_241150	2411.4	2.15344e-08	5.01498e-07	hypermethylated	hypothetical protein
4088124	4088280	XM_002364932.1	TGME49_257370	169.135	1.72646e-08	4.25436e-07	hypermethylated	hypothetical protein
4611306	4611462	XM_018780414.1	TGME49_235020	4707.7	2.37591e-11	5.19047e-09	hypermethylated	COPI protein, putative
1613537	1613620	XM_018779317.1	TGME49_205130	180.862	8.99165e-08	1.35687e-06	hypermethylated	hypothetical protein
3562323	3562445	XM_002366926.2	POLR1A	10.8832	3.6554e-07	4.10115e-06	hypermethylated
1135166	1135501	XM_002367955.2	TGME49_230950	7661	2.09042e-08	4.88609e-07	hypermethylated	hypothetical protein
4730137	4730500	XM_002367260.2	PAF1	7542.9	5.10757e-09	1.7521e-07	hypermethylated
4095401	4095583	XM_018782134.1	TGME49_291050	3791	3.75483e-08	7.29286e-07	hypermethylated	histone kinase SNF1, putative
4895001	4895326	XM_018782879.1	TGME49_315680	5.864	2.96279e-06	2.36441e-05	hypermethylated	vacuolar protein sorting-associated protein vps4, putative
6619591	6620020	XM_018781771.1	TGME49_277550	43.3073	2.54362e-08	5.65436e-07	hypermethylated	UvrD/REP helicase domain-containing protein
2854581	2854860	XM_018781920.1	TGME49_284010	15.583	1.92908e-07	2.45126e-06	hypermethylated	5'-3' exonuclease, N-terminal resolvase family domain-containing protein
1364681	1365540	XM_002370233.2	TGME49_295050	3.28383	9.78446e-10	6.86517e-08	hypermethylated	tRNA ligase class II core domain (G, H, P, S and T) domain-containing protein
1277961	1278200	XM_018779466.1	TGME49_209500	4.12768	1.46785e-06	1.29313e-05	hypermethylated	hypothetical protein
4454141	4454580	XM_018782153.1	TGME49_291980	2.69742	8.59249e-06	5.86139e-05	hypermethylated	HECT-domain (ubiquitin-transferase) domain-containing protein
2004568	2004980	XM_018781251.1	TGME49_260840	4131.1	2.85978e-09	1.60358e-07	hypermethylated	hypothetical protein
5621681	5621973	XM_002369008.2	TGME49_236970	12.734	1.13748e-10	1.32288e-08	hypermethylated	SWI2/SNF2-containing PHD finger protein
2385861	2386180	XM_018782404.1	TGME49_301310	16.9735	5.96305e-07	6.0983e-06	hypermethylated	hypothetical protein
4429141	4429263	XM_002364888.1	TGME49_256820	7.62059	4.67014e-06	3.48625e-05	hypermethylated	zinc finger (CCCH type) motif-containing protein
2978961	2979520	XM_018782736.1	TGME49_312905	6806.74	1.7975e-07	2.30867e-06	hypermethylated	hypothetical protein
1322221	1322440	XM_002367980.1	TGME49_231200	4.59661	3.3483e-06	2.62052e-05	hypermethylated	hypothetical protein
3971381	3972060	XM_018779567.1	TGME49_212220	2.59105	4.51934e-10	3.7154e-08	hypermethylated	hypothetical protein
225481	226053	XM_018779877.1	TGME49_220230	5.55547	6.15952e-08	1.03965e-06	hypermethylated	leucine rich repeat-containing protein
4575441	4575960	XM_018782159.1	NEK	5.43138	4.43645e-06	3.332e-05	hypermethylated
1685435	1685880	XM_002368027.1	PRP8	9237.4	6.96262e-08	1.13212e-06	hypermethylated
398821	399220	XM_002367865.2	TGME49_229720	10.4018	1.75339e-07	2.26575e-06	hypermethylated	hypothetical protein
3043901	3044140	XM_018781906.1	TGME49_283702	3181.7	3.73299e-09	1.60358e-07	hypermethylated	FATC domain-containing protein
538401	538740	XM_018782012.1	TGME49_287480	3.16208	2.06996e-06	1.74383e-05	hypermethylated	hypothetical protein
1492255	1492380	XM_002371479.2	TGME49_295910	4.02152	1.4362e-08	3.7731e-07	hypermethylated	ATP-dependent Clp protease adaptor protein ClpS protein
3282181	3282680	XM_018782084.1	TGME49_289520	8981.6	6.23667e-08	1.04601e-06	hypermethylated	hypothetical protein
5917901	5918028	XM_002370942.2	LEO1	9.61976	2.76381e-07	3.28028e-06	hypermethylated
5117481	5117740	XM_018782431.1	TGME49_304955	2.75251	1.02732e-08	2.99604e-07	hypermethylated	serine/threonine specific protein phosphatase
6528081	6528540	XM_018779662.1	TGME49_214830	5.37257	3.04205e-06	2.41855e-05	hypermethylated	hypothetical protein
3776273	3776702	XM_018782113.1	TGME49_290620	3.57102	3.43742e-10	2.99369e-08	hypermethylated	hypothetical protein
2165121	2165720	XM_018779276.1	TGME49_203880	4.19745	2.3354e-07	2.8645e-06	hypermethylated	hypothetical protein
359241	359547	XM_002364120.2	TGME49_308920	5290.1	5.99287e-08	1.01873e-06	hypermethylated	splicing factor U2AF protein
5403701	5404024	XM_002370288.2	TGME49_305460	15.3906	2.20875e-07	2.73732e-06	hypermethylated	methionine aminopeptidase 2, putative
3988411	3988840	XM_002364589.2	TGME49_314295	2.70511	6.89734e-06	4.85794e-05	hypermethylated	ribosomal l25 family protein
2191941	2192320	XM_002365184.2	TGME49_260520	10043.1	1.63725e-08	4.09807e-07	hypermethylated	hypothetical protein
707661	707975	XM_018779855.1	TGME49_219710	5545.1	3.56848e-09	1.60358e-07	hypermethylated	hypothetical protein
296854	297023	XM_018781345.1	TGME49_263840	6714.7	3.14603e-09	1.60358e-07	hypermethylated	hypothetical protein
2470341	2470900	XM_002368134.1	TGME49_233160	271.504	1.17365e-07	1.63513e-06	hypermethylated	hypothetical protein
1903381	1903599	XM_018781979.1	TGME49_286230	9.41445	3.17818e-07	3.67352e-06	hypermethylated	hypothetical protein
1805221	1805500	XM_002369465.2	MED11	14183.3	1.26164e-07	1.73492e-06	hypermethylated
12261	12600	XM_018780944.1	TGME49_250955	36.2397	2.42167e-07	2.94382e-06	hypermethylated	KRUF family protein
4856661	4857220	XM_018779500.1	TGME49_210345	2.84543	5.11568e-06	3.76578e-05	hypermethylated	hypothetical protein
169401	169640	XM_018782179.1	TGME49_293220	3.23316	2.42977e-06	1.98812e-05	hypermethylated	DHHC zinc finger domain-containing protein
3421841	3422220	XM_018781176.1	TGME49_258450	3.38538	6.99739e-06	4.91751e-05	hypermethylated	hypothetical protein
3799301	3799473	XM_018782115.1	TGME49_290640	3512	4.04068e-09	1.60358e-07	hypermethylated	DNA mismatch repair protein MSH6-1, putative
1178881	1179300	XM_018779612.1	TGME49_213620	6472.1	7.07131e-08	1.14201e-06	hypermethylated	ABC1 family protein
5577421	5577676	XM_002370309.2	TGME49_305780	34.3784	2.14799e-07	2.68614e-06	hypermethylated	5'-3' exoribonuclease, putative
3381961	3382260	XM_018782767.1	TGME49_313430	3.93324	4.03564e-07	4.45181e-06	hypermethylated	hypothetical protein
1307961	1308380	XM_002370228.2	TGME49_295000	10.0989	4.70457e-08	8.55389e-07	hypermethylated	hypothetical protein
1173301	1173700	XM_018781428.1	TGME49_266390	5608.4	8.82484e-08	1.34116e-06	hypermethylated	DNA mismatch repair protein, C-terminal domain-containing protein
3236181	3236540	XM_018781702.1	TGME49_273815	7016.2	7.65899e-08	1.21027e-06	hypermethylated	hypothetical protein
3121	3408	XM_018783052.1	TGME49_323000	2558.6	4.62562e-08	8.45871e-07	hypermethylated	KRUF family protein
5395281	5395880	XM_018780948.1	TGME49_251450	8.98501	7.39539e-12	3.53313e-09	hypermethylated	hypothetical protein
5576181	5576793	XM_018780956.1	TGME49_251770	7.48993	6.81264e-07	6.82445e-06	hypermethylated	hypothetical protein
3860170	3860336	XM_018779173.1	TGME49_201680	14.6714	1.61798e-07	2.12095e-06	hypermethylated	eukaryotic initiation factor-3 subunit 10, putative
1841281	1841381	XM_002366228.2	TGME49_226060	6.82589	4.07226e-07	4.48442e-06	hypermethylated	transmembrane amino acid transporter protein
6477441	6478180	XM_018781503.1	TGME49_268380	7.96709	5.25621e-08	9.25117e-07	hypermethylated	RNA recognition motif-containing protein
1614961	1615168	XM_002364287.2	TGME49_310820	2.94876	4.41819e-07	4.78253e-06	hypermethylated	SLU7 splicing factor, putative
2295481	2295619	XM_018781233.1	TGME49_260420	3221.6	3.24149e-09	1.60358e-07	hypermethylated	HEC/Ndc80p family protein
2800721	2800803	XM_002368285.2	TGME49_288900	3.02135	8.44399e-06	5.7787e-05	hypermethylated	Yos1 family protein
1455661	1455900	XM_018779329.1	TGME49_205360	3565.9	6.77521e-09	2.14657e-07	hypermethylated	hypothetical protein
7116321	7116760	XM_018779700.1	TGME49_215710	7.35531	9.12808e-07	8.76195e-06	hypermethylated	hypothetical protein
594381	594940	XM_018782424.1	TGME49_304650	5.46441	8.34853e-06	5.72569e-05	hypermethylated	histidine acid phosphatase superfamily protein
1571821	1572080	XM_018779551.1	AP2IV5	3.80621	2.73275e-07	3.24898e-06	hypermethylated
779201	779325	XM_018782219.1	TGME49_294280	2.91706	5.90828e-06	4.26612e-05	hypermethylated	E3 ubiquitin-protein ligase, putative
758704	758800	XM_002369809.2	TGME49_319730	181.78	5.73996e-11	8.04987e-09	hypermethylated	YOU2 family C2C2 zinc finger protein
177321	177720	XM_002371825.2	TGME49_306930	32916.9	8.28465e-08	1.28398e-06	hypermethylated	proteasome subunit beta type 7 precursor, putative
399501	399900	XM_002366415.2	TGME49_228340	27.0026	3.49417e-11	5.93726e-09	hypermethylated	hypothetical protein
2603441	2603694	XM_018780673.1	TGME49_243400	8.546	6.38742e-07	6.46985e-06	hypermethylated	hypothetical protein
5344121	5344440	XM_002368965.2	TGME49_236230	4271.7	4.02395e-08	7.65578e-07	hypermethylated	hypothetical protein
2991681	2992200	XM_018779225.1	TGME49_202840	2.67147	6.03487e-06	4.33697e-05	hypermethylated	FHA domain-containing protein
5663881	5664120	XM_018779764.1	TGME49_217182	3832	3.46938e-09	1.60358e-07	hypermethylated	RNA-dependent RNA polymerase RDP
1693861	1694380	XM_018782279.1	TGME49_295610	3.95293	4.06292e-06	3.09103e-05	hypermethylated	histone lysine methyltransferase, SET, putative
1368276	1368580	XM_002366643.2	TGME49_240650	6960.1	6.69805e-08	1.09658e-06	hypermethylated	coatomer protein complex, subunit alpha, putative
3089181	3089440	XM_018779221.1	TGME49_202720	9.82582	1.14055e-06	1.04334e-05	hypermethylated	RNB family domain-containing protein
1461981	1462540	XM_002370598.2	TGME49_218550	15511.8	3.87661e-08	7.45348e-07	hypermethylated	PIK3R4 kinase-related protein
3419001	3419260	XM_018781176.1	TGME49_258450	1172.15	2.45438e-08	5.51383e-07	hypermethylated	hypothetical protein
4049361	4049840	XM_018782814.1	TGME49_314370	2.63513	1.87672e-06	1.59655e-05	hypermethylated	hypothetical protein
5023316	5023500	XM_002365700.1	TGME49_270750	14.1534	3.37641e-07	3.85157e-06	hypermethylated	hypothetical protein
3635001	3635635	XM_002365885.1	TGME49_273140	3.93092	8.33573e-07	8.07042e-06	hypermethylated	radical SAM methylthiotransferase, MiaB/RimO family protein
1591101	1591580	XM_018782283.1	TGME49_295710	3.44813	1.65268e-06	1.43371e-05	hypermethylated	HECT-domain (ubiquitin-transferase) domain-containing protein
2300741	2301060	XM_018780099.1	TGME49_225340	5.4122	2.04588e-07	2.57395e-06	hypermethylated	hypothetical protein
1502801	1503460	XM_018782286.1	TGME49_295850	3.00389	8.73479e-06	5.94571e-05	hypermethylated	cyclic nucleotide-binding domain-containing protein
6361565	6361835	XM_018779653.1	TGME49_214560	3.56314	6.87948e-06	4.84715e-05	hypermethylated	hypothetical protein
422718	422764	XM_018781338.1	TGME49_263639	5.8609	4.20883e-08	7.89841e-07	hypermethylated	hypothetical protein
3399581	3399763	XM_002365916.1	TGME49_273560	4.16294	7.30738e-07	7.23797e-06	hypermethylated	kinesin heavy chain, putative
5513286	5513700	XM_002365631.2	TGME49_269940	8.55367	1.47835e-06	1.30058e-05	hypermethylated	zinc finger motif, C2HC5-type protein
305201	305399	XM_002364116.2	TGME49_308860	6.97111	3.5413e-06	2.75575e-05	hypermethylated	hypothetical protein
5249100	5249380	XM_002365671.2	TGME49_270360	9.68039	2.19128e-07	2.72461e-06	hypermethylated	hypothetical protein
1289421	1289740	XM_018779977.1	TGME49_222900	3.03541	1.86956e-06	1.5933e-05	hypermethylated	phosphoserine phosphatase
2314161	2314580	XM_018780747.1	TGME49_245500	8.55644	5.20817e-07	5.452e-06	hypermethylated	dipeptidyl peptidase iv (dpp iv) n-terminal region domain-containing protein
523701	523980	XM_018782539.1	TGME49_308040	4065.6	2.5313e-08	5.64012e-07	hypermethylated	ZPR1 zinc finger domain-containing protein
1596761	1597061	XM_018782283.1	TGME49_295710	5.93931	7.87378e-07	7.6856e-06	hypermethylated	HECT-domain (ubiquitin-transferase) domain-containing protein
1934541	1934860	XM_002364328.1	TGME49_311270	4.16537	2.46993e-06	2.01838e-05	hypermethylated	hypothetical protein
5533285	5533480	XM_018782458.1	TGME49_305640	19.3934	1.78214e-07	2.29823e-06	hypermethylated	metallo-beta-lactamase domain-containing protein
3845301	3845920	XM_002368421.2	TGME49_290678	5.39166	3.92941e-06	3.00987e-05	hypermethylated	hypothetical protein
2914121	2914560	XM_018782732.1	TGME49_312700	5009.2	3.9497e-08	7.56352e-07	hypermethylated	hypothetical protein
2304341	2304540	XM_002366760.2	TGME49_242810	28.549	9.83592e-08	1.43838e-06	hypermethylated	hypothetical protein
249236	249460	XM_018781736.1	TGME49_275755	9.38456	1.29589e-06	1.16258e-05	hypermethylated	hypothetical protein
1034621	1035520	XM_018782947.1	TGME49_319320	18.1932	6.29648e-10	4.86205e-08	hypermethylated	hypothetical protein
1032061	1032640	XM_018779447.1	TGME49_209080	3.63927	6.2504e-06	4.46661e-05	hypermethylated	transport protein particle (trapp) component, bet3 protein
6760601	6761060	XM_002370411.2	TGME49_277050	11.262	5.51498e-07	5.73214e-06	hypermethylated	hypothetical protein
3093881	3094160	XM_018781709.1	TGME49_274010	282.793	1.63037e-08	4.09613e-07	hypermethylated	hypothetical protein
2376141	2376278	XM_002371610.2	TGME49_301290	132.253	1.48223e-07	1.96811e-06	hypermethylated	hypothetical protein
2561721	2562000	XM_002364409.2	TGME49_312280	9510.9	6.18799e-08	1.04228e-06	hypermethylated	pre-mRNA-splicing factor ATP-dependent RNA helicase, putative
3453521	3455240	XM_018780726.1	TGME49_244700	8.27548	1.44783e-07	1.92838e-06	hypermethylated	NAD(+)/NADH kinase domain-containing protein
3217061	3217480	XM_018780813.1	TGME49_247280	8.56962	1.92782e-11	4.76911e-09	hypermethylated	hypothetical protein
1377981	1378360	XM_002367987.1	TGME49_231370	9.61771	1.03329e-06	9.63242e-06	hypermethylated	phospholipase, patatin family protein
307581	307969	XM_018779914.1	TGME49_221390	3.03879	7.15729e-07	7.11736e-06	hypermethylated	hypothetical protein
2085981	2086300	XM_018780111.1	TGME49_225745	4407	3.40899e-11	5.93726e-09	hypermethylated	hypothetical protein
1999989	2000294	XM_002371294.2	TGME49_217680	333.006	4.06283e-08	7.68754e-07	hypermethylated	hypothetical protein
3132201	3132603	XM_018780809.1	TGME49_247050	5356.3	1.8301e-11	4.71696e-09	hypermethylated	hypothetical protein
4323901	4324340	XM_018781633.1	TGME49_271870	7.13072	3.24059e-06	2.54996e-05	hypermethylated	zinc carboxypeptidase superfamily protein
840961	841420	XM_018780180.1	TGME49_227780	23.249	5.13595e-07	5.39761e-06	hypermethylated	hypothetical protein
6772998	6773100	XM_018781761.1	TGME49_277030	2.18331	1.13856e-06	1.04252e-05	hypermethylated	isoleucyl-tRNA synthetase, putative
2536541	2537000	XM_018781942.1	TGME49_285210	783.777	2.3742e-08	5.38443e-07	hypermethylated	hypothetical protein
1042061	1042400	XM_018782946.1	TGME49_319312	9484.6	9.38641e-08	1.39756e-06	hypermethylated	hypothetical protein
2237741	2238140	XM_002366176.2	TGME49_225440	4.5359	1.28183e-06	1.15105e-05	hypermethylated	hypothetical protein
626061	626280	XM_002371853.2	TGME49_304690	2957	3.5806e-09	1.60358e-07	hypermethylated	hypothetical protein
3211643	3211720	XM_002365047.1	TGME49_258740	7.22331	4.17325e-07	4.56664e-06	hypermethylated	eukaryotic initiation factor-2A, putative
6245561	6246336	XM_018781796.1	TGME49_278205	2.1457	1.72871e-07	2.23841e-06	hypermethylated	hypothetical protein
467001	467500	XM_018781848.1	TGME49_280390	5679.7	3.81529e-08	7.37275e-07	hypermethylated	HEAT repeat-containing protein
2068761	2068881	XM_002364344.2	TGME49_311430	693.203	9.99696e-09	2.93342e-07	hypermethylated	fibrillarin
613801	614200	XM_018782208.1	TGME49_293860	4895.7	4.57712e-11	6.87398e-09	hypermethylated	hypothetical protein
2505641	2505960	XM_018780085.1	TGME49_225108	11.807	7.65029e-07	7.51746e-06	hypermethylated	SNF7 family protein
638721	639031	XM_018780552.1	TGME49_239410	9080.2	1.00288e-07	1.45349e-06	hypermethylated	hypothetical protein
5680581	5681080	XM_002370325.2	TGME49_305940	14.9216	1.07761e-06	9.98704e-06	hypermethylated	peptidyl-prolyl cis-trans isomerase, cyclophilin-type domain-containing protein
2299001	2299220	XM_018779266.1	AP2VIIA4	3.8303	5.59183e-06	4.06452e-05	hypermethylated
4215101	4215520	XM_018780390.1	TGME49_234230	12.2392	1.98316e-07	2.50275e-06	hypermethylated	hypothetical protein
2018571	2018704	XM_018779522.1	TGME49_210840	3838.2	4.65586e-12	3.41543e-09	hypermethylated	arginyl-tRNA synthetase family protein
2281541	2281920	XM_018782689.1	TGME49_311770	8.3088	7.0253e-07	7.00071e-06	hypermethylated	hypothetical protein
5559501	5559860	XM_018782460.1	TGME49_305770	12.472	9.40171e-12	3.8496e-09	hypermethylated	ABC transporter, ATP-binding domain-containing protein
636601	637081	XM_002370990.2	TGME49_212820	2.02064	2.54676e-06	2.06348e-05	hypermethylated	ubiquitin family protein
7394761	7395800	XM_018779381.1	TGME49_207100	4.28275	3.05894e-06	2.42903e-05	hypermethylated	hypothetical protein
4127421	4127940	XM_002364928.1	TGME49_257330	3.11497	2.56615e-07	3.09279e-06	hypermethylated	hypothetical protein
3764241	3765680	XM_002364556.2	TGME49_313870	3.93831	3.67305e-08	7.21484e-07	hypermethylated	zinc finger, C3HC4 type (RING finger) domain-containing protein
4926561	4927072	XM_018782882.1	TGME49_315720	27.434	7.54333e-07	7.43535e-06	hypermethylated	Smg-4/UPF3 family protein
591501	591780	XM_018779412.1	TGME49_208090	2.41367	5.08595e-06	3.74823e-05	hypermethylated	5-formyltetrahydrofolate cyclo-ligase
310481	310553	XM_002365441.1	TGME49_263820	7296.8	1.36409e-08	3.64388e-07	hypermethylated	DEAD/DEAH box helicase domain-containing protein
4596006	4596076	XM_018782161.1	TGME49_292190	6638.2	1.30451e-08	3.54934e-07	hypermethylated	hypothetical protein
3869921	3870320	XM_018779997.1	TGME49_223390	5610.3	7.39436e-08	1.17625e-06	hypermethylated	activating signal cointegrator 1 complex subunit 3 family 1 ASCC3L1, putative
307121	307460	XM_002371408.2	TGME49_280550	3.79118	7.96356e-06	5.49725e-05	hypermethylated	clathrin adaptor complex small chain subfamily protein
789461	789569	XM_002368746.2	TGME49_267080	53.6786	2.71282e-08	5.90414e-07	hypermethylated	26S protease regulatory subunit 4, putative
5080541	5081000	XM_018780440.1	TGME49_235730	6.17585	4.3421e-06	3.27339e-05	hypermethylated	hypothetical protein
2348934	2349900	XM_002368120.1	TGME49_233020	5.47323	5.16694e-07	5.42526e-06	hypermethylated	Not1 N-terminal domain, CCR4-Not complex component protein
5529440	5529513	XM_002368995.2	TGME49_236840	2.63195	8.05272e-07	7.83221e-06	hypermethylated	zinc finger (C-x8-C-x5-C-x3-H)-2, putative
7107621	7108077	XM_018779699.1	TGME49_215700	14.9957	2.03279e-08	4.79252e-07	hypermethylated	phosphatidylinositol 3- and 4-kinase
1033681	1034020	XM_018779447.1	TGME49_209080	994.5	4.9638e-08	8.91475e-07	hypermethylated	transport protein particle (trapp) component, bet3 protein
1860401	1861020	XM_018781980.1	TGME49_286270	2.36728	1.37961e-06	1.22902e-05	hypermethylated	hypothetical protein
4670861	4670987	XM_002368530.2	TGME49_292310	4497.9	3.68119e-09	1.60358e-07	hypermethylated	RNA polymerase Rpb7, N-terminal domain-containing protein
3094601	3094880	XM_018780705.1	TGME49_244190	5.22148	2.14108e-06	1.79345e-05	hypermethylated	hypothetical protein
2003901	2003978	XM_002364337.2	PKG	14.2515	3.33073e-07	3.80857e-06	hypermethylated
1757821	1758320	XM_002368031.2	TGME49_232010	4.90668	1.46376e-06	1.2911e-05	hypermethylated	protein phosphatase 2C domain-containing protein
6574081	6574480	XM_018779665.1	TGME49_214900	9.63115	5.34629e-09	1.79841e-07	hypermethylated	hypothetical protein
520241	520580	XM_018780547.1	TGME49_239290	8.63914	1.60407e-11	4.39215e-09	hypermethylated	hypothetical protein
3309661	3310040	XM_018779208.1	TGME49_202460	5.43792	6.15899e-09	2.0012e-07	hypermethylated	diacylglycerol kinase accessory domain (presumed) domain-containing protein
2297801	2298200	XM_018779266.1	AP2VIIA4	4.49266	9.66324e-08	1.42212e-06	hypermethylated
4079417	4079580	XM_018782816.1	TGME49_314410	7.39774	5.35429e-06	3.91275e-05	hypermethylated	aquarius, putative
4201252	4201513	XM_018782141.1	TGME49_291180	4.0177	3.99837e-07	4.42092e-06	hypermethylated	hypothetical protein
4682501	4682720	XM_002368532.2	TGME49_292320	7.60204	1.3355e-11	4.21357e-09	hypermethylated	hypothetical protein
2038537	2038693	XM_002368565.2	TGME49_264770	11.2702	4.97859e-11	7.2486e-09	hypermethylated	hypothetical protein
5855201	5855760	XM_018781823.1	TGME49_278815	5.94842	6.71898e-06	4.74986e-05	hypermethylated	hypothetical protein
1490810	1490960	XM_018779326.1	TGME49_205290	2494.8	1.52965e-08	3.93738e-07	hypermethylated	serine/threonine specific protein phosphatase
3266023	3266121	XM_018780819.1	TGME49_247330	185.28	1.11649e-11	4.01789e-09	hypermethylated	hypothetical protein
5373201	5373420	XM_018780460.1	TGME49_236270	47.2971	6.00309e-08	1.01956e-06	hypermethylated	hypothetical protein
1595044	1595100	XM_002365258.1	TGME49_261670	6.89028	3.54426e-06	2.75692e-05	hypermethylated	ribonuclease H1/H2 small subunit protein
2073541	2073940	XM_002367639.1	TGME49_203980	8.27486	8.55672e-11	1.08802e-08	hypermethylated	hypothetical protein
6678681	6678900	XM_002370421.2	TGME49_277260	42.6195	3.30737e-07	3.78867e-06	hypermethylated	hypothetical protein
1149341	1149780	XM_018781022.1	TGME49_253750	5.36016	6.09565e-07	6.21391e-06	hypermethylated	PLU-1 family protein
3872024	3872160	XM_018779997.1	TGME49_223390	2504.2	3.04165e-09	1.60358e-07	hypermethylated	activating signal cointegrator 1 complex subunit 3 family 1 ASCC3L1, putative
6532981	6533600	XM_002370764.2	AP2X7	77.4624	7.24465e-10	5.48322e-08	hypermethylated
788401	788707	XM_002368746.2	TGME49_267080	3.94379	4.0069e-08	7.63641e-07	hypermethylated	26S protease regulatory subunit 4, putative
309421	309552	XM_002365441.1	TGME49_263820	5982.9	6.8107e-08	1.11216e-06	hypermethylated	DEAD/DEAH box helicase domain-containing protein
4825141	4825160	XM_002364831.1	TGME49_255440	729.6	1.0589e-08	3.05544e-07	hypermethylated	hypothetical protein
3616041	3616347	XM_002364539.2	TGME49_313690	4840.8	1.01464e-11	3.8496e-09	hypermethylated	Sel1 repeat-containing protein
1816301	1816580	XM_002368037.1	TGME49_232080	6.15589	7.22047e-06	5.04824e-05	hypermethylated	hypothetical protein
729741	730120	XM_002369589.2	TGME49_208500	6220.4	5.57899e-08	9.70876e-07	hypermethylated	protein phosphatase 2C domain-containing protein
4936381	4936960	XM_018781097.1	TGME49_255290	7535.8	9.28056e-08	1.38504e-06	hypermethylated	hypothetical protein
3229660	3229987	XM_018780038.1	TGME49_224210	16.1286	1.09304e-07	1.54426e-06	hypermethylated	hypothetical protein
3350361	3350820	XM_002366904.2	TGME49_244560	2.06167	4.02598e-08	7.65578e-07	hypermethylated	heat shock protein 90, putative
1429708	1430100	XM_018782294.1	TGME49_296010	7577.4	3.62936e-10	3.10416e-08	hypermethylated	phosphatidylinositol 3- and 4-kinase
2163461	2163840	XM_018779276.1	TGME49_203880	7986.8	9.44403e-08	1.40067e-06	hypermethylated	hypothetical protein
501081	501540	XM_018779931.1	TGME49_221630	7.2831	7.64159e-06	5.29801e-05	hypermethylated	hypothetical protein
655661	656340	XM_002369325.2	TGME49_252880	12.7932	3.91895e-08	7.51218e-07	hypermethylated	hypothetical protein
3612581	3612696	XM_018781162.1	TGME49_258070	7.14427	8.58698e-07	8.28005e-06	hypermethylated	hypothetical protein
337543	337760	XM_018780536.1	TGME49_238950	5.04109	9.27298e-07	8.85646e-06	hypermethylated	fatty acyl-CoA desaturase, putative
4557901	4558320	XM_018782853.1	TGME49_315190	4566.5	1.12948e-11	4.01789e-09	hypermethylated	CAM kinase, SNF1 family
2537361	2537372	XM_018782031.1	TGME49_288440	1139.8	1.32614e-12	2.81038e-09	hypermethylated	NEK kinase
172304	172520	XM_002367837.2	TGME49_229340	3485.1	3.76118e-11	6.13137e-09	hypermethylated	hypothetical protein
3381601	3381880	XM_018779204.1	TGME49_202375	1674.19	2.98117e-08	6.2898e-07	hypermethylated	hypothetical protein
5938038	5938380	XM_018782476.1	TGME49_306310	10.5186	7.75674e-07	7.58787e-06	hypermethylated	RecF/RecN/SMC N terminal domain-containing protein
3128201	3128260	XM_002366873.1	TGME49_244250	1383.5	4.10133e-09	1.60358e-07	hypermethylated	hypothetical protein
3322541	3323040	XM_018782085.1	TGME49_289570	2.68091	2.11129e-06	1.77395e-05	hypermethylated	phosphatidylinositol transfer protein
1134741	1135300	XM_018781020.1	TGME49_253730	4.55803	2.6874e-06	2.16365e-05	hypermethylated	importin-beta N-terminal domain-containing protein
695616	695871	XM_002371860.2	TGME49_304760	3.40718	4.27953e-06	3.23646e-05	hypermethylated	RNA recognition motif-containing protein
724888	725125	XM_002369973.2	TGME49_221950	166.089	8.55772e-08	1.31313e-06	hypermethylated	splicesome-associated protein, putative
2613579	2613750	XM_002367571.2	TGME49_203300	6703.5	5.74847e-08	9.90965e-07	hypermethylated	hypothetical protein
6763361	6763860	XM_018779675.1	TGME49_215100	762.082	5.67624e-08	9.84986e-07	hypermethylated	PP-loop family protein
1134641	1134728	XM_018779609.1	TGME49_213550	12.9035	1.59043e-07	2.08914e-06	hypermethylated	DHHC zinc finger domain-containing protein
851641	852100	XM_018781002.1	TGME49_253310	3.23388	9.93634e-10	6.90908e-08	hypermethylated	hypothetical protein
546921	547140	XM_002371882.2	TGME49_308060	9.7237	2.19984e-07	2.73161e-06	hypermethylated	hypothetical protein
2666449	2666540	XM_018780770.1	TGME49_246100	1605.28	2.03815e-08	4.79361e-07	hypermethylated	phosducin, putative
2002901	2003120	XM_018781251.1	TGME49_260840	3229.2	4.11426e-08	7.75408e-07	hypermethylated	hypothetical protein
1686449	1686600	XM_018782309.1	TGME49_297330	13.9726	4.07199e-07	4.48442e-06	hypermethylated	hypothetical protein
6666801	6667200	XM_002370779.1	TGME49_214990	5.00113	2.66114e-07	3.18611e-06	hypermethylated	hypothetical protein
942341	942540	XM_018782599.1	TGME49_309960	12.518	4.82832e-07	5.13105e-06	hypermethylated	hypothetical protein
1177401	1178020	XM_002370629.1	AP2XII1	32424.6	2.29367e-08	5.25176e-07	hypermethylated
929661	929900	XM_002369790.2	TGME49_319540	10.3109	2.2163e-06	1.84431e-05	hypermethylated	hypothetical protein
3860903	3861020	XM_018779173.1	TGME49_201680	4836.2	5.91727e-08	1.01192e-06	hypermethylated	eukaryotic initiation factor-3 subunit 10, putative
5949401	5949785	XM_018781813.1	TGME49_278660	3.38459	7.31238e-06	5.10502e-05	hypermethylated	P-type ATPase4, putative
4685321	4685780	XM_018781607.1	TGME49_271145	2.48795	4.78608e-06	3.56164e-05	hypermethylated	hypothetical protein
3012781	3013040	XM_002369080.2	TGME49_283720	20.888	3.48086e-07	3.94946e-06	hypermethylated	phosphotyrosyl phosphate activator (ptpa) protein
1832151	1832240	XM_018783019.1	TGME49_321410	11332.8	3.29203e-09	1.60358e-07	hypermethylated	hypothetical protein
3987381	3987880	XM_002364587.2	TGME49_314280	8168.9	1.07949e-07	1.52852e-06	hypermethylated	AAR2 protein
6626481	6626900	XM_002370776.2	AP2X8	10893.5	6.54775e-11	8.80575e-09	hypermethylated
1326701	1326808	XM_002367980.1	TGME49_231200	6.80815	3.36177e-07	3.83717e-06	hypermethylated	hypothetical protein
2959441	2959840	XM_018781203.1	TGME49_259115	10.4523	7.28711e-07	7.22386e-06	hypermethylated	ABC1 family protein
2307881	2308160	XM_018779266.1	AP2VIIA4	4.34342	2.38753e-06	1.96197e-05	hypermethylated
2858803	2859000	XM_018780062.1	TGME49_224720	32.9726	1.6426e-08	4.1007e-07	hypermethylated	SPOC domain-containing protein
644441	644740	XM_002369324.2	TGME49_252870	5044.4	8.64678e-09	2.5772e-07	hypermethylated	hypothetical protein
5488941	5489406	XM_018780953.1	TGME49_251610	8817.3	4.65229e-08	8.49122e-07	hypermethylated	hypothetical protein
472901	473380	XM_002371541.2	TGME49_220585	8114.7	8.77008e-08	1.33397e-06	hypermethylated	hypothetical protein
2907021	2907173	XM_018780691.1	TGME49_243960	13.1326	6.55595e-11	8.80575e-09	hypermethylated	nuclear transport factor 2 (ntf2) domain-containing protein
874021	874226	XM_002370667.2	TGME49_219540	17.483	3.12899e-07	3.62352e-06	hypermethylated	cytosolic tRNA-Ala synthetase
1961768	1962300	XM_002368573.1	TGME49_264850	8.34427	1.14601e-06	1.04734e-05	hypermethylated	hypothetical protein
2479681	2479900	XM_018780088.1	TGME49_225125	4.63627	1.80325e-08	4.40941e-07	hypermethylated	pre-rRNA processing protein
2542641	2542980	XM_018782031.1	TGME49_288440	7.61039	7.58928e-07	7.46905e-06	hypermethylated	NEK kinase
2468721	2469140	XM_018780088.1	TGME49_225125	8.66502	1.00804e-06	9.44907e-06	hypermethylated	pre-rRNA processing protein
379361	379760	XM_018782990.1	TGME49_320300	6.65707	1.10603e-06	1.01861e-05	hypermethylated	SWI2/SNF2 Brahma-like putative
2048241	2048760	XM_018781972.1	TGME49_286030	2.33596	8.79735e-06	5.98615e-05	hypermethylated	hypothetical protein
2054681	2054920	XM_002368066.1	TGME49_232370	146.931	2.21729e-11	4.91749e-09	hypermethylated	CW-type Zinc Finger protein
754868	755120	XM_002364176.2	TGME49_309600	8.26195	4.5455e-07	4.88452e-06	hypermethylated	hypothetical protein
3904921	3905560	XM_018780865.1	TGME49_248510	14.0243	2.27571e-07	2.80573e-06	hypermethylated	hypothetical protein
1508881	1509400	XM_018779486.1	TGME49_209880	2.84777	1.43837e-06	1.27245e-05	hypermethylated	glutamic acid-rcih protein, putative
1346914	1347060	XM_002366293.1	SET1	3496.6	6.39068e-12	3.53313e-09	hypermethylated
651796	652060	XM_002370690.2	TGME49_219790	6382.4	7.46445e-08	1.18444e-06	hypermethylated	pre-mRNA processing factor PRP3
5205001	5205340	XM_018780936.1	TGME49_250780	6.10765	4.24821e-11	6.64148e-09	hypermethylated	Zn-finger in ubiquitin-hydrolases domain-containing protein
1951881	1952320	XM_018781977.1	TGME49_286160	4.06071	5.42134e-10	4.34459e-08	hypermethylated	non-specific serine/threonine protein kinase
5342901	5343440	XM_002364773.2	TGME49_316480	19.0613	4.5855e-07	4.9188e-06	hypermethylated	XRN 5'-3' exonuclease N-terminus protein
7311401	7311820	XM_018781725.1	TGME49_275490	3.25764	7.74916e-06	5.36478e-05	hypermethylated	hypothetical protein
1301481	1301880	XM_018779977.1	TGME49_222900	6647.5	2.84424e-11	5.47961e-09	hypermethylated	phosphoserine phosphatase
3710531	3710860	XM_018781159.1	TGME49_257945	7124.1	4.56865e-08	8.37058e-07	hypermethylated	3'5'-cyclic nucleotide phosphodiesterase domain-containing protein
4244281	4244680	XM_002365802.2	TGME49_271990	2.53697	1.49056e-10	1.59716e-08	hypermethylated	hypothetical protein
3124281	3124560	XM_002365059.1	TGME49_258860	3.1312	1.03807e-07	1.48927e-06	hypermethylated	hypothetical protein
2742741	2743080	XM_002365117.1	TGME49_259640	670.026	5.28911e-09	1.78864e-07	hypermethylated	nucleoporin autopeptidase
2519941	2520320	XM_018782030.1	TGME49_288420	8.05674	2.06559e-12	2.9268e-09	hypermethylated	hypothetical protein
6053461	6054000	XM_002370361.2	TGME49_306400	4.85623	1.69072e-06	1.45997e-05	hypermethylated	hypothetical protein
1333361	1333680	XM_002366293.1	SET1	4.44947	9.85917e-07	9.28612e-06	hypermethylated
3042861	3043340	XM_018780701.1	TGME49_244130	3.20111	4.75982e-06	3.54487e-05	hypermethylated	hypothetical protein
965841	966340	XM_018780272.1	TGME49_230690	7097.6	4.81775e-09	1.67681e-07	hypermethylated	LNS2 (Lipin/Ned1/Smp2) protein
231101	231322	XM_018779877.1	TGME49_220230	14.922	1.10465e-10	1.30863e-08	hypermethylated	leucine rich repeat-containing protein
1842141	1842600	XM_018779298.1	TGME49_204380	3.64115	4.08925e-06	3.10685e-05	hypermethylated	hypothetical protein
1243953	1244140	XM_002366303.2	TGME49_226910	14199.6	3.56219e-09	1.60358e-07	hypermethylated	Amylo-alpha-1,6-glucosidase
1394544	1394631	XM_002369733.1	TGME49_318350	3007	4.06118e-08	7.68754e-07	hypermethylated	Pumilio-family RNA binding repeat-containing protein
2149541	2149742	XM_002368082.1	TGME49_232540	10604	1.20733e-07	1.6735e-06	hypermethylated	FAD binding domain-containing protein
3236161	3236206	XM_002365044.1	TGME49_258710	46.6278	4.41556e-08	8.16726e-07	hypermethylated	T-complex protein 10 C-terminus protein
377541	377914	XM_018780972.1	TGME49_252190	5406	4.07384e-08	7.69311e-07	hypermethylated	KRUF family protein
1896514	1896625	XM_018780320.1	TGME49_232150	2.16061	1.79535e-07	2.30746e-06	hypermethylated	hypothetical protein
4606501	4606519	XM_018782162.1	TGME49_292200	50.5689	3.61046e-08	7.12123e-07	hypermethylated	RNA recognition motif-containing protein
4008494	4008641	XM_002364944.2	TGME49_257510	7.54755	1.18411e-06	1.07497e-05	hypermethylated	CDP-alcohol phosphatidyltransferase superfamily protein
2597901	2598500	XM_018780077.1	TGME49_225000	3.06752	2.6147e-06	2.11136e-05	hypermethylated	hypothetical protein
408181	408600	XM_018779888.1	TGME49_220480	4767	2.69506e-08	5.89483e-07	hypermethylated	hypothetical protein
4537221	4537346	XM_002368509.2	TGME49_292080	3.95198	5.94015e-07	6.0814e-06	hypermethylated	leucyl-tRNA synthetase
1196941	1197050	XM_002366308.2	PFKII	13.6376	5.95128e-07	6.08952e-06	hypermethylated
967381	968040	XM_018779358.1	TGME49_206450	3.80766	3.27818e-06	2.57303e-05	hypermethylated	autophagy-related cysteine peptidase atg4, putative
1242300	1242579	XM_002366303.2	TGME49_226910	3426.3	5.57036e-12	3.53313e-09	hypermethylated	Amylo-alpha-1,6-glucosidase
4043161	4043380	XM_018779560.1	TGME49_212130	1175.3	6.03057e-13	1.91702e-09	hypermethylated	phospholipase, patatin family protein
1286101	1286360	XM_018781284.1	TGME49_262410	8.86122	1.26302e-08	3.45897e-07	hypermethylated	WD domain, G-beta repeat-containing protein
2246941	2247180	XM_002368541.2	TGME49_264430	3260.7	2.04704e-11	4.8804e-09	hypermethylated	hypothetical protein
364681	365160	XM_002364121.2	TGME49_308930	10.9356	3.42204e-06	2.67057e-05	hypermethylated	50S ribosomal protein L33, putative
6523174	6523234	XM_018779705.1	MED21	793.093	8.84863e-10	6.29738e-08	hypermethylated
632941	633440	XM_002370990.2	TGME49_212820	21.2966	9.48257e-07	9.03402e-06	hypermethylated	ubiquitin family protein
6748321	6748518	XM_018781492.1	TGME49_267970	2709.5	3.9416e-11	6.26484e-09	hypermethylated	DEAD/DEAH box helicase domain-containing protein
3619821	3620220	XM_018779188.1	TGME49_202080	13.0273	4.91563e-07	5.20576e-06	hypermethylated	hypothetical protein
401961	402300	XM_018780974.1	TGME49_252210	5755.8	2.15948e-11	4.90331e-09	hypermethylated	pentatricopeptide repeat domain-containing protein
943281	943680	XM_018779440.1	TGME49_209000	5.12163	2.18687e-07	2.72437e-06	hypermethylated	HECT-domain (ubiquitin-transferase) domain-containing protein
2851401	2851590	XM_018780379.1	TGME49_233842	21.4452	3.60611e-07	4.05538e-06	hypermethylated	hypothetical protein
1862342	1862460	XM_018781980.1	TGME49_286270	100.256	4.57947e-08	8.38237e-07	hypermethylated	hypothetical protein
3428049	3428131	XM_002366914.2	TGME49_244660	4231.9	2.17234e-09	1.31117e-07	hypermethylated	hypothetical protein
284481	284893	XM_002365445.1	TGME49_263860	7525.3	1.2588e-08	3.45897e-07	hypermethylated	hypothetical protein
269421	269766	XM_018780212.1	TGME49_228630	69.5914	9.37968e-08	1.39756e-06	hypermethylated	hypothetical protein
1554941	1555340	XM_018781045.1	TGME49_254230	6.94732	5.49472e-07	5.71433e-06	hypermethylated	hypothetical protein
6069081	6069420	XM_018779740.1	TGME49_216590	24.9459	4.25011e-07	4.63478e-06	hypermethylated	HEAT repeat-containing protein
830281	830428	XM_018780181.1	TGME49_227790	474.2	7.02791e-09	2.20466e-07	hypermethylated	glycosyltransferase, group 1 family protein
7064441	7065240	XM_018779696.1	TGME49_215640	17.7034	9.42897e-07	8.99193e-06	hypermethylated	zinc finger, C3HC4 type (RING finger) domain-containing protein
1778371	1778640	XM_002364310.2	TGME49_311070	6.28083	1.11862e-06	1.02821e-05	hypermethylated	hypothetical protein
468721	469070	XM_018782201.1	TGME49_293630	2.23062	9.86118e-08	1.43904e-06	hypermethylated	hypothetical protein
1553761	1554060	XM_002368010.1	TGME49_231800	1529.9	1.53976e-08	3.9526e-07	hypermethylated	helicase, putative
4067201	4067220	XM_002365826.2	TGME49_272340	146.011	3.02956e-08	6.3428e-07	hypermethylated	hypothetical protein
3476060	3476220	XM_018780835.1	TGME49_247670	195.63	3.12645e-08	6.49943e-07	hypermethylated	ribulose-phosphate 3 epimerase family protein
1487701	1488140	XM_002369282.2	TGME49_287270	85.9435	6.16798e-08	1.04016e-06	hypermethylated	hypothetical protein
4610521	4610920	XM_002367246.2	TGME49_249540	4.09287	9.24074e-07	8.84338e-06	hypermethylated	hypothetical protein
604161	605080	XM_018779861.1	TGME49_219832	8.48563	2.7735e-07	3.28974e-06	hypermethylated	cyclin-dependent kinase regulatory subunit protein
2998301	2998629	XM_018780051.1	TGME49_224540	2.45424	1.09276e-06	1.00931e-05	hypermethylated	hypothetical protein
2611581	2611897	XM_002367571.2	TGME49_203300	11314.3	7.69587e-08	1.21208e-06	hypermethylated	hypothetical protein
4456821	4457460	XM_002364647.2	TGME49_315080	2.77032	3.3042e-06	2.59026e-05	hypermethylated	hypothetical protein
2129381	2129806	XM_018779788.1	TGME49_217790	2.28087	2.43903e-06	1.99398e-05	hypermethylated	S1 RNA binding domain-containing protein
4920041	4920300	XM_018781098.1	TGME49_255300	982.4	1.2407e-08	3.43952e-07	hypermethylated	hypothetical protein
3518521	3518920	XM_002367096.2	AP2XII4	7.46047	2.60839e-11	5.39226e-09	hypermethylated
2982361	2982720	XM_018782736.1	TGME49_312905	14770.1	3.17797e-10	2.91411e-08	hypermethylated	hypothetical protein
1009514	1009820	XM_018780578.1	TGME49_239910	15.0525	1.96319e-08	4.67468e-07	hypermethylated	cyclin-dependent kinase
2069615	2069860	XM_002364344.2	TGME49_311430	6.60367	2.42577e-06	1.98655e-05	hypermethylated	fibrillarin
2159493	2160160	XM_018782682.1	TGME49_311625	5.01566	1.21389e-10	1.38638e-08	hypermethylated	WD domain, G-beta repeat-containing protein
2245021	2245360	XM_002367619.2	TGME49_203780	4224.3	1.02936e-11	3.8496e-09	hypermethylated	hypothetical protein
1902781	1903120	XM_018781979.1	TGME49_286230	5288.8	3.61607e-08	7.12493e-07	hypermethylated	hypothetical protein
2052061	2052420	XM_002368066.1	TGME49_232370	4.47319	1.25069e-06	1.12734e-05	hypermethylated	CW-type Zinc Finger protein
367981	368260	XM_018780968.1	TGME49_252065	22.7871	6.2272e-11	8.54447e-09	hypermethylated	KRUF family protein
3767281	3767540	XM_002367132.2	TGME49_248260	4.60358	4.35994e-06	3.28555e-05	hypermethylated	hypothetical protein
5356281	5356700	XM_002364775.2	TGME49_316510	16.1859	2.83136e-07	3.35211e-06	hypermethylated	hypothetical protein
4287221	4287740	XM_002368829.2	TGME49_234300	2.38543	2.24013e-06	1.86251e-05	hypermethylated	hypothetical protein
2506626	2506692	XM_018780085.1	TGME49_225108	5053.2	3.80131e-09	1.60358e-07	hypermethylated	SNF7 family protein
1965521	1966060	XM_018782331.1	TGME49_297745	20.2667	9.4182e-07	8.98616e-06	hypermethylated	hypothetical protein
1014781	1015020	XM_018781438.1	TGME49_266690	31.277	1.88951e-07	2.41061e-06	hypermethylated	hypothetical protein
716481	716662	XM_018780995.1	TGME49_253070	6.84761	1.08213e-08	3.10835e-07	hypermethylated	hydrolase, TatD family protein
1737141	1737440	XM_002364306.2	TGME49_311030	12.0576	3.70102e-07	4.13932e-06	hypermethylated	hypothetical protein
1330019	1330140	XM_002369742.2	TGME49_318440	8602.2	3.48652e-08	6.94969e-07	hypermethylated	helicase associated domain (ha2) protein
3734631	3735000	XM_002366002.2	TGME49_223570	7.33248	1.40343e-06	1.24558e-05	hypermethylated	hypothetical protein
1540501	1541140	XM_002368009.1	TGME49_231790	9888.2	1.42055e-07	1.90001e-06	hypermethylated	hypothetical protein
5704881	5705096	XM_002370972.2	TGME49_217050	8.65103	1.38017e-10	1.52028e-08	hypermethylated	ADA2-A transcriptional co-activator SAGA component
798635	798700	XM_002366364.2	TGME49_227820	6018.7	2.47128e-08	5.54526e-07	hypermethylated	hypothetical protein
2477021	2477130	XM_002368135.1	TGME49_233170	13.8213	6.94855e-07	6.93509e-06	hypermethylated	hypothetical protein
4723203	4723460	XM_018781104.1	TGME49_255700	6.31127	3.98369e-06	3.04289e-05	hypermethylated	hypothetical protein
570641	571080	XM_018782422.1	TGME49_304630	2.168	4.76127e-07	5.07895e-06	hypermethylated	ATG C terminal domain-containing protein
2240901	2241600	XM_018782686.1	TGME49_311740	2.02669	3.70245e-07	4.13932e-06	hypermethylated	hypothetical protein
3169761	3170180	XM_002366878.2	TGME49_244300	4.89818	4.32056e-07	4.69283e-06	hypermethylated	hypothetical protein
3613138	3613240	XM_018781684.1	TGME49_273280	10.2701	3.90316e-07	4.32568e-06	hypermethylated	hypothetical protein
3777981	3778420	XM_018782113.1	TGME49_290620	25.4044	2.82305e-11	5.47961e-09	hypermethylated	hypothetical protein
3201301	3201760	XM_002365050.2	TGME49_258770	2.34917	8.36743e-08	1.2912e-06	hypermethylated	polypeptide n-acetylgalactosaminyltransferase 12, putative
6262801	6263040	XM_002370387.2	TGME49_306660	179.127	2.08693e-08	4.88394e-07	hypermethylated	RNA pseudouridine synthase superfamily protein
5407021	5407260	XM_018780463.1	TGME49_236540	3457.4	2.7148e-08	5.90414e-07	hypermethylated	RNA recognition motif-containing protein
1221921	1222240	XM_018779463.1	TGME49_209440	6.54392	6.11742e-06	4.38638e-05	hypermethylated	hypothetical protein
4573461	4573820	XM_018780410.1	TGME49_234970	3.56528	4.30851e-09	1.60358e-07	hypermethylated	Tyrosine kinase-like (TKL) protein
2153841	2154056	XM_002371308.2	TGME49_217820	3944.6	1.58218e-08	4.0236e-07	hypermethylated	PCI domain-containing protein
1456181	1456620	XM_002364262.2	TGME49_310570	2.0089	4.70122e-06	3.50807e-05	hypermethylated	hypothetical protein
6534581	6534920	XM_018779703.1	TGME49_215910	9.96823	7.18005e-10	5.45598e-08	hypermethylated	hypothetical protein
637549	637740	XM_002370990.2	TGME49_212820	253.768	1.59722e-09	1.03618e-07	hypermethylated	ubiquitin family protein
702881	703080	XM_018779855.1	TGME49_219710	6.08172	9.93029e-08	1.4458e-06	hypermethylated	hypothetical protein
1760321	1760900	XM_002368031.2	TGME49_232010	2.15804	3.55299e-06	2.76258e-05	hypermethylated	protein phosphatase 2C domain-containing protein
3808161	3808400	XM_018782115.1	TGME49_290640	5.3128	1.28254e-07	1.75858e-06	hypermethylated	DNA mismatch repair protein MSH6-1, putative
4232481	4232860	XM_018782142.1	TGME49_291300	8.20348	5.81923e-07	5.98653e-06	hypermethylated	RER1 protein, putative
2612661	2613060	XM_018781938.1	TGME49_285140	3.71435	1.09081e-07	1.54225e-06	hypermethylated	hypothetical protein
1439012	1439060	XM_002366655.2	TGME49_240770	113.044	6.08971e-06	4.36979e-05	hypermethylated	cytochrome b5 family heme/steroid binding domain-containing protein
4977121	4977398	XM_018781094.1	TGME49_255240	3.37726	2.6698e-07	3.19055e-06	hypermethylated	hypothetical protein
1876001	1876720	XM_002371636.1	TGME49_321340	2.93998	2.2758e-06	1.88232e-05	hypermethylated	membrane protein, putative
741493	741600	XM_018782969.1	TGME49_319860	2530.8	3.65398e-09	1.60358e-07	hypermethylated	DNA polymerase family B protein
5353701	5354260	XM_002364775.2	TGME49_316510	123.276	2.95259e-08	6.24368e-07	hypermethylated	hypothetical protein
2127281	2127720	XM_002371746.2	TGME49_299190	36.2593	5.639e-12	3.53313e-09	hypermethylated	B-box zinc finger domain-containing protein
1873781	1873980	XM_018780634.1	TGME49_242070	300.6	2.68476e-09	1.57432e-07	hypermethylated	cAMP-dependent protein kinase regulatory subunit
3322181	3322520	XM_018782762.1	TGME49_313370	4894.9	3.5826e-11	5.94181e-09	hypermethylated	hypothetical protein
1815961	1816180	XM_002368037.1	TGME49_232080	4.86587	1.83783e-07	2.35254e-06	hypermethylated	hypothetical protein
1306701	1307080	XM_002369745.2	AP2IV4	5.64018	2.20522e-06	1.83749e-05	hypermethylated
3902121	3902237	XM_018781666.1	TGME49_272550	21.6465	9.66159e-12	3.8496e-09	hypermethylated	hypothetical protein
3164841	3165240	XM_018780040.1	TGME49_224260	2.83642	1.24985e-06	1.12734e-05	hypermethylated	PHD-finger domain-containing protein
3429101	3429540	XM_002366041.2	TGME49_223960	12.5136	1.69091e-06	1.45997e-05	hypermethylated	ubiquitin interaction motif family protein
5306441	5306534	XM_018780454.1	TGME49_236160	70.5426	9.83365e-08	1.43838e-06	hypermethylated	hypothetical protein
2145961	2146440	XM_018782681.1	TGME49_311510	6.32647	6.33267e-08	1.05765e-06	hypermethylated	eIF2 kinase IF2K-B
5344781	5345120	XM_018780459.1	TGME49_236240	2.72896	3.99527e-08	7.62781e-07	hypermethylated	Tyrosine kinase-like (TKL) protein
1128421	1128640	XM_018782612.1	TGME49_310190	4427.3	1.24288e-11	4.01789e-09	hypermethylated	PIK3R4 kinase-related protein (incomplete catalytic triad)
3964215	3964360	XM_002368438.2	TGME49_290950	5.3649	3.32515e-09	1.60358e-07	hypermethylated	clathrin heavy chain, putative
400741	401080	XM_018780974.1	TGME49_252210	4889.2	3.63538e-11	5.97739e-09	hypermethylated	pentatricopeptide repeat domain-containing protein
1970201	1970680	XM_018782331.1	TGME49_297745	8.34868	1.54884e-06	1.35634e-05	hypermethylated	hypothetical protein
1810201	1810580	XM_018779535.1	TGME49_211350	2.20531	9.99409e-07	9.39001e-06	hypermethylated	CBS domain-containing protein
2371401	2371740	XM_018782402.1	TGME49_301270	14.6256	3.70124e-07	4.13932e-06	hypermethylated	Tyrosine kinase-like (TKL) protein
4507817	4507920	XM_018781619.1	TGME49_271430	39.7821	4.8124e-08	8.70017e-07	hypermethylated	hypothetical protein
4030761	4031060	XM_002367166.2	TGME49_248610	4.63509	2.53496e-06	2.05742e-05	hypermethylated	hypothetical protein
3486021	3486520	XM_018781172.1	TGME49_258240	3.53234	5.55378e-10	4.37716e-08	hypermethylated	chromodomain helicase DNA binding protein CHD1/SWI2/SNF2
318141	318251	XM_002364117.2	TGME49_308870	2741.8	6.93287e-09	2.17843e-07	hypermethylated	hypothetical protein
3169501	3170080	XM_018780040.1	TGME49_224260	3.22147	1.46227e-08	3.81531e-07	hypermethylated	PHD-finger domain-containing protein
432814	433240	XM_018779890.1	TGME49_220520	2.99908	3.4489e-07	3.92019e-06	hypermethylated	hypothetical protein
1382201	1382820	XM_018781035.1	TGME49_253990	2.48538	8.45157e-06	5.77999e-05	hypermethylated	hypothetical protein
1422821	1423520	XM_002371086.2	TGME49_213900	4.50519	5.50443e-06	4.00557e-05	hypermethylated	regulator of chromosome condensation RCC1
2684081	2684520	XM_002366125.2	TGME49_224920	4714.6	9.96172e-10	6.90908e-08	hypermethylated	hypothetical protein
3999681	4000200	XM_002364591.2	TGME49_314320	10.215	2.94581e-07	3.46158e-06	hypermethylated	hypothetical protein
1962641	1963080	XM_018781975.1	TGME49_286140	4.21489	4.95023e-06	3.66521e-05	hypermethylated	hypothetical protein
6062284	6062560	XM_002370706.2	TGME49_214140	2.96869	1.67272e-06	1.44677e-05	hypermethylated	hypothetical protein
598261	598460	XM_002364153.2	TGME49_309250	3.8346	4.47579e-07	4.82844e-06	hypermethylated	hypothetical protein
4917821	4918300	XM_018781098.1	TGME49_255300	3628.7	6.87437e-12	3.53313e-09	hypermethylated	hypothetical protein
2006561	2006747	XM_018779286.1	TGME49_204080	6.18828	1.62586e-07	2.12712e-06	hypermethylated	histidine acid phosphatase superfamily protein
3454001	3454240	XM_018780831.1	TGME49_247640	390.068	4.5378e-08	8.33008e-07	hypermethylated	hypothetical protein
4887952	4888140	XM_018782878.1	TGME49_315670	5.12193	1.30952e-06	1.17261e-05	hypermethylated	HEAT repeat-containing protein
4613390	4613491	XM_002364665.2	TGME49_315270	4.98303	6.77104e-07	6.79978e-06	hypermethylated	hypothetical protein
1427019	1427120	XM_018779627.1	TGME49_213910	44.6415	4.853e-08	8.76527e-07	hypermethylated	hypothetical protein
2475721	2476100	XM_002364398.2	TGME49_312175	2727.08	1.12939e-07	1.58389e-06	hypermethylated	hypothetical protein
4779318	4779980	XM_002364838.1	TGME49_255510	3.01995	6.21326e-06	4.4434e-05	hypermethylated	ankyrin repeat-containing protein
5342561	5342840	XM_002364773.2	TGME49_316480	10.311	3.51728e-07	3.98131e-06	hypermethylated	XRN 5'-3' exonuclease N-terminus protein
2067218	2067320	XM_002367639.1	TGME49_203980	4663.9	4.67089e-08	8.51088e-07	hypermethylated	hypothetical protein
3970281	3970720	XM_002368438.2	TGME49_290950	11934.1	8.98803e-10	6.37282e-08	hypermethylated	clathrin heavy chain, putative
1621001	1621160	XM_018779317.1	TGME49_205130	2.86189	6.66076e-07	6.70753e-06	hypermethylated	hypothetical protein
2209081	2209280	XM_018781366.1	POLR3E	3137.1	3.48816e-08	6.94969e-07	hypermethylated
454781	454917	XM_018781334.1	TGME49_263595	9.76984	7.06515e-08	1.14198e-06	hypermethylated	RNA-binding protein
1478521	1478624	XM_018781408.1	TGME49_265770	19.7231	3.34959e-10	2.97708e-08	hypermethylated	hypothetical protein
633621	633820	XM_002370990.2	TGME49_212820	1579.5	8.68993e-09	2.57765e-07	hypermethylated	ubiquitin family protein
1838361	1838740	XM_018783019.1	TGME49_321410	395.519	4.44184e-11	6.77754e-09	hypermethylated	hypothetical protein
6344181	6344400	XM_002370465.2	TGME49_278030	861.2	3.64523e-09	1.60358e-07	hypermethylated	hypothetical protein
6300241	6300780	XM_002365530.1	TGME49_268780	2.14911	5.22162e-06	3.83636e-05	hypermethylated	hypothetical protein
3908719	3908900	XM_002368430.2	TGME49_290870	2985.6	4.26996e-09	1.60358e-07	hypermethylated	patched family protein
278661	279390	XM_018782545.1	RON9	5765.58	2.03828e-08	4.79361e-07	hypermethylated
5584901	5585300	XM_002369004.1	TGME49_236930	12.6606	6.79347e-07	6.81183e-06	hypermethylated	hypothetical protein
1146601	1147040	XM_018780159.1	TGME49_227000	11.2194	5.04036e-07	5.31425e-06	hypermethylated	hypothetical protein
1844601	1845240	XM_002369470.2	TGME49_254570	2.63577	9.90705e-07	9.32661e-06	hypermethylated	hypothetical protein
2721981	2722380	XM_002368273.2	TGME49_288740	13.2715	6.27758e-07	6.37213e-06	hypermethylated	L-asparaginase, putative
454941	455319	XM_018779928.1	TGME49_221580	37.0416	1.96576e-07	2.48957e-06	hypermethylated	ribosomal RNA large subunit methyltransferase J protein
4626441	4626820	XM_002368877.2	TGME49_235130	4.54979	3.57611e-06	2.77943e-05	hypermethylated	transmembrane protein
6017501	6018260	XM_002365570.1	TGME49_269180	4.32902	3.27792e-06	2.57303e-05	hypermethylated	MIF4G domain-containing protein
2523785	2523900	XM_002368141.2	TGME49_233230	2.49956	3.15397e-10	2.91411e-08	hypermethylated	RNA-binding protein 8A family protein
311681	312000	XM_002371519.2	TGME49_220350	3.12983	1.83284e-06	1.56832e-05	hypermethylated	tRNA ligases class II (D, K and N) domain-containing protein
266441	267000	XM_002370094.2	TGME49_293330	2.36099	1.08441e-07	1.53434e-06	hypermethylated	hypothetical protein
2736949	2737180	XM_018781927.1	TGME49_284530	11747.7	1.38235e-07	1.86197e-06	hypermethylated	hypothetical protein
3028661	3029880	XM_018780700.1	TGME49_244120	2.93458	5.75271e-06	4.16084e-05	hypermethylated	hypothetical protein
3930521	3931000	XM_018782124.1	TGME49_290910	22.7731	1.04645e-07	1.49393e-06	hypermethylated	hypothetical protein
334001	334840	XM_002364119.2	SPT6	2.70068	1.06156e-07	1.5076e-06	hypermethylated
1991141	1991356	XM_018779288.1	TGME49_204100	40.5028	2.09118e-09	1.28248e-07	hypermethylated	eIF2 kinase IF2K-C
2936394	2936720	XM_002369091.2	TGME49_283830	11.5511	7.24171e-08	1.16068e-06	hypermethylated	type I inorganic pyrophosphatase PPase
389626	389799	XM_018782990.1	TGME49_320300	8.26307	1.65479e-07	2.15882e-06	hypermethylated	SWI2/SNF2 Brahma-like putative
4756184	4756311	XM_002364842.1	TGME49_255650	16.525	1.82475e-07	2.34052e-06	hypermethylated	DHHC zinc finger domain-containing protein
119621	119860	XM_002371429.2	TGME49_280760	1045.3	1.47109e-08	3.82786e-07	hypermethylated	RUB1 conjugating enzyme
2180901	2181240	XM_002366185.2	TGME49_225530	5982.9	2.59324e-08	5.72464e-07	hypermethylated	metal cation transporter, ZIP family protein
2512685	2512826	XM_018782702.1	TGME49_312230	18.3136	3.89186e-11	6.23777e-09	hypermethylated	DNA topoisomerase 2, putative
4343681	4344060	XM_018780400.1	TGME49_234410	8256	3.18495e-08	6.57429e-07	hypermethylated	transporter, small conductance mechanosensitive ion channel (MscS) family protein
576221	576700	XM_018782572.1	TGME49_309240	2.59849	5.29053e-06	3.87862e-05	hypermethylated	CorA family Mg2+ transporter protein
3160021	3160311	XM_018781194.1	TGME49_258828	13312.1	2.30528e-07	2.83852e-06	hypermethylated	hypothetical protein
602299	602320	XM_002368779.1	TGME49_267520	4.07794	5.41532e-06	3.95279e-05	hypermethylated	anaphase promoting complex subunit 11, putative
116981	117260	XM_002367829.1	TGME49_229260	93.978	2.90328e-10	2.7278e-08	hypermethylated	hypothetical protein
3698161	3698351	XM_002366006.1	TGME49_223610	177.167	1.44811e-09	9.55702e-08	hypermethylated	hypothetical protein
1015261	1015640	XM_002370008.2	TGME49_222300	9.97422	9.18033e-07	8.79882e-06	hypermethylated	hypothetical protein
4912101	4912940	XM_002365713.1	TGME49_270880	2.61509	3.30702e-06	2.59141e-05	hypermethylated	RNA recognition motif-containing protein
2271081	2271640	XM_002368108.1	TGME49_232800	3.76057	3.01892e-08	6.33573e-07	hypermethylated	hypothetical protein
1482041	1482520	XM_018780143.1	TGME49_226620	7.26229	6.19775e-11	8.54447e-09	hypermethylated	hypothetical protein
3469510	3469595	XM_002368366.2	TGME49_289820	5.10628	1.07121e-09	7.34932e-08	hypermethylated	TBC domain-containing protein
2584361	2584442	XM_018779247.1	TGME49_203320	38.5663	2.56825e-08	5.70052e-07	hypermethylated	zinc finger in N-recognin protein
3351990	3352060	XM_002364511.2	TGME49_313410	47.6259	5.44304e-08	9.52432e-07	hypermethylated	proteasome 26S regulatory subunit
5388458	5388520	XM_018782445.1	CRC230	4.1331	9.76582e-07	9.227e-06	hypermethylated
1322961	1323360	XM_002366293.1	SET1	5.99346	5.72667e-11	8.04987e-09	hypermethylated
828581	828880	XM_018779365.1	FRM2	2677.7	2.25113e-08	5.17922e-07	hypermethylated
5118761	5119108	XM_002364735.2	TGME49_315980	391.479	5.98465e-08	1.01824e-06	hypermethylated	EREBP-4 family protein
3843341	3843820	XM_018782802.1	TGME49_313970	2.97907	9.77003e-06	6.58226e-05	hypermethylated	Phytanoyl-CoA dioxygenase (PhyH) superfamily protein
933961	934103	XM_018782954.1	SF2	7.96245	2.45524e-12	2.9268e-09	hypermethylated
1132845	1133060	XM_018779970.1	TGME49_222410	2.37127	5.17656e-07	5.43084e-06	hypermethylated	hypothetical protein
2994821	2995680	XM_018781907.1	TGME49_283760	7.99881	1.56704e-06	1.36851e-05	hypermethylated	hypothetical protein
401601	401840	XM_018780974.1	TGME49_252210	3139.2	3.34459e-10	2.97708e-08	hypermethylated	pentatricopeptide repeat domain-containing protein
1700881	1701140	XM_018780309.1	TGME49_231980	89.8235	1.37154e-11	4.21357e-09	hypermethylated	hypothetical protein
242901	243420	XM_018779912.1	ACC1	10278.2	3.17312e-10	2.91411e-08	hypermethylated
5480821	5481340	XM_002368988.2	TGME49_236660	7.08402	2.53768e-06	2.05875e-05	hypermethylated	START domain-containing protein
1422301	1422680	XM_002371086.2	TGME49_213900	2.15138	1.1987e-06	1.08664e-05	hypermethylated	regulator of chromosome condensation RCC1
2903721	2904140	XM_002366099.2	TGME49_224660	38.2373	1.25617e-10	1.41769e-08	hypermethylated	transcription factor s-ii (tfiis), central domain-containing protein
3321301	3321700	XM_018782762.1	TGME49_313370	2.20805	1.95391e-06	1.65484e-05	hypermethylated	hypothetical protein
6532381	6532800	XM_018779703.1	TGME49_215910	2463.83	1.01171e-07	1.45854e-06	hypermethylated	hypothetical protein
1178586	1179420	XM_002370629.1	AP2XII1	2.20397	3.41009e-06	2.66233e-05	hypermethylated
1865461	1865680	XM_018780319.1	TGME49_232120	34.2408	7.77843e-08	1.22005e-06	hypermethylated	hypothetical protein
5210253	5210260	XM_002368941.2	TGME49_235970	3.15029	6.74951e-07	6.78389e-06	hypermethylated	eukaryotic initiation factor-2 gamma, putative
5748521	5748942	XM_002369026.2	TGME49_237150	4.66081	4.04416e-06	3.07921e-05	hypermethylated	minor histocompatibility antigen h13, putative
335861	336300	XM_002371547.2	TGME49_275610	12.5337	1.18447e-07	1.64661e-06	hypermethylated	protein kinase, other
657181	657580	XM_002370994.2	TGME49_212860	26.4813	4.19679e-07	4.58713e-06	hypermethylated	hypothetical protein
5392822	5393200	XM_002370287.2	TGME49_305450	11.6678	1.1659e-07	1.62672e-06	hypermethylated	acetyltransferase, GNAT family protein
2195621	2196280	XM_018781962.1	TGME49_285830	3.45731	8.85329e-07	8.51532e-06	hypermethylated	hypothetical protein
4214114	4214460	XM_018780390.1	TGME49_234230	4.7692	1.4642e-06	1.2911e-05	hypermethylated	hypothetical protein
108734	108872	XM_018780522.1	TGME49_238180	6788.7	3.63827e-09	1.60358e-07	hypermethylated	26s proteasome regulatory complex subunit, putative
1559221	1559720	XM_002365264.1	TGME49_261730	13529.8	6.53529e-08	1.08014e-06	hypermethylated	hypothetical protein
1551601	1552020	XM_002367711.2	TGME49_205200	2516.67	1.24374e-07	1.71405e-06	hypermethylated	hypothetical protein
4109230	4109280	XM_002364930.1	TGME49_257350	8.46516	3.8886e-07	4.31539e-06	hypermethylated	eukaryotic translation initiation factor, putative
1651661	1652280	XM_002367696.2	TGME49_205050	1214.88	8.80375e-11	1.1047e-08	hypermethylated	hypothetical protein
897381	897860	XM_018782957.1	TGME49_319580	9.93145	3.10123e-07	3.6058e-06	hypermethylated	hypothetical protein
1322879	1322991	XM_002367980.1	TGME49_231200	14.3066	6.05267e-07	6.1767e-06	hypermethylated	hypothetical protein
549601	550180	XM_018782567.1	TGME49_309190	4.12917	2.45722e-07	2.98133e-06	hypermethylated	hypothetical protein
910321	911100	XM_018781006.1	AP2III2	5.10256	7.82532e-10	5.74048e-08	hypermethylated
3403581	3404000	XM_018782768.1	TGME49_313445	7.00481	4.81807e-06	3.58125e-05	hypermethylated	hypothetical protein
449841	450520	XM_002366406.2	TGME49_228250	6.44658	3.10235e-07	3.6058e-06	hypermethylated	elongation factor Tu GTP binding domain-containing protein
5119801	5120160	XM_018782431.1	TGME49_304955	5.77035	5.9199e-06	4.2672e-05	hypermethylated	serine/threonine specific protein phosphatase
560421	560893	XM_002366393.2	TGME49_228120	2.47583	8.21007e-07	7.95684e-06	hypermethylated	hypothetical protein
1772501	1772820	XM_018781062.1	TGME49_254490	6.4959	3.24902e-07	3.7398e-06	hypermethylated	Sel1 repeat-containing protein
2507853	2508180	XM_018780085.1	TGME49_225108	9986.2	1.21867e-07	1.68677e-06	hypermethylated	SNF7 family protein
4202541	4202689	XM_002368821.2	TGME49_234220	9.28457	3.4351e-08	6.88935e-07	hypermethylated	hypothetical protein
322204	322660	XM_018782548.1	TGME49_308880	5.78897	5.25025e-11	7.47298e-09	hypermethylated	ImpB/MucB/SamB family protein
1177121	1177360	XM_002370629.1	AP2XII1	10913.7	4.42142e-10	3.66651e-08	hypermethylated
557881	558260	XM_002369309.1	PMRT3	10.5127	2.52141e-08	5.63786e-07	hypermethylated
3043441	3043700	XM_018780701.1	TGME49_244130	37.8037	9.90051e-08	1.44367e-06	hypermethylated	hypothetical protein
3785201	3785820	XM_018780854.1	TGME49_248290	36.2592	4.01329e-07	4.43485e-06	hypermethylated	WD domain, G-beta repeat-containing protein
5911341	5911760	XM_018781540.1	TGME49_269310	4686.7	7.80722e-08	1.22356e-06	hypermethylated	hypothetical protein
6067221	6067600	XM_018779740.1	TGME49_216590	5.48571	4.72302e-06	3.52021e-05	hypermethylated	HEAT repeat-containing protein
5375041	5375420	XM_018782445.1	CRC230	17.3068	2.31591e-09	1.38468e-07	hypermethylated
4457481	4457740	XM_002364647.2	TGME49_315080	6.78217	6.67852e-09	2.11946e-07	hypermethylated	hypothetical protein
1838792	1839409	XM_002369470.2	TGME49_254570	9.89946	1.42061e-06	1.25791e-05	hypermethylated	hypothetical protein
4574859	4574906	XM_018780410.1	TGME49_234970	487.3	2.17334e-10	2.16064e-08	hypermethylated	Tyrosine kinase-like (TKL) protein
2173001	2173020	XM_002367628.2	TGME49_203870	7421.9	2.07552e-08	4.86916e-07	hypermethylated	RAB43, member RAS oncogene family protein
5519661	5520100	XM_018780470.1	TGME49_236800	5.96573	2.29776e-06	1.89801e-05	hypermethylated	hypothetical protein
2256241	2256480	XM_018781364.1	TGME49_264420	5.53984	2.26909e-06	1.8784e-05	hypermethylated	lipoprotein, putative
2396901	2397120	XM_002368126.1	TGME49_233080	3.0432	1.7805e-06	1.52764e-05	hypermethylated	G-patch domain-containing protein
4255195	4255260	XM_018780393.1	TGME49_234270	25.55	2.80777e-08	6.03812e-07	hypermethylated	hypothetical protein
5720061	5720300	XM_002365605.1	TGME49_269650	7348.9	2.44251e-11	5.19047e-09	hypermethylated	FFD and TFG box motifs protein
3035861	3036520	XM_002367520.1	ROP25	208.493	1.97791e-10	2.03917e-08	hypermethylated
4336421	4337140	XM_018782840.1	TGME49_314850	4.29914	4.17587e-07	4.56687e-06	hypermethylated	hypothetical protein
2629881	2630460	XM_002366803.2	TGME49_243450	8.8243	1.84677e-06	1.57741e-05	hypermethylated	Ras-related protein Rab2BV, putative
2513101	2513217	XM_018782702.1	TGME49_312230	2.09026	6.07208e-06	4.36042e-05	hypermethylated	DNA topoisomerase 2, putative
2699721	2699920	XM_018779243.1	TGME49_203180	2.23621	3.29909e-07	3.78146e-06	hypermethylated	leucine rich repeat-containing protein
883761	884180	XM_018780177.1	TGME49_227610	5.08315	3.16707e-06	2.5023e-05	hypermethylated	hypothetical protein
654301	654520	XM_002369325.2	TGME49_252880	3217.5	3.41496e-10	2.98778e-08	hypermethylated	hypothetical protein
1842261	1842417	XM_018782658.1	TGME49_311160	9.63312	2.88334e-07	3.40098e-06	hypermethylated	PWI domain-containing protein
1308401	1309080	XM_002371073.2	TGME49_213770	12435.6	1.33153e-07	1.81273e-06	hypermethylated	Superkiller viralicidic activity 2 family 2, putative
6073621	6074040	XM_002370707.2	TGME49_214150	7.34504	2.48338e-06	2.02503e-05	hypermethylated	mitochondrial inner membrane translocase subunit TIM17, putative
1577801	1578280	XM_002369269.2	TGME49_287040	8.09666	2.37106e-08	5.38443e-07	hypermethylated	hypothetical protein
1841681	1842100	XM_018779298.1	TGME49_204380	4481.2	1.45406e-11	4.22813e-09	hypermethylated	hypothetical protein
1149961	1150380	XM_018781022.1	TGME49_253750	2.02477	4.50041e-06	3.37231e-05	hypermethylated	PLU-1 family protein
746821	747300	XM_018780254.1	TGME49_230400	7095.2	7.19966e-09	2.24378e-07	hypermethylated	hypothetical protein
4442621	4443180	XM_018781120.1	TGME49_256810	8.80187	1.42215e-07	1.90081e-06	hypermethylated	DnaJ domain-containing protein
1284861	1285060	XM_018782623.1	TGME49_310350	4.00773	7.25484e-07	7.19935e-06	hypermethylated	PGAP1 family protein
156341	156456	XM_002371424.1	TGME49_280710	4.83817	1.62755e-06	1.41487e-05	hypermethylated	20S proteasome subunit beta 7, putative
1933701	1933900	XM_002367658.2	TGME49_204270	4020	1.70423e-08	4.21375e-07	hypermethylated	hypothetical protein
4536261	4536640	XM_002364655.2	TGME49_315160	8.00074	2.75859e-06	2.21442e-05	hypermethylated	hypothetical protein
5283301	5283840	XM_018780940.1	TGME49_250850	2.40385	5.28155e-07	5.51973e-06	hypermethylated	CMGC kinase, putative
286229	286314	XM_002367850.1	TGME49_229470	3729.6	2.0155e-08	4.76353e-07	hypermethylated	hypothetical protein
748864	749081	XM_018780254.1	TGME49_230400	2.291	6.1107e-06	4.3832e-05	hypermethylated	hypothetical protein
594901	594926	XM_002368781.1	TGME49_267540	4550.9	1.20895e-08	3.38594e-07	hypermethylated	AGC kinase
1847061	1847440	XM_002369471.2	TGME49_254580	11019.3	2.69086e-09	1.57432e-07	hypermethylated	UDP-galactose transporter family protein
3113423	3113800	XM_002366869.2	RTF1	12.9666	3.58343e-07	4.03941e-06	hypermethylated
349021	349600	XM_018782992.1	TGME49_320440	4.84443	2.04991e-07	2.57563e-06	hypermethylated	hypothetical protein
646361	646660	XM_018780553.1	TGME49_239420	683.398	1.44207e-07	1.92229e-06	hypermethylated	protein kinase
1852059	1852200	XM_018781980.1	TGME49_286270	4170.7	1.00539e-11	3.8496e-09	hypermethylated	hypothetical protein
2323261	2323780	XM_002364376.1	TGME49_311860	8.86448	2.29329e-06	1.89515e-05	hypermethylated	hypothetical protein
208581	208780	XM_018779909.1	TGME49_221280	49.805	7.02768e-08	1.13882e-06	hypermethylated	hypothetical protein
1608801	1609180	XM_018779317.1	TGME49_205130	2.75547	2.97954e-06	2.37512e-05	hypermethylated	hypothetical protein
3812221	3812540	XM_002368418.2	TGME49_290650	11.2186	5.6094e-07	5.80825e-06	hypermethylated	hypothetical protein
2945781	2946160	XM_018782060.1	TGME49_289050	9.69494	2.63162e-07	3.15679e-06	hypermethylated	FIKK kinase, putative
3330941	3331180	XM_002365926.1	AP2VIII3	36.4581	8.32821e-10	6.01682e-08	hypermethylated
3912421	3912717	XM_018782123.1	TGME49_290880	5.99078	6.24238e-08	1.04601e-06	hypermethylated	DnaJ domain-containing protein
5024881	5025340	XM_002365700.1	TGME49_270750	1573.72	1.15675e-07	1.61513e-06	hypermethylated	hypothetical protein
5413021	5413400	XM_002370289.2	TGME49_305470	5204.2	6.26517e-08	1.04821e-06	hypermethylated	hypothetical protein
4077641	4077880	XM_018782816.1	TGME49_314410	9.97693	7.30894e-07	7.23797e-06	hypermethylated	aquarius, putative
6346081	6346520	XM_002370465.2	TGME49_278030	3.46299	3.69089e-07	4.1361e-06	hypermethylated	hypothetical protein
2632781	2632903	XM_018780509.1	CDPK4	2986.4	3.13499e-08	6.49943e-07	hypermethylated
3411201	3411860	XM_002366044.2	TGME49_223985	12.6434	2.7943e-11	5.47961e-09	hypermethylated	serine/threonine specific protein phosphatase
4065841	4066220	XM_002365826.2	TGME49_272340	1099.77	3.02019e-08	6.33573e-07	hypermethylated	hypothetical protein
2639421	2639780	XM_002366973.2	POLRMT	6.47368	1.2638e-08	3.45897e-07	hypermethylated
1646601	1647060	XM_018779544.1	TGME49_211640	6.11254	8.49323e-06	5.80198e-05	hypermethylated	hypothetical protein
3305661	3306620	XM_018779209.1	TGME49_202470	2.6788	9.39523e-06	6.35444e-05	hypermethylated	rRNA metabolism protein, SBDS family protein
2329281	2329700	XM_002364376.1	TGME49_311860	2.23675	7.57889e-07	7.46654e-06	hypermethylated	hypothetical protein
1228541	1229160	XM_002370214.1	TGME49_294860	3.2267	3.92346e-06	3.00651e-05	hypermethylated	hypothetical protein
3053086	3053240	XM_002365071.1	TGME49_258980	18.6348	5.61334e-07	5.80919e-06	hypermethylated	hypothetical protein
3281021	3281364	XM_018782084.1	TGME49_289520	5938.7	4.35729e-08	8.0843e-07	hypermethylated	hypothetical protein
481941	482280	XM_018779930.1	TGME49_221610	4823.8	4.3073e-08	8.03715e-07	hypermethylated	ubiquitin carboxyl-terminal hydrolase
5890241	5890480	XM_018779750.1	TGME49_216780	6306.5	3.46206e-09	1.60358e-07	hypermethylated	hypothetical protein
2868781	2868980	XM_002367542.2	TGME49_203010	2896.9	1.70777e-08	4.21375e-07	hypermethylated	aurora kinase
1860801	1861040	XM_002371142.2	POLR1B	4161.8	8.29519e-09	2.49549e-07	hypermethylated
158868	159160	XM_018780227.1	MED14	12874.3	9.16081e-08	1.37226e-06	hypermethylated
5814006	5814260	XM_002365592.2	TGME49_269420	3.72607	6.12116e-06	4.3874e-05	hypermethylated	hypothetical protein
645668	646340	XM_018780553.1	TGME49_239420	8.29346	1.11119e-06	1.02237e-05	hypermethylated	protein kinase
1614961	1615260	XM_002366259.1	TGME49_226470	7.06617	4.31273e-06	3.25715e-05	hypermethylated	hypothetical protein
4871621	4872020	XM_002368898.1	TGME49_235440	6.57966	2.48835e-06	2.02735e-05	hypermethylated	hypothetical protein
6055761	6055980	XM_002370361.2	TGME49_306400	7.37045	3.33573e-07	3.81201e-06	hypermethylated	hypothetical protein
6403521	6404040	XM_018779656.1	TGME49_214600	2.17913	5.91207e-06	4.26612e-05	hypermethylated	hypothetical protein
1223441	1223755	XM_018781422.1	TGME49_266320	180.367	5.23107e-09	1.77531e-07	hypermethylated	hypothetical protein
2440401	2440663	XM_018782698.1	TGME49_312110	6.33533	1.16628e-06	1.06179e-05	hypermethylated	apicoplast-associated thioredoxin family protein Atrx1
730161	730645	XM_002369589.2	TGME49_208500	4.66293	1.05594e-06	9.81002e-06	hypermethylated	protein phosphatase 2C domain-containing protein
2981393	2982240	XM_018782736.1	TGME49_312905	8.23927	4.39477e-09	1.60789e-07	hypermethylated	hypothetical protein
3154601	3154980	XM_018782750.1	TGME49_313180	3.75359	2.10418e-06	1.76953e-05	hypermethylated	cell-cycle-associated protein kinase PRP4, putative
1230501	1230900	XM_002370214.1	TGME49_294860	2718.4	2.99539e-12	3.04362e-09	hypermethylated	hypothetical protein
3358461	3358740	XM_002365920.2	TGME49_273595	7.27281	1.41691e-07	1.89647e-06	hypermethylated	hypothetical protein
2448061	2449280	XM_018782410.1	TGME49_301400	4.85834	2.00126e-06	1.69193e-05	hypermethylated	hypothetical protein
1647621	1647745	XM_002364293.1	AP2XI2	21.3572	2.49607e-11	5.2316e-09	hypermethylated
222881	223360	XM_002370087.2	TGME49_293260	3.0819	3.40842e-10	2.98778e-08	hypermethylated	ATPase/histidine kinase/DNA gyrase B/HSP90 domain-containing protein
4684361	4684760	XM_018781607.1	TGME49_271145	4.18825	4.91285e-07	5.20571e-06	hypermethylated	hypothetical protein
6072217	6072220	XM_002370707.2	TGME49_214150	1496.1	2.81122e-08	6.03812e-07	hypermethylated	mitochondrial inner membrane translocase subunit TIM17, putative
4887081	4887245	XM_018782878.1	TGME49_315670	2708.4	2.65955e-08	5.85071e-07	hypermethylated	HEAT repeat-containing protein
1076581	1077140	XM_002369634.2	NDH2-I	3.141	6.58203e-07	6.64579e-06	hypermethylated
745121	746200	XM_002369811.2	TGME49_319850	2.93448	8.45194e-06	5.77999e-05	hypermethylated	splicing factor U2AF family SnRNP auxilary factor large subunit, RRM domain-containing protein
5300721	5301080	XM_002370275.2	TGME49_305230	5715.5	2.87031e-09	1.60358e-07	hypermethylated	hypothetical protein
3627121	3627317	XM_018781683.1	TGME49_273200	8.57104	5.12804e-07	5.39477e-06	hypermethylated	hypothetical protein
1262441	1263300	XM_002366301.2	TGME49_226890	21.8214	9.22742e-07	8.83507e-06	hypermethylated	hypothetical protein
2436801	2437240	XM_002368130.2	AP2VIII2	2.31789	3.12787e-06	2.47646e-05	hypermethylated
2470341	2470449	XM_002371623.2	TGME49_301420	3.17865	5.35431e-06	3.91275e-05	hypermethylated	hypothetical protein
1935561	1935940	XM_002368048.1	TGME49_232190	23.1432	2.40479e-07	2.93077e-06	hypermethylated	Sec7 domain-containing protein
2508561	2509040	XM_002367583.2	TGME49_203420	1381.47	5.83031e-11	8.11689e-09	hypermethylated	4'-phosphopantetheinyl transferase domain-containing protein
588421	588830	XM_002364153.2	TGME49_309250	11.6103	2.38899e-06	1.96233e-05	hypermethylated	hypothetical protein
5223861	5224300	XM_002367320.2	TGME49_250790	9135.3	8.35774e-11	1.06985e-08	hypermethylated	hypothetical protein
847127	847420	XM_018780180.1	TGME49_227780	6.57792	3.43725e-06	2.68024e-05	hypermethylated	hypothetical protein
554921	555480	XM_018782422.1	TGME49_304630	4.26909	3.14464e-07	3.63942e-06	hypermethylated	ATG C terminal domain-containing protein
5792172	5792392	XM_018780488.1	TGME49_237220	6427.8	6.1242e-08	1.03461e-06	hypermethylated	DNA replication licensing factor Mcm7, putative
940881	941280	XM_018779599.1	TGME49_213325	5.59254	1.53075e-08	3.93738e-07	hypermethylated	TBC domain-containing protein
2049041	2049420	XM_002369507.2	TGME49_254940	5.92412	1.07393e-07	1.52177e-06	hypermethylated	MIF4G domain-containing protein
6006541	6007300	XM_002365571.2	GAPDH2	2.6798	4.32813e-06	3.26416e-05	hypermethylated
5618921	5619500	XM_002369008.2	TGME49_236970	2.0055	4.51531e-08	8.3128e-07	hypermethylated	SWI2/SNF2-containing PHD finger protein
1245341	1245820	XM_018782250.1	TGME49_294890	21.3782	8.11314e-07	7.87892e-06	hypermethylated	hypothetical protein
5528946	5529100	XM_002368995.2	TGME49_236840	6.18131	1.38693e-10	1.52028e-08	hypermethylated	zinc finger (C-x8-C-x5-C-x3-H)-2, putative
3470401	3470820	XM_018782776.1	RPL22	3.44841	2.26859e-06	1.8784e-05	hypermethylated
3079441	3079735	XM_002365068.2	TGME49_258950	5.59718	1.06552e-06	9.89422e-06	hypermethylated	lectin family protein
1226181	1226420	XM_018781421.1	TGME49_266310	8876.3	3.57971e-08	7.08617e-07	hypermethylated	Alpha-1,3-mannosyl-glycoprotein 2-beta-N-acetylglucosaminyltransferase
3243441	3243800	XM_002368332.2	TGME49_289380	10923.7	1.09685e-10	1.30751e-08	hypermethylated	hypothetical protein
2499468	2499720	XM_002367586.2	TGME49_203450	6.65904	6.90479e-07	6.9095e-06	hypermethylated	DUF3228 domain-containing protein
6747321	6747800	XM_018779674.1	TGME49_215080	6.19074	9.76737e-07	9.227e-06	hypermethylated	hypothetical protein
287781	287978	XM_002367850.1	TGME49_229470	4.20661	1.8513e-06	1.58056e-05	hypermethylated	hypothetical protein
452081	452300	XM_002369294.2	TGME49_252270	57.8379	1.26451e-07	1.73761e-06	hypermethylated	L1P family of ribosomal protein
3847001	3847540	XM_002367424.2	TGME49_201690	13.2434	2.77233e-09	1.60317e-07	hypermethylated	BT1 family protein
3570601	3570980	XM_002368383.2	TGME49_289990	2.13139	6.38754e-06	4.54588e-05	hypermethylated	hypothetical protein
6059941	6060200	XM_002370706.2	TGME49_214140	10.2423	4.82894e-07	5.13105e-06	hypermethylated	hypothetical protein
274701	275320	XM_002369922.2	TGME49_221340	8.96618	9.62344e-08	1.41845e-06	hypermethylated	hypothetical protein
2294121	2294140	XM_018781233.1	TGME49_260420	9.7655	2.7878e-06	2.23504e-05	hypermethylated	HEC/Ndc80p family protein
6844301	6844833	XM_018779152.1	TGME49_200385	16392.1	1.74613e-07	2.2579e-06	hypermethylated	Myb family DNA-binding domain-containing protein
1515801	1516240	XM_018779486.1	TGME49_209880	8.98388	2.13407e-06	1.79072e-05	hypermethylated	glutamic acid-rcih protein, putative
2850061	2850440	XM_018781921.1	TGME49_284040	6.83535	1.62533e-06	1.41358e-05	hypermethylated	hypothetical protein
699811	700039	XM_018779855.1	TGME49_219710	3076.6	3.30004e-08	6.74327e-07	hypermethylated	hypothetical protein
3222581	3223200	XM_002366066.2	TGME49_224220	6.50124	7.48902e-07	7.39328e-06	hypermethylated	serine/threonine-protein phosphatase PP2A catalytic subunit
1355384	1355560	XM_002370232.2	TGME49_295040	4544.5	6.22901e-09	2.01646e-07	hypermethylated	HEAT repeat-containing protein
1355361	1355580	XM_018781413.1	TGME49_266010	70.7203	4.52983e-08	8.32346e-07	hypermethylated	phosphatidylinositol 3- and 4-kinase
2324321	2324740	XM_002364376.1	TGME49_311860	2.40785	8.4594e-06	5.78302e-05	hypermethylated	hypothetical protein
1671001	1671360	XM_002366685.2	TGME49_241170	8.05592	1.98592e-09	1.2338e-07	hypermethylated	hypothetical protein
2730641	2731040	XM_002368177.2	TGME49_233695	11800	1.23296e-07	1.70198e-06	hypermethylated	hypothetical protein
4716021	4716044	XM_018781605.1	TGME49_271110	2181.5	2.95276e-08	6.24368e-07	hypermethylated	hypothetical protein
2324021	2324300	XM_002364376.1	TGME49_311860	3.43064	3.13046e-06	2.47748e-05	hypermethylated	hypothetical protein
1257661	1259100	XM_018782930.1	TGME49_318525	4.20397	7.87876e-09	2.4005e-07	hypermethylated	hypothetical protein
1183461	1183660	XM_018779612.1	TGME49_213620	2318.4	2.28557e-08	5.24575e-07	hypermethylated	ABC1 family protein
1085541	1085760	XM_018782607.1	TGME49_310140	10.2261	4.31203e-07	4.68623e-06	hypermethylated	hypothetical protein
633821	634180	XM_002367894.1	TGME49_230140	3897.5	2.30239e-08	5.25911e-07	hypermethylated	vacuolar sorting protein 9 (vps9) domain-containing protein
3113762	3114220	XM_002367510.2	TGME49_202680	3.02427	2.48721e-06	2.02729e-05	hypermethylated	peptidase M16, alpha subunit, putative
209861	210440	XM_018779909.1	TGME49_221280	4.8466	7.21299e-06	5.04486e-05	hypermethylated	hypothetical protein
5496581	5496800	XM_002364791.2	TGME49_316680	5.26764	1.65965e-06	1.43819e-05	hypermethylated	RNA pseudouridine synthase superfamily protein
1843578	1843780	XM_002368037.1	TGME49_232080	3867.6	3.68163e-08	7.21765e-07	hypermethylated	hypothetical protein
1776881	1777260	XM_002369243.2	TGME49_286580	495.976	3.38752e-09	1.60358e-07	hypermethylated	hypothetical protein
6463121	6463500	XM_002370754.2	TGME49_214740	21.7859	2.89356e-07	3.40882e-06	hypermethylated	hypothetical protein
740830	741143	XM_018782969.1	TGME49_319860	5166.5	5.75464e-08	9.90965e-07	hypermethylated	DNA polymerase family B protein
2171201	2171640	XM_018782682.1	TGME49_311625	23.7384	3.0627e-07	3.56842e-06	hypermethylated	WD domain, G-beta repeat-containing protein
2299421	2299770	XM_018779266.1	AP2VIIA4	7.51574	1.34877e-06	1.20605e-05	hypermethylated
2256521	2257020	XM_018781364.1	TGME49_264420	4.90631	5.93914e-06	4.27784e-05	hypermethylated	lipoprotein, putative
1258969	1259104	XM_002365304.1	TGME49_262430	1167.41	3.21718e-07	3.70988e-06	hypermethylated	4-hydroxy-3-methylbut-2-en-1-yl diphosphate synthase
3553972	3554140	XM_018782781.1	TGME49_313630	8.5219	6.23354e-08	1.04601e-06	hypermethylated	hypothetical protein
3233321	3233720	XM_002365044.1	TGME49_258710	5486	1.84311e-08	4.47246e-07	hypermethylated	T-complex protein 10 C-terminus protein
1870461	1871160	XM_002368586.2	TGME49_264980	3.02136	6.9595e-06	4.89991e-05	hypermethylated	hypothetical protein
1319363	1319500	XM_002370610.1	TGME49_218770	1061.2	4.24953e-09	1.60358e-07	hypermethylated	carrier superfamily protein
4654971	4655019	XM_018780904.1	TGME49_249570	10.1866	2.15962e-06	1.80423e-05	hypermethylated	hypothetical protein
1607641	1608360	XM_002366259.1	TGME49_226470	16764.6	1.65218e-07	2.15687e-06	hypermethylated	hypothetical protein
1920221	1920620	XM_002368047.2	TGME49_232180	7704.5	1.22941e-08	3.42407e-07	hypermethylated	UBA/TS-N domain-containing protein
5281255	5281360	XM_002368955.2	TGME49_236110	5629	5.16254e-08	9.14253e-07	hypermethylated	autophagy-related protein 3 atg3, putative
4244781	4245160	XM_018780881.1	ALP3B	4932.5	1.70644e-08	4.21375e-07	hypermethylated
5938009	5938220	XM_018779746.1	TGME49_216730	2.93154	2.91221e-07	3.42868e-06	hypermethylated	MCM2/3/5 family protein
2066621	2066648	XM_002365200.1	TGME49_260680	1826.4	1.58911e-08	4.03045e-07	hypermethylated	small subunit DNA primase, putative
5365521	5366920	XM_018782444.1	TGME49_305330	2.18788	1.4488e-06	1.27931e-05	hypermethylated	cyclin, N-terminal domain-containing protein
2936281	2936500	XM_002364454.2	TGME49_312830	32.995	1.86577e-07	2.38352e-06	hypermethylated	hypothetical protein
6883721	6884020	XM_002370807.2	TGME49_215290	7022	2.42558e-08	5.46357e-07	hypermethylated	saccharopine dehydrogenase domain-containing protein
4208701	4208900	XM_018780390.1	TGME49_234230	6.6494	4.80395e-07	5.11875e-06	hypermethylated	hypothetical protein
4935161	4935360	XM_018781097.1	TGME49_255290	4.72076	6.43547e-06	4.57658e-05	hypermethylated	hypothetical protein
1807421	1808000	XM_018781064.1	TGME49_254530	4.14315	6.47389e-06	4.59533e-05	hypermethylated	hypothetical protein
4011216	4011460	XM_002364943.2	TGME49_257500	2.0813	1.15445e-06	1.05253e-05	hypermethylated	hypothetical protein
1745441	1745625	XM_018783025.1	TGME49_321540	3.26907	6.54983e-08	1.08067e-06	hypermethylated	hypothetical protein
5167781	5168460	XM_018781580.1	TGME49_270580	906.667	1.7383e-08	4.2725e-07	hypermethylated	HECT-domain (ubiquitin-transferase) domain-containing protein
1649861	1650460	XM_002364293.1	AP2XI2	3.92014	3.5108e-10	3.0437e-08	hypermethylated
1063380	1063580	XM_018781016.1	TGME49_253615	7.03744	9.80459e-08	1.43738e-06	hypermethylated	hypothetical protein
3912121	3912500	XM_018780865.1	TGME49_248510	16.915	2.19807e-07	2.7312e-06	hypermethylated	hypothetical protein
4677041	4677720	XM_018781607.1	TGME49_271145	5.68357	3.02882e-06	2.41105e-05	hypermethylated	hypothetical protein
2260861	2261260	XM_002369170.2	TGME49_285730	10.191	1.69771e-06	1.46451e-05	hypermethylated	TBC domain containing protein
1314169	1314280	XM_018779818.1	TGME49_218780	3.00651	3.15681e-06	2.49626e-05	hypermethylated	phosphoserine aminotransferase, putative
634201	634600	XM_002367894.1	TGME49_230140	5354.3	4.97144e-08	8.92006e-07	hypermethylated	vacuolar sorting protein 9 (vps9) domain-containing protein
1542641	1542980	XM_018780615.1	AP2VI2	3032.7	3.05364e-09	1.60358e-07	hypermethylated
1977081	1977240	XM_018779289.1	TGME49_204120	1998.65	6.29302e-09	2.02406e-07	hypermethylated	hypothetical protein
3898681	3898960	XM_018779996.1	TGME49_223270	5853.1	3.11314e-11	5.60159e-09	hypermethylated	hypothetical protein
1256481	1257100	XM_002364237.2	TGME49_310320	2.42726	1.64543e-06	1.42846e-05	hypermethylated	calreticulin family protein
2119721	2120120	XM_002371748.2	TGME49_299210	11458.2	2.77066e-10	2.6291e-08	hypermethylated	CTP synthase
1763461	1763660	XM_018782654.1	TGME49_311060	402.4	3.03382e-09	1.60358e-07	hypermethylated	metal-dependent phosphohydrolase HD domain-containing protein
1935341	1935540	XM_002369214.2	TGME49_286180	7.08614	2.57444e-07	3.09794e-06	hypermethylated	tRNA ligases class I (M) protein
3784301	3784760	XM_018780854.1	TGME49_248290	8935	1.04107e-08	3.02227e-07	hypermethylated	WD domain, G-beta repeat-containing protein
968261	968720	XM_018779358.1	TGME49_206450	4.54916	4.5557e-06	3.40948e-05	hypermethylated	autophagy-related cysteine peptidase atg4, putative
2068441	2068900	XM_018779518.1	TGME49_210781	5.10483	3.2298e-06	2.54343e-05	hypermethylated	ubiquitin carboxyl-terminal hydrolase
599061	599560	XM_018781470.1	TGME49_267530	10.6309	9.64836e-07	9.15036e-06	hypermethylated	hypothetical protein
4911721	4912020	XM_002365713.1	TGME49_270880	2.99796	1.13305e-07	1.58786e-06	hypermethylated	RNA recognition motif-containing protein
2590961	2591240	XM_018780765.1	TGME49_246010	6439.6	4.88137e-11	7.16172e-09	hypermethylated	hypothetical protein
3498101	3498920	XM_018780024.1	TGME49_223880	2.9587	3.34283e-08	6.77972e-07	hypermethylated	zinc finger, C3HC4 type (RING finger) domain-containing protein
1540001	1540356	XM_002369435.2	TGME49_254220	5.22652	3.80414e-06	2.93275e-05	hypermethylated	hypothetical protein
41681	42120	XM_002370066.2	TGME49_292950	10476.4	1.62603e-07	2.12712e-06	hypermethylated	hypothetical protein
5939641	5939880	XM_018779746.1	TGME49_216730	1143.8	1.41026e-08	3.73859e-07	hypermethylated	MCM2/3/5 family protein
1916681	1917300	XM_002366715.2	TGME49_242260	2.01723	2.56178e-06	2.07463e-05	hypermethylated	hypothetical protein
59058	59500	XM_018780519.1	TGME49_238080	7.98064	1.18414e-06	1.07497e-05	hypermethylated	hypothetical protein
2334421	2334642	XM_018782400.1	TGME49_301222	15.519	1.30775e-08	3.55309e-07	hypermethylated	DNA repair protein Rad4 domain-containing protein
628821	629080	XM_018780552.1	TGME49_239410	40.6596	1.71245e-07	2.22179e-06	hypermethylated	hypothetical protein
2185681	2185920	XM_018781962.1	TGME49_285830	8.04592	1.0299e-06	9.60553e-06	hypermethylated	hypothetical protein
4578981	4579200	XM_002368872.2	TGME49_234980	19.4608	2.71447e-07	3.23178e-06	hypermethylated	hypothetical protein
4219194	4219340	XM_018780390.1	TGME49_234230	678.7	4.29034e-09	1.60358e-07	hypermethylated	hypothetical protein
1569901	1570320	XM_002366263.2	TGME49_226510	8231.3	9.428e-08	1.4e-06	hypermethylated	Sec23/Sec24 trunk domain-containing protein
6459221	6459860	XM_002370754.2	TGME49_214740	5.14981	8.84023e-10	6.29738e-08	hypermethylated	hypothetical protein
1369041	1369560	XM_018781281.1	TGME49_262120	3.47893	2.56545e-06	2.07598e-05	hypermethylated	IQ calmodulin-binding motif domain-containing protein
2471120	2471480	XM_002369144.2	TGME49_285268	23.539	1.03928e-07	1.48927e-06	hypermethylated	DnaJ domain-containing protein
217581	218020	XM_018780215.1	TGME49_228690	2.76795	5.02696e-06	3.71625e-05	hypermethylated	phosphatidylinositol 3- and 4-kinase
2405909	2406020	XM_018780094.1	TGME49_225220	5670.8	3.56608e-09	1.60358e-07	hypermethylated	SCP family extracellular subfamily protein
3134481	3134875	XM_002365058.1	TGME49_258850	4023.6	5.49628e-10	4.36736e-08	hypermethylated	hypothetical protein
3424461	3424840	XM_002366914.2	TGME49_244660	3.16058	1.49281e-06	1.31088e-05	hypermethylated	hypothetical protein
3080801	3081180	XM_018782746.1	TGME49_313060	11.0248	2.0704e-07	2.59965e-06	hypermethylated	eukaryotic translation initiation factor 2B, putative
2320681	2321060	XM_018780747.1	TGME49_245500	4.10323	8.17779e-06	5.62072e-05	hypermethylated	dipeptidyl peptidase iv (dpp iv) n-terminal region domain-containing protein
5170161	5170680	XM_018781580.1	TGME49_270580	15.6443	7.65842e-07	7.52158e-06	hypermethylated	HECT-domain (ubiquitin-transferase) domain-containing protein
3480801	3481242	XM_018780836.1	TGME49_247680	196.088	3.70593e-08	7.22732e-07	hypermethylated	hypothetical protein
2140561	2140840	XM_018779513.1	TGME49_210700	2901	3.26556e-09	1.60358e-07	hypermethylated	hypothetical protein
7104638	7104737	XM_018779699.1	TGME49_215700	10.8502	6.82159e-09	2.15768e-07	hypermethylated	phosphatidylinositol 3- and 4-kinase
6506181	6506380	XM_002370864.1	TGME49_215950	30.2387	2.31516e-12	2.9268e-09	hypermethylated	hypothetical protein
3782721	3783180	XM_002365862.1	AP2VIII4	6.52709	1.40064e-06	1.24369e-05	hypermethylated
1325401	1325854	XM_018779339.1	TGME49_205562	4.66802	5.56756e-06	4.04842e-05	hypermethylated	hypothetical protein
1489581	1490122	XM_018779326.1	TGME49_205290	3.66665	4.3493e-07	4.72136e-06	hypermethylated	serine/threonine specific protein phosphatase
5280261	5280720	XM_018780940.1	TGME49_250850	2.35024	9.87089e-06	6.64551e-05	hypermethylated	CMGC kinase, putative
4919481	4919960	XM_018781098.1	TGME49_255300	2.41167	3.83867e-06	2.95222e-05	hypermethylated	hypothetical protein
1532856	1532909	XM_018781403.1	TGME49_265470	11.4029	1.91989e-07	2.44446e-06	hypermethylated	hypothetical protein
2654584	2654740	XM_018781220.1	TGME49_259860	432.87	1.59529e-08	4.04076e-07	hypermethylated	hypothetical protein
794681	795120	XM_002367800.2	TGME49_206600	20.008	3.6572e-08	7.19112e-07	hypermethylated	sigma-70, region 3 protein
5858841	5859340	XM_018781823.1	TGME49_278815	4.53899	1.00393e-07	1.4539e-06	hypermethylated	hypothetical protein
1255961	1256063	XM_002364236.2	TGME49_310310	3644.2	3.77369e-08	7.3146e-07	hypermethylated	WD domain, G-beta repeat-containing protein
1850841	1851420	XM_002369226.2	TGME49_286410	2.94819	9.57531e-06	6.46477e-05	hypermethylated	hypothetical protein
306783	306853	XM_002364116.2	TGME49_308860	1830.08	9.07861e-08	1.36559e-06	hypermethylated	hypothetical protein
3665321	3665560	XM_018782791.1	TGME49_313760	65.3577	5.48245e-08	9.5757e-07	hypermethylated	hypothetical protein
7026081	7026620	XM_002370835.2	AP2X11	2.79416	4.57048e-06	3.41854e-05	hypermethylated
3871501	3871629	XM_018779997.1	TGME49_223390	29.1171	1.89184e-08	4.56748e-07	hypermethylated	activating signal cointegrator 1 complex subunit 3 family 1 ASCC3L1, putative
259301	259720	XM_002366492.2	TGME49_238510	5.99618	8.06737e-06	5.56287e-05	hypermethylated	hypothetical protein
1531981	1532047	XM_018781403.1	TGME49_265470	20.5903	2.58381e-07	3.10529e-06	hypermethylated	hypothetical protein
5215621	5215860	XM_002367320.2	TGME49_250790	1393.1	8.22289e-09	2.48157e-07	hypermethylated	hypothetical protein
6868921	6869360	XM_002370804.2	TGME49_215260	2.6912	5.34585e-06	3.91275e-05	hypermethylated	carbamoylphosphate synthetase
498560	498960	XM_002366401.2	TGME49_228200	21.2622	1.25682e-06	1.1309e-05	hypermethylated	vacuolar (h+)-atpase g subunit protein
671941	672660	XM_002370155.1	TGME49_294060	6232.75	7.16369e-08	1.1511e-06	hypermethylated	hypothetical protein
4937141	4937367	XM_018781097.1	TGME49_255290	1962.9	2.44784e-12	2.9268e-09	hypermethylated	hypothetical protein
505341	505780	XM_002369836.2	TGME49_320100	7.78952	1.1355e-06	1.04022e-05	hypermethylated	RNA recognition motif-containing protein
2549781	2550068	XM_002365141.1	TGME49_259990	8439	1.37523e-07	1.85764e-06	hypermethylated	SAC3/GANP family protein
1465321	1465860	XM_018780299.1	TGME49_231480	6793.3	5.23029e-09	1.77531e-07	hypermethylated	GCN1, putative
755802	756000	XM_002365375.1	TGME49_263160	12.4645	8.69426e-08	1.32708e-06	hypermethylated	hypothetical protein
4609841	4610068	XM_018782162.1	TGME49_292200	8.94106	4.81302e-07	5.1255e-06	hypermethylated	RNA recognition motif-containing protein
908841	909060	XM_018781006.1	AP2III2	267.242	1.58229e-09	1.03155e-07	hypermethylated
6349852	6350140	XM_002370465.2	TGME49_278030	3.6697	1.29387e-09	8.72015e-08	hypermethylated	hypothetical protein
2995901	2995999	XM_018779225.1	TGME49_202840	2.20247	9.3404e-06	6.32633e-05	hypermethylated	FHA domain-containing protein
4162978	4163315	XM_002371339.2	TGME49_281510	5.84825	9.30485e-07	8.88245e-06	hypermethylated	ribonuclease H1 large subunit, putative
1584561	1584998	XM_018782283.1	TGME49_295710	3.9139	1.13311e-10	1.32288e-08	hypermethylated	HECT-domain (ubiquitin-transferase) domain-containing protein
6538781	6539200	XM_018779703.1	TGME49_215910	4.84449	2.01885e-08	4.76553e-07	hypermethylated	hypothetical protein
592761	593280	XM_018780577.1	TGME49_239885	10079.1	8.24222e-08	1.28016e-06	hypermethylated	hypothetical protein
1598221	1598820	XM_018782304.1	TGME49_297180	3.34141	3.1607e-06	2.4983e-05	hypermethylated	hypothetical protein
4226781	4227314	XM_018781641.1	TGME49_272000	3.76837	1.19596e-06	1.08466e-05	hypermethylated	hypothetical protein
2581281	2581480	XM_018779247.1	TGME49_203320	85.2288	1.63138e-08	4.09613e-07	hypermethylated	zinc finger in N-recognin protein
1900533	1900900	XM_018781979.1	TGME49_286230	291.036	7.31734e-08	1.17084e-06	hypermethylated	hypothetical protein
5542381	5542820	XM_018780472.1	TGME49_236850	9.29925	4.24534e-07	4.63463e-06	hypermethylated	hypothetical protein
5043021	5043500	XM_018782890.1	TGME49_315860	2.9134	9.73832e-06	6.56321e-05	hypermethylated	EF hand domain-containing protein
1024741	1025200	XM_002370009.2	TGME49_222310	8.46161	2.23398e-07	2.76142e-06	hypermethylated	hypothetical protein
6619181	6619560	XM_002370776.2	AP2X8	4.52186	3.24771e-06	2.55332e-05	hypermethylated
1835561	1836340	XM_018783019.1	TGME49_321410	4.55654	4.84993e-06	3.60073e-05	hypermethylated	hypothetical protein
3939081	3939520	XM_018782808.1	TGME49_314220	6.98798	6.9964e-12	3.53313e-09	hypermethylated	hypothetical protein
864706	864980	XM_018779595.1	TGME49_213115	35.7492	7.88928e-07	7.69679e-06	hypermethylated	hypothetical protein
2686425	2686569	XM_002368168.2	TPI-II	23.2339	6.66652e-08	1.09324e-06	hypermethylated
4374941	4375280	XM_018782841.1	TGME49_314875	73.322	1.00633e-11	3.8496e-09	hypermethylated	RIC1 protein
3032901	3033380	XM_018780700.1	TGME49_244120	22.2282	5.33136e-12	3.53313e-09	hypermethylated	hypothetical protein
6418641	6419020	XM_018779657.1	TGME49_214610	414.536	1.10424e-08	3.1576e-07	hypermethylated	hypothetical protein
4857301	4857760	XM_002365718.1	TGME49_270930	2.08637	5.04648e-06	3.72923e-05	hypermethylated	hypothetical protein
3118901	3119049	XM_018781900.1	TGME49_283500	890.8	3.69731e-09	1.60358e-07	hypermethylated	tetratricopeptide repeat-containing protein
433521	433717	XM_002366514.2	TGME49_239050	3.13505	6.0593e-07	6.18017e-06	hypermethylated	hypothetical protein
1484146	1484680	XM_002365276.1	ATPB	9.84125	9.53879e-07	9.07398e-06	hypermethylated
36794	37000	XM_002366456.2	SND1	4.17057	1.66313e-06	1.44025e-05	hypermethylated
2266966	2267240	XM_002368206.2	TGME49_287970	5121.3	1.63022e-09	1.05401e-07	hypermethylated	hypothetical protein
1361461	1361840	XM_002370233.2	TGME49_295050	5678.6	3.46794e-09	1.60358e-07	hypermethylated	tRNA ligase class II core domain (G, H, P, S and T) domain-containing protein
1890101	1890940	XM_002364324.1	TGME49_311230	2.34567	3.43439e-06	2.67911e-05	hypermethylated	hypothetical protein
710401	710620	XM_018781317.1	TGME49_263210	2.893	7.43822e-08	1.18126e-06	hypermethylated	ubiquitin interaction motif domain-containing protein
6022461	6022880	XM_002365570.1	TGME49_269180	9.41422	4.02271e-07	4.44268e-06	hypermethylated	MIF4G domain-containing protein
2305661	2306060	XM_018779266.1	AP2VIIA4	1511.55	3.70524e-08	7.22732e-07	hypermethylated
3385161	3385800	XM_018782767.1	TGME49_313430	5.66443	7.87467e-06	5.43785e-05	hypermethylated	hypothetical protein
2980261	2980760	XM_018782736.1	TGME49_312905	21803.4	7.98175e-10	5.83279e-08	hypermethylated	hypothetical protein
1614301	1614860	XM_002366259.1	TGME49_226470	8.8185	5.1364e-07	5.39761e-06	hypermethylated	hypothetical protein
651581	651792	XM_018782578.1	TGME49_309380	6928.9	6.60763e-08	1.08738e-06	hypermethylated	Nuf2
3196701	3197380	XM_018782080.1	TGME49_289330	9.17386	4.19549e-10	3.5197e-08	hypermethylated	ubiquitin carboxyl-terminal hydrolase family 2 protein
242781	243040	XM_018781862.1	TGME49_280660	10.1147	2.7557e-08	5.97266e-07	hypermethylated	HECT-domain (ubiquitin-transferase) domain-containing protein
3965949	3966222	XM_002368438.2	TGME49_290950	141.438	1.8404e-08	4.47159e-07	hypermethylated	clathrin heavy chain, putative
1172421	1173060	XM_018781022.1	TGME49_253750	2.02199	6.82584e-06	4.81647e-05	hypermethylated	PLU-1 family protein
5122581	5123080	XM_018780934.1	TGME49_250690	7.46895	2.74806e-10	2.6291e-08	hypermethylated	zinc finger (CCCH type) motif-containing protein
4891681	4892360	XM_018779498.1	TGME49_210300	14.313	2.72399e-09	1.58632e-07	hypermethylated	hypothetical protein
4264101	4264560	XM_002371358.2	KMTOX	7.0482	6.63087e-08	1.09026e-06	hypermethylated
5370781	5371180	XM_002367341.2	TGME49_251410	4.18906	1.70302e-06	1.46843e-05	hypermethylated	tetratricopeptide repeat-containing protein
1292821	1293108	XM_018779468.1	TGME49_209520	2027.2	1.98191e-12	2.9268e-09	hypermethylated	WD domain, G-beta repeat-containing protein
1266541	1266960	XM_018781029.1	TGME49_253880	21789.7	3.56042e-07	4.01584e-06	hypermethylated	GNS1/SUR4 family protein
2065721	2066080	XM_002368067.1	TGME49_232380	3.61973	4.48501e-06	3.36385e-05	hypermethylated	WD domain, G-beta repeat-containing protein
1218081	1218520	XM_002366616.1	TGME49_240380	8.12877	6.27814e-08	1.04946e-06	hypermethylated	hypothetical protein
5028667	5028900	XM_018780438.1	TGME49_235660	14.1497	1.552e-06	1.35786e-05	hypermethylated	hypothetical protein
482681	483120	XM_002369839.2	TGME49_320130	233.357	2.32501e-07	2.8536e-06	hypermethylated	hypothetical protein
5411435	5412020	XM_002370289.2	TGME49_305470	5.08446	2.26055e-08	5.19463e-07	hypermethylated	hypothetical protein
2396681	2396880	XM_002368126.1	TGME49_233080	8.63385	3.12683e-09	1.60358e-07	hypermethylated	G-patch domain-containing protein
1434361	1435960	XM_018779988.1	TGME49_223080	2.12029	1.94683e-08	4.66481e-07	hypermethylated	hypothetical protein
4450981	4451380	XM_018781625.1	TGME49_271600	9211.7	1.01171e-07	1.45854e-06	hypermethylated	hypothetical protein
1318341	1318660	XM_002369744.2	TGME49_318460	3819.4	5.74478e-09	1.90896e-07	hypermethylated	P-type ATPase of unknown pump specificity (type V) protein
2049101	2049440	XM_018780112.1	TGME49_225770	9175.1	9.67734e-08	1.4231e-06	hypermethylated	Tyrosine kinase-like (TKL) protein
2019621	2019840	XM_002368567.2	TGME49_264790	658.278	2.52118e-08	5.63786e-07	hypermethylated	hypothetical protein
3765641	3766140	XM_018779178.1	TGME49_201820	7905.1	1.20441e-08	3.37821e-07	hypermethylated	hypothetical protein
1262961	1263300	XM_002365303.2	APVIIB1	2127.5	6.88503e-12	3.53313e-09	hypermethylated
1127401	1127571	XM_002370203.1	TGME49_294750	3106.8	3.49587e-09	1.60358e-07	hypermethylated	hypothetical protein
4261801	4262180	XM_018780393.1	TGME49_234270	11.4198	7.75294e-07	7.58787e-06	hypermethylated	hypothetical protein
5054461	5054680	XM_018781584.1	TGME49_270720	1584.1	3.59879e-09	1.60358e-07	hypermethylated	hypothetical protein
6020781	6021040	XM_002370929.2	TGME49_216620	1478.22	3.00602e-11	5.5664e-09	hypermethylated	EF hand domain-containing protein
1501441	1501760	XM_018782286.1	TGME49_295850	6.84267	1.52822e-06	1.33951e-05	hypermethylated	cyclic nucleotide-binding domain-containing protein
7941	8077	XM_018780944.1	TGME49_250955	2660.8	2.3465e-09	1.39859e-07	hypermethylated	KRUF family protein
356661	357120	XM_002367857.1	TGME49_229640	3.98987	9.84366e-07	9.2761e-06	hypermethylated	hypothetical protein
1385661	1386120	XM_002369735.2	TGME49_318370	3.13455	3.3559e-10	2.97708e-08	hypermethylated	hypothetical protein
5528101	5528377	XM_002368995.2	TGME49_236840	6.36576	5.89548e-07	6.04866e-06	hypermethylated	zinc finger (C-x8-C-x5-C-x3-H)-2, putative
1686981	1687420	XM_018782279.1	TGME49_295610	2.1207	2.12455e-06	1.7843e-05	hypermethylated	histone lysine methyltransferase, SET, putative
4159941	4160400	XM_002368457.2	TGME49_291140	8.02614	1.74969e-06	1.50527e-05	hypermethylated	CCR4-Not complex component, Not1 protein
2007036	2007156	XM_002364337.2	PKG	11.8933	1.33033e-07	1.81239e-06	hypermethylated
76701	77100	XM_018781750.1	TGME49_276180	6.45839	3.24739e-06	2.55332e-05	hypermethylated	histone acetyltransferase TAF1/250
4491061	4491480	XM_002368503.2	TGME49_292020	1135.04	1.53176e-08	3.93738e-07	hypermethylated	GCC2 and GCC3 domain-containing protein
2427921	2428480	XM_002364391.2	PMCAA1	15750.3	1.71355e-07	2.22179e-06	hypermethylated
3969621	3970000	XM_002368438.2	TGME49_290950	9763.3	1.25598e-08	3.45897e-07	hypermethylated	clathrin heavy chain, putative
1334361	1335020	XM_002369742.2	TGME49_318440	2934.78	3.00566e-08	6.32747e-07	hypermethylated	helicase associated domain (ha2) protein
3696581	3696780	XM_002366006.1	TGME49_223610	168.58	2.62985e-08	5.79875e-07	hypermethylated	hypothetical protein
545674	545960	XM_018782421.1	TGME49_304520	4152.1	5.5536e-09	1.85675e-07	hypermethylated	hypothetical protein
838201	838520	XM_018782960.1	TGME49_319610	8.89632	1.12308e-06	1.03132e-05	hypermethylated	eIF2 kinase IF2K-D (incomplete catalytic triad)
679921	680220	XM_002368765.2	TGME49_267380	4548.5	4.94037e-08	8.88102e-07	hypermethylated	UDP-galactose transporter subfamily protein
6044873	6045038	XM_002370359.2	TGME49_306380	4.33872	8.06646e-07	7.84157e-06	hypermethylated	U1 zinc finger protein
1161421	1161700	XM_018781022.1	TGME49_253750	2.2071	5.4228e-07	5.6457e-06	hypermethylated	PLU-1 family protein
6359721	6360120	XM_018781787.1	TGME49_278020	4.58511	2.26664e-09	1.35949e-07	hypermethylated	hypothetical protein
5018781	5019160	XM_018780923.1	TGME49_250090	26.9395	1.6119e-08	4.07202e-07	hypermethylated	hypothetical protein
3869541	3869800	XM_018779997.1	TGME49_223390	1648.3	7.507e-09	2.32815e-07	hypermethylated	activating signal cointegrator 1 complex subunit 3 family 1 ASCC3L1, putative
301920	302080	XM_018781858.1	TGME49_280560	4392.8	3.58121e-09	1.60358e-07	hypermethylated	selenide, water dikinase
73461	73920	XM_002366464.2	TGME49_238130	5761.2	1.61197e-11	4.39215e-09	hypermethylated	hypothetical protein
1812801	1813100	XM_002371644.2	SANT	3.17678	2.0413e-06	1.72197e-05	hypermethylated
1876461	1876860	XM_018780124.1	TGME49_225990	45.7538	2.368e-07	2.89333e-06	hypermethylated	acyl transferase domain-containing protein
3545561	3545780	XM_002365899.1	TGME49_273380	16.4129	3.84491e-07	4.27853e-06	hypermethylated	ion channel protein
6880458	6880540	XM_002370807.2	TGME49_215290	13872.3	3.29072e-08	6.74156e-07	hypermethylated	saccharopine dehydrogenase domain-containing protein
726421	726619	XM_002365379.2	TGME49_263200	3.01374	5.64309e-06	4.09553e-05	hypermethylated	hypothetical protein
4213841	4214280	XM_018782141.1	TGME49_291180	5.26352	1.24384e-06	1.12328e-05	hypermethylated	hypothetical protein
884381	884640	XM_018780177.1	TGME49_227610	2975	3.37256e-09	1.60358e-07	hypermethylated	hypothetical protein
655881	656180	XM_018779417.1	TGME49_208400	4386	3.09775e-11	5.60159e-09	hypermethylated	hypothetical protein
169561	169701	XM_018780218.1	CDPK7	4312.1	5.13124e-08	9.11248e-07	hypermethylated
4697021	4697260	XM_018782169.1	TGME49_292340	2851.9	1.45625e-08	3.80479e-07	hypermethylated	zinc finger, C3HC4 type (RING finger) domain-containing protein
1393581	1393819	XM_002369733.1	TGME49_318350	4.84324	7.75774e-07	7.58787e-06	hypermethylated	Pumilio-family RNA binding repeat-containing protein
1849941	1850140	XM_002366227.2	TGME49_226050	375.385	3.00969e-08	6.32898e-07	hypermethylated	hypothetical protein
5858684	5858800	XM_018781823.1	TGME49_278815	2135.9	3.29484e-09	1.60358e-07	hypermethylated	hypothetical protein
5496941	5497094	XM_002370301.2	TGME49_305600	8918.8	9.73105e-08	1.42879e-06	hypermethylated	hypothetical protein
1690641	1691320	XM_018782279.1	TGME49_295610	2.2109	2.20353e-09	1.3258e-07	hypermethylated	histone lysine methyltransferase, SET, putative
322196	322400	XM_002368811.1	TGME49_267840	9116.7	1.52317e-07	2.01625e-06	hypermethylated	tetratricopeptide repeat-containing protein
294327	294520	XM_018782190.1	HAT1	2087.9	2.86896e-08	6.12762e-07	hypermethylated
2090161	2090460	XM_018781245.1	TGME49_260650	497.6	7.40969e-12	3.53313e-09	hypermethylated	glycosyltransferase, group 2 family protein
2736498	2737140	XM_018780775.1	TGME49_246190	2.39609	5.75291e-07	5.93101e-06	hypermethylated	hypothetical protein
2078241	2078500	XM_002369509.2	TGME49_254960	5829.7	1.52533e-08	3.93738e-07	hypermethylated	hypothetical protein
1596522	1596740	XM_018782283.1	TGME49_295710	41.6948	9.46559e-08	1.40169e-06	hypermethylated	HECT-domain (ubiquitin-transferase) domain-containing protein
1346041	1346300	XM_002366293.1	SET1	4201.9	2.91352e-08	6.20802e-07	hypermethylated
731981	732163	XM_018779372.1	TGME49_206670	2.68929	4.14141e-06	3.13947e-05	hypermethylated	hypothetical protein
245109	246080	XM_002370092.2	TGME49_293310	4.71655	8.41341e-06	5.75983e-05	hypermethylated	ribosomal protein L20, putative
1753394	1753520	XM_018779539.1	TGME49_211400	23.6795	3.99748e-09	1.60358e-07	hypermethylated	DEAD/DEAH box helicase domain-containing protein
306181	307000	XM_002371408.2	TGME49_280550	3.73716	9.90933e-06	6.66904e-05	hypermethylated	clathrin adaptor complex small chain subfamily protein
15181	16700	XM_018779387.1	TGME49_207370	3.10867	3.0984e-09	1.60358e-07	hypermethylated	hypothetical protein
765361	765840	XM_002366368.2	TGME49_227860	11.6452	2.32214e-06	1.91401e-05	hypermethylated	hypothetical protein
5070801	5071180	XM_002370241.2	TGME49_304880	4027	4.22479e-09	1.60358e-07	hypermethylated	hypothetical protein
2036961	2037700	XM_002368565.2	TGME49_264770	2.44483	9.50977e-06	6.42735e-05	hypermethylated	hypothetical protein
1127741	1128500	XM_002369768.2	TGME49_318710	2.56814	4.63533e-06	3.46433e-05	hypermethylated	ATP-binding cassette sub-family F member 1
4300987	4301011	XM_018780395.1	TGME49_234310	3588.2	2.68608e-08	5.88868e-07	hypermethylated	hypothetical protein
1779077	1779240	XM_018782272.1	TGME49_295400	1998.4	7.56232e-09	2.3415e-07	hypermethylated	hypothetical protein
291041	291540	XM_018782190.1	HAT1	9.06744	7.20288e-07	7.15355e-06	hypermethylated
4645101	4645560	XM_018780903.1	RPOA	2.73667	6.18148e-06	4.42233e-05	hypermethylated
95561	95800	XM_002365468.1	TGME49_264190	6.60903	8.78906e-07	8.46208e-06	hypermethylated	hypothetical protein
292438	292640	XM_018782190.1	HAT1	1026.46	2.79948e-08	6.03812e-07	hypermethylated
1224841	1226160	XM_002366616.1	TGME49_240380	3.12545	1.99742e-09	1.23691e-07	hypermethylated	hypothetical protein
365217	365800	XM_018782991.1	TGME49_320430	4.2674	7.54955e-06	5.2399e-05	hypermethylated	cell-cycle-control protein (translation regulation), putative
603721	604120	XM_018780577.1	TGME49_239885	5.60039	9.36953e-11	1.16042e-08	hypermethylated	hypothetical protein
1225338	1225680	XM_018781421.1	TGME49_266310	7.02993	1.21449e-06	1.09886e-05	hypermethylated	Alpha-1,3-mannosyl-glycoprotein 2-beta-N-acetylglucosaminyltransferase
5167605	5167640	XM_018781580.1	TGME49_270580	1604.1	2.07951e-12	2.9268e-09	hypermethylated	HECT-domain (ubiquitin-transferase) domain-containing protein
1171841	1172482	XM_018779611.1	TGME49_213610	2.94357	3.20529e-08	6.60201e-07	hypermethylated	hypothetical protein
4479421	4479479	XM_002367228.2	TGME49_249350	6370.1	2.06679e-09	1.27161e-07	hypermethylated	esterase/lipase/thioesterase domain-containing protein
2741761	2742120	XM_018780681.1	TGME49_243610	2.17086	9.30662e-06	6.31017e-05	hypermethylated	C-5 cytosine-specific DNA methylase superfamily protein
7023177	7023340	XM_002370835.2	AP2X11	8157.9	9.31084e-08	1.38847e-06	hypermethylated
411841	412760	XM_018781482.1	TGME49_267720	2.67228	3.13714e-09	1.60358e-07	hypermethylated	transporter, cation channel family protein
2085221	2085660	XM_002367637.2	TGME49_203960	4.27755	6.72115e-07	6.76121e-06	hypermethylated	hypothetical protein
1837821	1837935	XM_002371139.2	TGME49_297500	169.136	7.45618e-13	2.0316e-09	hypermethylated	T-complex protein 1 eta subunit
681141	681600	XM_018779857.1	TGME49_219738	65.1076	1.36735e-07	1.8483e-06	hypermethylated	hypothetical protein
4510441	4510920	XM_018782156.1	TGME49_292035	8441.9	9.73216e-09	2.86453e-07	hypermethylated	hypothetical protein
6236661	6236756	XM_018781796.1	TGME49_278205	64.7216	3.85197e-08	7.42108e-07	hypermethylated	hypothetical protein
3223141	3223164	XM_018782754.1	TGME49_313270	11.3155	1.61287e-07	2.11715e-06	hypermethylated	hypothetical protein
1030691	1030760	XM_018779446.1	TGME49_209070	4.76063	3.76855e-06	2.91238e-05	hypermethylated	hypothetical protein
3466807	3466880	XM_002368366.2	TGME49_289820	23.5334	5.95062e-08	1.01608e-06	hypermethylated	TBC domain-containing protein
2352861	2353280	XM_002365164.1	TGME49_260320	4.61421	4.43994e-07	4.79519e-06	hypermethylated	Noc2p family protein
507501	507798	XM_002365410.2	TGME49_263510	5243.4	5.96386e-08	1.01743e-06	hypermethylated	Spc97 / Spc98 family protein
4369701	4370120	XM_002368483.2	TGME49_291820	2878.4	2.75149e-08	5.97032e-07	hypermethylated	RNA helicase (UPF2 interacting domain) protein
2181698	2182200	XM_018780653.1	TGME49_242700	2.97635	7.03424e-06	4.94159e-05	hypermethylated	hypothetical protein
2199181	2199277	XM_002371178.2	TGME49_298020	4.01509	1.8347e-09	1.16256e-07	hypermethylated	DEAD-family helicase
1380861	1381300	XM_018781035.1	TGME49_253990	3.87175	4.41717e-06	3.32473e-05	hypermethylated	hypothetical protein
1455301	1455600	XM_002364262.2	TGME49_310570	4.26325	5.43827e-06	3.96651e-05	hypermethylated	hypothetical protein
2150561	2150886	XM_018779513.1	TGME49_210700	41.0671	2.68605e-07	3.20796e-06	hypermethylated	hypothetical protein
3165241	3165680	XM_018781193.1	TGME49_258826	4.85805	1.97843e-06	1.67412e-05	hypermethylated	hypothetical protein
2633360	2633480	XM_018780509.1	CDPK4	3374.3	8.75294e-09	2.59231e-07	hypermethylated
2581401	2581800	XM_018782706.1	TGME49_312300	18.085	8.0786e-10	5.88104e-08	hypermethylated	Sec7 domain-containing protein
942021	942320	XM_018780173.1	TGME49_227430	6121.4	3.21486e-09	1.60358e-07	hypermethylated	transmembrane amino acid transporter protein
1424728	1425320	XM_018780298.1	TGME49_231440	4.38827	1.05984e-10	1.27134e-08	hypermethylated	LsmAD domain-containing protein
6662441	6662817	XM_002365484.1	TGME49_268182	49.2808	8.9993e-08	1.35687e-06	hypermethylated	hypothetical protein
4920081	4920500	XM_002364708.2	TGME49_315710	2.53539	5.10829e-06	3.7618e-05	hypermethylated	hypothetical protein
6682053	6682160	XM_002370421.2	TGME49_277260	7.36549	1.56191e-07	2.05735e-06	hypermethylated	hypothetical protein
1892417	1892569	XM_018780320.1	TGME49_232150	183.224	5.21686e-08	9.20582e-07	hypermethylated	hypothetical protein
989727	989980	XM_018779357.1	FRM1	5.95097	1.25752e-08	3.45897e-07	hypermethylated
5622267	5622440	XM_002370316.2	TGME49_305850	5249.7	1.69488e-11	4.55302e-09	hypermethylated	RNA recognition motif-containing protein
541461	541980	XM_018780197.1	TGME49_228150	27.1661	4.96515e-09	1.71248e-07	hypermethylated	hypothetical protein
2318681	2318980	XM_018781231.1	TGME49_260390	1733.2	1.99239e-11	4.81024e-09	hypermethylated	hypothetical protein
2505388	2505700	XM_002367585.1	APC10	29.7675	7.72697e-07	7.58142e-06	hypermethylated
2736701	2737120	XM_002366818.2	TGME49_243600	6439.1	6.19149e-08	1.04228e-06	hypermethylated	acetyltransferase, GNAT family protein
2369634	2369760	XM_018782402.1	TGME49_301270	6.54326	2.14864e-06	1.79742e-05	hypermethylated	Tyrosine kinase-like (TKL) protein
5048286	5048400	XM_002368922.2	TGME49_235680	7456.5	1.63401e-08	4.09613e-07	hypermethylated	peptidase M16 inactive domain-containing protein
5046092	5046288	XM_002368922.2	TGME49_235680	11809	1.75584e-09	1.12758e-07	hypermethylated	peptidase M16 inactive domain-containing protein
6010668	6010880	XM_002370929.2	TGME49_216620	12.1175	4.40036e-07	4.76593e-06	hypermethylated	EF hand domain-containing protein
486281	486560	XM_002366524.2	TGME49_239250	6.79644	1.06506e-08	3.06393e-07	hypermethylated	diacylglycerol kinase, putative
2344541	2344980	XM_002369160.2	RPL35	10.3463	1.19135e-06	1.081e-05	hypermethylated
1490781	1491035	XM_002371479.2	TGME49_295910	3.85261	6.45316e-09	2.05821e-07	hypermethylated	ATP-dependent Clp protease adaptor protein ClpS protein
965621	965820	XM_018780272.1	TGME49_230690	6704.6	3.4224e-09	1.60358e-07	hypermethylated	LNS2 (Lipin/Ned1/Smp2) protein
1730061	1730260	XM_002370564.2	TGME49_218070	5.27729	6.13687e-06	4.39702e-05	hypermethylated	hypothetical protein
5739101	5739620	XM_002370966.2	TGME49_216990	7116.6	6.08129e-08	1.02827e-06	hypomethylated	LysM domain-containing protein
1642881	1643160	XM_002368615.2	TGME49_265270	3237.5	3.26236e-10	2.94896e-08	hypomethylated	hypothetical protein
927352	927480	XM_002366347.2	TGME49_227450	79.0409	6.87869e-09	2.17214e-07	hypomethylated	hydrolase, NUDIX family protein
4372137	4372265	XM_002368841.2	TGME49_234420	6767.6	3.64031e-09	1.60358e-07	hypomethylated	ATPase, AAA family protein
1472121	1472326	XM_018780144.1	TGME49_226660	2519.7	8.62363e-09	2.5772e-07	hypomethylated	hypothetical protein
1789601	1790080	XM_018783020.1	TGME49_321450	7.01114	2.88784e-11	5.50797e-09	hypomethylated	Myb family DNA-binding domain-containing protein
3274081	3274620	XM_018782084.1	TGME49_289520	10679.9	4.45375e-09	1.61189e-07	hypomethylated	hypothetical protein
5501201	5501400	XM_002364791.2	TGME49_316680	2668.2	3.41228e-08	6.86156e-07	hypomethylated	RNA pseudouridine synthase superfamily protein
894701	895380	XM_018782594.1	TGME49_309910	2.57862	3.03812e-06	2.41744e-05	hypomethylated	hypothetical protein
6018421	6018740	XM_002365570.1	TGME49_269180	43.9231	6.08026e-08	1.02827e-06	hypomethylated	MIF4G domain-containing protein
1689741	1689960	XM_018782279.1	TGME49_295610	18.497	7.14571e-08	1.15013e-06	hypomethylated	histone lysine methyltransferase, SET, putative
1457101	1457360	XM_018780144.1	TGME49_226660	10.7655	3.58154e-08	7.08617e-07	hypomethylated	hypothetical protein
1095181	1095350	XM_018782941.1	TGME49_318770	5.12207	1.08763e-06	1.00603e-05	hypomethylated	aurora kinase(incomplete catalytic triad)
2534281	2534980	XM_002366141.2	TGME49_225090	17.3384	9.81823e-07	9.25993e-06	hypomethylated	hypothetical protein
1926741	1927160	XM_002367659.2	TGME49_204280	8.80431	5.58658e-07	5.78788e-06	hypomethylated	cell-cycle-associated protein kinase DYRK, putative
1642601	1643068	XM_018782281.1	TGME49_295658	4.81399	1.13937e-06	1.04277e-05	hypomethylated	zinc finger in N-recognin protein
2587476	2587820	XM_018779247.1	TGME49_203320	8.68635	4.87498e-07	5.17133e-06	hypomethylated	zinc finger in N-recognin protein
1122001	1122200	XM_018780278.1	TGME49_230940	45.3401	2.31747e-07	2.84628e-06	hypomethylated	hypothetical protein
3229441	3229960	XM_018782754.1	TGME49_313270	2.89122	4.88015e-06	3.61894e-05	hypomethylated	hypothetical protein
2494001	2494522	XM_018782414.1	TGME49_301450	53.1612	4.13871e-07	4.53926e-06	hypomethylated	FG-GAP repeat-containing protein
6506681	6507080	XM_002365503.1	TGME49_268370	6.69021	8.73224e-07	8.41161e-06	hypomethylated	non-specific serine/threonine protein kinase
1712141	1712460	XM_018781056.1	TGME49_254400	2965.7	1.67368e-10	1.78336e-08	hypomethylated	LSU ribosomal protein L2P, putative
5481161	5481720	XM_002368988.2	TGME49_236660	3.75928	1.58846e-06	1.38468e-05	hypomethylated	START domain-containing protein
3049021	3049340	XM_018781200.1	TGME49_258990	6.77393	1.71619e-06	1.47778e-05	hypomethylated	bromodomain-containing protein
495801	496420	XM_018782562.1	TGME49_309090	4.03237	5.2019e-06	3.82482e-05	hypomethylated	hypothetical protein
796961	797110	XM_018779425.1	TGME49_208580	6.75459	1.10097e-06	1.01492e-05	hypomethylated	DNA ligase 1, putative
1827341	1827740	XM_018780630.1	TGME49_242010	10.0769	2.40289e-07	2.93033e-06	hypomethylated	glucose inhibited division protein A subfamily protein
4384021	4384479	XM_018782843.1	TGME49_314890	3605.7	2.06981e-10	2.09987e-08	hypomethylated	ThiF family protein
5368361	5368560	XM_018782444.1	TGME49_305330	11.4584	4.50384e-07	4.8532e-06	hypomethylated	cyclin, N-terminal domain-containing protein
1948481	1949072	XM_018781977.1	TGME49_286160	2.77257	1.14523e-07	1.60375e-06	hypomethylated	non-specific serine/threonine protein kinase
542901	543200	XM_002371882.2	TGME49_308060	11.0802	1.56549e-07	2.06064e-06	hypomethylated	hypothetical protein
6443921	6444200	XM_002365508.1	TGME49_268560	2890.1	5.69622e-08	9.84986e-07	hypomethylated	XPG N-terminal domain-containing protein
3274641	3275000	XM_018782084.1	TGME49_289520	5048.7	4.27428e-09	1.60358e-07	hypomethylated	hypothetical protein
322881	322918	XM_002365439.1	TGME49_263800	5682.6	7.67174e-08	1.21028e-06	hypomethylated	hypothetical protein
1376001	1376380	XM_002369737.1	TGME49_318390	8.31037	3.73556e-08	7.26282e-07	hypomethylated	hypothetical protein
1064761	1065720	XM_018782945.1	TGME49_319308	5.76964	8.67526e-09	2.57731e-07	hypomethylated	hypothetical protein
2567623	2567960	XM_018780504.1	TGME49_237830	1825.3	2.91636e-08	6.20802e-07	hypomethylated	DNA polymerase I domain-containing protein
6078121	6078540	XM_018782483.1	TGME49_306430	11.555	1.90638e-07	2.4305e-06	hypomethylated	hypothetical protein
1762301	1762820	XM_002368031.2	TGME49_232010	10474.1	3.92993e-09	1.60358e-07	hypomethylated	protein phosphatase 2C domain-containing protein
6157901	6158260	XM_018779731.1	TGME49_216430	4153.2	1.39178e-11	4.21357e-09	hypomethylated	TBC domain-containing protein
3407381	3407760	XM_002366912.2	TGME49_244640	11.3713	3.50067e-07	3.96721e-06	hypomethylated	hypothetical protein
1874021	1874253	XM_018779531.1	TGME49_211270	4.01696	1.9714e-07	2.49333e-06	hypomethylated	sushi domain (scr repeat) domain-containing protein
2181698	2181720	XM_018780653.1	TGME49_242700	5.93192	2.33489e-06	1.92203e-05	hypomethylated	hypothetical protein
3592881	3593200	XM_018780018.1	TGME49_223780	36.6797	2.83735e-10	2.67905e-08	hypomethylated	hypothetical protein
3042444	3042660	XM_018780048.1	TGME49_224480	6.88187	8.47984e-07	8.18917e-06	hypomethylated	cell-cycle-associated protein kinase CLK, putative
2741381	2741920	XM_018780369.1	TGME49_233710	22.0472	3.55273e-10	3.0523e-08	hypomethylated	inorganic anion transporter, sulfate permease (SulP) family protein
600361	600820	XM_018779936.1	TGME49_221710	10.2316	1.30198e-06	1.1664e-05	hypomethylated	TBC domain-containing protein
2798741	2798762	XM_018781923.1	TGME49_284170	12.7506	2.06819e-06	1.74311e-05	hypomethylated	DHHC zinc finger domain-containing protein
4705301	4705680	XM_018781605.1	TGME49_271110	7.55507	3.68903e-08	7.21765e-07	hypomethylated	hypothetical protein
1206801	1207260	XM_018780156.1	TGME49_226950	8.94189	2.9779e-06	2.37512e-05	hypomethylated	IgA-specific metalloendopeptidase
4283981	4284380	XM_018781883.1	TGME49_281950	21.4943	1.42582e-07	1.90439e-06	hypomethylated	membrane protein, putative
3360281	3360480	XM_002364511.2	TGME49_313410	2.97882	5.08581e-07	5.3592e-06	hypomethylated	proteasome 26S regulatory subunit
313654	313892	XM_018781857.1	TGME49_280540	5.21978	5.59687e-06	4.06663e-05	hypomethylated	HEAT repeat-containing protein
3062321	3062980	XM_002366079.2	TGME49_224350	5.14496	6.6578e-09	2.1164e-07	hypomethylated	aminopeptidase N, putative
1867461	1867820	XM_018781980.1	TGME49_286270	2.48722	4.1094e-06	3.11769e-05	hypomethylated	hypothetical protein
4250541	4251220	XM_018780882.1	TGME49_248900	14994.3	1.12566e-07	1.58083e-06	hypomethylated	hypothetical protein
1355204	1355320	XM_018780294.1	TGME49_231350	8034	7.61787e-10	5.69786e-08	hypomethylated	glucosamine-fructose-6-phosphate aminotransferase
1656361	1656920	XM_018780307.1	TGME49_231930	5930.6	7.28344e-08	1.16639e-06	hypomethylated	hypothetical protein
589921	590180	XM_018779937.1	TGME49_221720	8.06933	5.84784e-07	6.00947e-06	hypomethylated	hypothetical protein
1004621	1004771	XM_018782235.1	TGME49_294620	2.86374	1.26381e-06	1.136e-05	hypomethylated	eukaryotic initiation factor-3, subunit 8, putative
589321	589720	XM_018779937.1	TGME49_221720	4022.6	4.1475e-09	1.60358e-07	hypomethylated	hypothetical protein
1248061	1248400	XM_018781028.1	TGME49_253870	3987.6	7.94604e-09	2.41714e-07	hypomethylated	hypothetical protein
5667101	5667547	XM_018779764.1	TGME49_217182	2.08467	8.80592e-06	5.98985e-05	hypomethylated	RNA-dependent RNA polymerase RDP
4093341	4093540	XM_002364932.1	TGME49_257370	3034.1	4.05516e-08	7.68754e-07	hypomethylated	hypothetical protein
1461261	1461500	XM_018781409.1	TGME49_265780	7.98392	7.34343e-08	1.17304e-06	hypomethylated	flagellar/basal body protein
327361	327660	XM_018781857.1	TGME49_280540	9.94775	2.71168e-08	5.90414e-07	hypomethylated	HEAT repeat-containing protein
1492321	1492600	XM_002364268.2	TGME49_310630	6.42639	2.51959e-06	2.04713e-05	hypomethylated	hypothetical protein
555801	556260	XM_018779411.1	TGME49_208050	7614.5	6.50395e-08	1.07759e-06	hypomethylated	ABC transporter, putative
544370	544520	XM_018782567.1	TGME49_309190	7670.9	6.19827e-08	1.0425e-06	hypomethylated	hypothetical protein
3985181	3985401	XM_018779162.1	TGME49_201180	12.4961	1.11938e-12	2.66875e-09	hypomethylated	hypothetical protein
3857961	3858114	XM_018779173.1	TGME49_201680	6.53806	1.75796e-11	4.59308e-09	hypomethylated	eukaryotic initiation factor-3 subunit 10, putative
6084641	6085080	XM_018781530.1	TGME49_269075	9.52074	3.39022e-07	3.86501e-06	hypomethylated	hypothetical protein
1739861	1740380	XM_018779798.1	TGME49_218000	3.26993	7.11355e-07	7.07755e-06	hypomethylated	hypothetical protein
3689841	3690347	XM_002366008.2	TGME49_223630	7.56259	2.50674e-06	2.03972e-05	hypomethylated	hypothetical protein
2744301	2744680	XM_002366987.2	TGME49_246200	2.89455	3.39037e-06	2.65019e-05	hypomethylated	zinc finger (CCCH type) motif-containing protein
3925561	3926180	XM_018781147.1	TGME49_257670	12.4038	4.94509e-07	5.22826e-06	hypomethylated	hypothetical protein
945421	945840	XM_002367788.2	TGME49_206480	13502.6	2.19135e-07	2.72461e-06	hypomethylated	hypothetical protein
229741	230160	XM_018780528.1	TGME49_238420	6.47241	3.22351e-06	2.54058e-05	hypomethylated	hypothetical protein
1902761	1903040	XM_018781384.1	TGME49_264940	4759.7	5.65397e-08	9.82133e-07	hypomethylated	kelch repeat-containing protein
2529121	2529760	XM_002366141.2	TGME49_225090	4.673	1.36238e-06	1.21651e-05	hypomethylated	hypothetical protein
194341	194920	XM_002366481.2	TGME49_238400	5.22953	6.81642e-06	4.81161e-05	hypomethylated	endonuclease/exonuclease/phosphatase domain-containing protein
6667401	6667960	XM_018781767.1	TGME49_277490	2.43486	3.74358e-06	2.89426e-05	hypomethylated	hypothetical protein
4865126	4865300	XM_002368896.1	TGME49_235420	2.07664	2.66592e-06	2.14725e-05	hypomethylated	hypothetical protein
2520201	2520840	XM_018782030.1	TGME49_288420	2.52763	5.16841e-07	5.42526e-06	hypomethylated	hypothetical protein
1385241	1385760	XM_002367987.1	TGME49_231370	2.39587	1.17608e-09	8.01119e-08	hypomethylated	phospholipase, patatin family protein
1011161	1011740	XM_018780578.1	TGME49_239910	11278.8	8.71102e-08	1.3281e-06	hypomethylated	cyclin-dependent kinase
1075361	1075620	XM_018781295.1	TGME49_262700	2247.7	2.31597e-08	5.28379e-07	hypomethylated	tetratricopeptide repeat-containing protein
2466861	2467380	XM_018780089.1	TGME49_225130	9299.3	4.67199e-08	8.51088e-07	hypomethylated	hypothetical protein
1289543	1289980	XM_002370613.2	TGME49_218800	14.8732	6.24308e-07	6.34732e-06	hypomethylated	hypothetical protein
1145594	1145960	XM_018780159.1	TGME49_227000	5.3216	5.80553e-07	5.97565e-06	hypomethylated	hypothetical protein
1315256	1315480	XM_002367980.1	TGME49_231200	4.42307	1.04042e-06	9.68944e-06	hypomethylated	hypothetical protein
1958761	1959500	XM_002368051.1	TGME49_232220	2.41214	7.15543e-06	5.01236e-05	hypomethylated	SWIB/MDM2 domain-containing protein
583881	584120	XM_018782205.1	TGME49_293820	82.2565	3.31326e-08	6.7587e-07	hypomethylated	calpain family cysteine protease domain-containing protein
3702561	3702780	XM_002364550.2	TAF8	1417.1	4.22064e-09	1.60358e-07	hypomethylated
4288761	4289440	XM_002368829.2	TGME49_234300	5.69416	6.28515e-06	4.48472e-05	hypomethylated	hypothetical protein
1376403	1376800	XM_018781413.1	TGME49_266010	6962.9	3.89841e-09	1.60358e-07	hypomethylated	phosphatidylinositol 3- and 4-kinase
2273343	2273840	XM_002368206.2	TGME49_287970	6.46552	2.15857e-06	1.80414e-05	hypomethylated	hypothetical protein
1123081	1123320	XM_018779456.1	TGME49_209210	47.1202	2.42838e-10	2.36308e-08	hypomethylated	hypothetical protein
1548545	1548780	XM_002370585.1	TGME49_218390	8.26293	7.06345e-08	1.14198e-06	hypomethylated	hypothetical protein
2240895	2241080	XM_018782686.1	TGME49_311740	11.0916	2.56692e-07	3.09279e-06	hypomethylated	hypothetical protein
4176461	4176740	XM_018781645.1	TGME49_272155	2.04228	6.52571e-06	4.62523e-05	hypomethylated	hypothetical protein
1971881	1972260	XM_002371205.2	TGME49_211010	4.03105	2.03479e-10	2.08418e-08	hypomethylated	hypothetical protein
1852261	1852640	XM_018783018.1	TGME49_321370	11.577	1.53757e-07	2.02949e-06	hypomethylated	hypothetical protein
3498401	3498920	XM_018782779.1	TGME49_313590	16.5938	9.93079e-07	9.33974e-06	hypomethylated	hypothetical protein
3015281	3015820	XM_018782064.1	TGME49_289120	5.24295	1.79249e-07	2.30691e-06	hypomethylated	hypothetical protein
2133381	2133620	XM_018779277.1	TGME49_203910	8.00181	8.75101e-12	3.8496e-09	hypomethylated	TBC domain-containing protein
428401	428448	XM_002367868.1	TGME49_229750	12173.2	3.51408e-09	1.60358e-07	hypomethylated	hypothetical protein
3825601	3826240	XM_018780000.1	TGME49_223450	6.73901	1.28413e-09	8.68516e-08	hypomethylated	ubiquitin carboxyl-terminal hydrolase
573621	574140	XM_018781471.1	TGME49_267560	3.77584	7.72041e-10	5.7139e-08	hypomethylated	folate-binding protein YgfZ protein
6228321	6228662	XM_018779642.1	TGME49_214300	17.6014	2.78151e-11	5.47961e-09	hypomethylated	hypothetical protein
2673041	2673460	XM_018780071.1	JMJD4	4694.1	5.08287e-08	9.05996e-07	hypomethylated
4650413	4650440	XM_018780904.1	TGME49_249570	12.1215	6.4692e-06	4.59409e-05	hypomethylated	hypothetical protein
2583801	2584160	XM_018779247.1	TGME49_203320	5.53064	1.06887e-06	9.91566e-06	hypomethylated	zinc finger in N-recognin protein
1752181	1752720	XM_002366694.1	TGME49_241850	3.73694	1.38159e-07	1.86197e-06	hypomethylated	hypothetical protein
4650947	4650971	XM_018780904.1	TGME49_249570	10.8953	6.79407e-07	6.81183e-06	hypomethylated	hypothetical protein
1247781	1247980	XM_018779344.1	TGME49_205640	4.47572	9.15206e-08	1.37226e-06	hypomethylated	hypothetical protein
3047541	3047980	XM_018780701.1	TGME49_244130	3.35077	1.87383e-06	1.59481e-05	hypomethylated	hypothetical protein
6053821	6054460	XM_002370361.2	TGME49_306400	2.66648	2.04951e-07	2.57563e-06	hypomethylated	hypothetical protein
4907241	4907620	XM_002368903.2	TGME49_235490	7600.1	6.63952e-08	1.09074e-06	hypomethylated	hypothetical protein
365621	365840	XM_018782991.1	TGME49_320430	3.35255	1.41277e-06	1.25213e-05	hypomethylated	cell-cycle-control protein (translation regulation), putative
2938961	2939200	XM_002369091.2	TGME49_283830	3.00832	4.16649e-06	3.15598e-05	hypomethylated	type I inorganic pyrophosphatase PPase
1132461	1132840	XM_002370205.2	TGME49_294770	6162	1.38363e-08	3.68738e-07	hypomethylated	Armadillo/beta-catenin family repeat-containing protein
1122001	1122220	XM_018780162.1	TGME49_227050	2356	1.3519e-08	3.62145e-07	hypomethylated	ATPase/histidine kinase/DNA gyrase B/HSP90 domain-containing protein
1584941	1584998	XM_018782283.1	TGME49_295710	4.97126	2.14312e-07	2.68214e-06	hypomethylated	HECT-domain (ubiquitin-transferase) domain-containing protein
5481141	5481620	XM_002367360.2	TGME49_251600	60.5406	1.10745e-07	1.56115e-06	hypomethylated	IMP4 family U3 small nucleolar ribonucleoprotein (snoRNP), putative
5047501	5047920	XM_018782890.1	TGME49_315860	4285.6	3.19684e-08	6.59172e-07	hypomethylated	EF hand domain-containing protein
6642625	6642748	XM_002365487.2	TGME49_268210	20772.9	2.34542e-07	2.87398e-06	hypomethylated	AGC kinase
1820521	1821020	XM_002369467.2	TGME49_254540	8930	3.92562e-09	1.60358e-07	hypomethylated	CDP-alcohol phosphatidyltransferase superfamily protein
2854461	2854660	XM_018782727.1	TGME49_312630	27.0648	1.23494e-08	3.43354e-07	hypomethylated	anonymous antigen-1, putative
2531381	2531640	XM_018782031.1	TGME49_288440	7.74563	1.30087e-07	1.77988e-06	hypomethylated	NEK kinase
1411429	1411440	XM_002369731.2	MYSTA	2861.1	1.06169e-08	3.05885e-07	hypomethylated
1258601	1259000	XM_018779342.1	TGME49_205625	3.65463	1.41349e-06	1.25218e-05	hypomethylated	hypothetical protein
214101	214520	XM_018779875.1	TGME49_220208	35.2139	2.23172e-07	2.76041e-06	hypomethylated	hypothetical protein
213021	213400	XM_018780215.1	TGME49_228690	5286.6	3.5043e-09	1.60358e-07	hypomethylated	phosphatidylinositol 3- and 4-kinase
1378881	1379360	XM_018780148.1	TGME49_226755	9.78688	5.47707e-07	5.69909e-06	hypomethylated	3'5'-cyclic nucleotide phosphodiesterase domain-containing protein
4670561	4671020	XM_018780416.1	TGME49_235160	13962.8	3.44584e-08	6.90363e-07	hypomethylated	hypothetical protein
884241	884620	XM_018779597.1	TGME49_213255	4236.9	4.64327e-09	1.64002e-07	hypomethylated	hypothetical protein
932241	932460	XM_018782954.1	SF2	2.3277	4.32376e-06	3.26344e-05	hypomethylated
2880521	2880720	XM_018782729.1	TGME49_312650	317.5	5.18401e-11	7.43418e-09	hypomethylated	hypothetical protein
2466498	2466885	XM_018782028.1	TGME49_288350	12.5712	1.23323e-07	1.70198e-06	hypomethylated	hypothetical protein
1613301	1613505	XM_018782305.1	TGME49_297210	2.42995	3.27041e-06	2.56905e-05	hypomethylated	hypothetical protein
1501752	1501860	XM_018779485.1	TGME49_209870	2.61861	7.4719e-06	5.19736e-05	hypomethylated	HAD hydrolase, family IIA protein
5441001	5441500	XM_018780949.1	TGME49_251510	5.3583	2.47791e-06	2.02144e-05	hypomethylated	Ulp1 protease family, C-terminal catalytic domain-containing protein
6434441	6435000	XM_018779657.1	TGME49_214610	12.1978	1.22709e-06	1.10921e-05	hypomethylated	hypothetical protein
2252341	2252700	XM_002368541.2	TGME49_264430	5.70993	7.10016e-07	7.06792e-06	hypomethylated	hypothetical protein
5118101	5118460	XM_018782431.1	TGME49_304955	2.52434	3.23926e-09	1.60358e-07	hypomethylated	serine/threonine specific protein phosphatase
4783239	4783298	XM_018781599.1	TGME49_271025	6986.5	3.50489e-09	1.60358e-07	hypomethylated	hypothetical protein
2729261	2729980	XM_018780775.1	TGME49_246190	4.68051	5.47002e-09	1.83356e-07	hypomethylated	hypothetical protein
3554321	3554580	XM_018782781.1	TGME49_313630	3328.9	4.28691e-09	1.60358e-07	hypomethylated	hypothetical protein
830361	830700	XM_018779591.1	TGME49_213060	2172.9	2.42628e-08	5.46357e-07	hypomethylated	WD domain, G-beta repeat-containing protein
552101	552300	XM_002369955.2	FACT140	33.2609	6.29188e-12	3.53313e-09	hypomethylated
3988741	3989200	XM_002364589.2	TGME49_314295	4272	3.80793e-09	1.60358e-07	hypomethylated	ribosomal l25 family protein
4767341	4767540	XM_002365728.1	AP2VIII6	5.81623	3.77308e-08	7.3146e-07	hypomethylated
1231981	1232334	XM_018779464.1	TGME49_209450	18295.5	2.34833e-07	2.87483e-06	hypomethylated	TLD protein
1241281	1241860	XM_002369400.2	TGME49_253860	6.36317	1.71396e-06	1.47653e-05	hypomethylated	Tyrosine kinase-like (TKL) protein
6645021	6645283	XM_018781768.1	TGME49_277510	5991.4	7.39409e-08	1.17625e-06	hypomethylated	cytoplasmic dynein intermediate chain
2130536	2130740	XM_018779788.1	TGME49_217790	1665.7	4.23574e-09	1.60358e-07	hypomethylated	S1 RNA binding domain-containing protein
5037102	5037280	XM_018781089.1	TGME49_255180	1724.8	2.17069e-08	5.03056e-07	hypomethylated	ubiquitin carboxyl-terminal hydrolase
3259481	3259680	XM_002365042.2	TGME49_258690	5.6828	1.51981e-06	1.33336e-05	hypomethylated	5-aminolevulinic acid synthase domain-containing protein
2738201	2738620	XM_002366120.2	TGME49_224870	6.02989	1.1475e-06	1.04812e-05	hypomethylated	hypothetical protein
1889721	1890200	XM_002364324.1	TGME49_311230	3.60496	2.93754e-06	2.34622e-05	hypomethylated	hypothetical protein
2278221	2278560	XM_018780658.1	TGME49_242790	4044.3	6.77785e-08	1.10775e-06	hypomethylated	trichohyalin, putative
1490541	1490960	XM_018780143.1	TGME49_226620	8.71208	4.8552e-07	5.15502e-06	hypomethylated	hypothetical protein
6634741	6635040	XM_018781769.1	TGME49_277530	77.8936	3.70178e-09	1.60358e-07	hypomethylated	DNA topoisomerase domain-containing protein
1225461	1225840	XM_002366304.2	TGME49_226920	25.8737	1.79367e-07	2.30691e-06	hypomethylated	hypothetical protein
1872519	1873060	XM_018779531.1	TGME49_211270	8217.2	3.10146e-11	5.60159e-09	hypomethylated	sushi domain (scr repeat) domain-containing protein
5822981	5823260	XM_002369039.2	TGME49_237280	9.00397	5.90211e-07	6.04895e-06	hypomethylated	TLD protein
2202501	2202697	XM_018781368.1	TGME49_264472	2406.2	2.76127e-12	3.04362e-09	hypomethylated	hypothetical protein
6401341	6401780	XM_018781785.1	TGME49_277940	7.50917	2.53427e-06	2.05742e-05	hypomethylated	hypothetical protein
1513481	1513980	XM_018779486.1	TGME49_209880	255.97	2.08142e-08	4.87703e-07	hypomethylated	glutamic acid-rcih protein, putative
5146781	5146905	XM_002370252.2	TGME49_304990	1273.6	1.52624e-08	3.93738e-07	hypomethylated	guanylate-binding protein, N-terminal domain-containing protein
59601	59880	XM_018780225.1	TGME49_229160	150.474	2.79827e-08	6.03812e-07	hypomethylated	DHHC zinc finger domain-containing protein
6768721	6769017	XM_018781761.1	TGME49_277030	7.75368	1.08493e-06	1.00402e-05	hypomethylated	isoleucyl-tRNA synthetase, putative
2726201	2726720	XM_018780775.1	TGME49_246190	15.6337	1.39058e-07	1.8706e-06	hypomethylated	hypothetical protein
7066601	7067520	XM_018779696.1	TGME49_215640	2.9553	4.87034e-06	3.61448e-05	hypomethylated	zinc finger, C3HC4 type (RING finger) domain-containing protein
6083241	6083760	XM_018781530.1	TGME49_269075	15009	1.10676e-07	1.56115e-06	hypomethylated	hypothetical protein
456081	456448	XM_018779928.1	TGME49_221580	12.9274	1.16357e-08	3.2927e-07	hypomethylated	ribosomal RNA large subunit methyltransferase J protein
6735721	6735940	XM_018779674.1	TGME49_215080	3491.3	8.25763e-09	2.48812e-07	hypomethylated	hypothetical protein
240181	240600	XM_018781862.1	TGME49_280660	54.6781	1.34822e-07	1.83152e-06	hypomethylated	HECT-domain (ubiquitin-transferase) domain-containing protein
998701	999140	XM_018779602.1	TGME49_213400	11.9265	9.12377e-10	6.4451e-08	hypomethylated	zinc finger (CCCH type) motif-containing protein
381801	382000	XM_018781341.1	ACAT1A	6894	1.35697e-07	1.83999e-06	hypomethylated
3106561	3107020	XM_018780807.1	TGME49_247015	9.76249	7.92524e-07	7.72002e-06	hypomethylated	hypothetical protein
4291881	4292120	XM_002368829.2	TGME49_234300	5.48304	2.32773e-06	1.91779e-05	hypomethylated	hypothetical protein
6475341	6475780	XM_002370449.2	TGME49_277850	6.00203	3.04533e-06	2.42015e-05	hypomethylated	trypsin domain-containing protein
548325	548500	XM_002369955.2	FACT140	8.30828	8.90935e-07	8.56492e-06	hypomethylated
239661	240200	XM_018782999.1	TGME49_320588	4.53097	4.01296e-06	3.06034e-05	hypomethylated	glycosyl hydrolases family 35 protein
5037361	5037800	XM_018781089.1	TGME49_255180	2.42251	6.48973e-07	6.56303e-06	hypomethylated	ubiquitin carboxyl-terminal hydrolase
5502701	5503066	XM_018782454.1	TGME49_305610	5647.7	1.4458e-08	3.79308e-07	hypomethylated	hypothetical protein
4452241	4453160	XM_018782153.1	TGME49_291980	3.01209	8.19639e-09	2.47749e-07	hypomethylated	HECT-domain (ubiquitin-transferase) domain-containing protein
6198641	6199020	XM_018779729.1	TGME49_216380	5.66558	1.56049e-08	3.98437e-07	hypomethylated	phospholipid-translocating P-type ATPase, flippase subfamily protein
1855801	1856160	XM_002371637.2	TGME49_321360	4093	5.97475e-08	1.01824e-06	hypomethylated	clustered-asparagine-rich protein
330501	330820	XM_002367856.2	TGME49_229630	74.4241	9.43216e-08	1.4e-06	hypomethylated	eIF2 kinase IF2K-A (incomplete catalytic triad)
5488621	5489000	XM_002370300.2	TGME49_305590	139.642	9.17195e-08	1.37226e-06	hypomethylated	ABC transporter transmembrane region domain-containing protein
3005161	3005560	XM_002366857.2	TGME49_244090	4911.6	4.06848e-08	7.6906e-07	hypomethylated	hypothetical protein
170821	171080	XM_018780218.1	CDPK7	5.37437	5.75594e-07	5.93101e-06	hypomethylated
3452141	3452900	XM_018782774.1	TGME49_313510	6.09732	9.29045e-06	6.30145e-05	hypomethylated	hypothetical protein
909081	909460	XM_018779954.1	TGME49_222140	5627.8	2.82159e-08	6.04677e-07	hypomethylated	DEAD/DEAH box helicase domain-containing protein
3263554	3263679	XM_018780819.1	TGME49_247330	1570.2	3.36675e-09	1.60358e-07	hypomethylated	hypothetical protein
4385341	4385800	XM_018781627.1	TGME49_271770	4.91128	2.69175e-06	2.16623e-05	hypomethylated	hypothetical protein
2768422	2768800	XM_018780371.1	TGME49_233760	10478.8	3.89671e-09	1.60358e-07	hypomethylated	hypothetical protein
4378741	4379120	XM_002368842.2	TGME49_234430	18265.2	3.9244e-09	1.60358e-07	hypomethylated	hypothetical protein
1815160	1815260	XM_002371228.2	TGME49_211340	4.56732	1.01066e-06	9.46774e-06	hypomethylated	hypothetical protein
1115941	1116160	XM_018782242.1	TGME49_294740	834.3	4.71842e-09	1.65127e-07	hypomethylated	hypothetical protein
315281	315740	XM_018781489.1	TGME49_267855	4.34144	8.17492e-06	5.62072e-05	hypomethylated	hypothetical protein
1115501	1115880	XM_018782242.1	TGME49_294740	4644.4	1.33874e-08	3.60139e-07	hypomethylated	hypothetical protein
789621	789980	XM_002366365.2	TGME49_227830	5362.9	3.14989e-08	6.51603e-07	hypomethylated	mitochondrial inner membrane translocase TIM44, putative
6664741	6665080	XM_002370779.1	TGME49_214990	4.36377	9.99108e-07	9.39001e-06	hypomethylated	hypothetical protein
1066581	1067040	XM_002367946.1	TGME49_230860	4.20895	4.95937e-06	3.66912e-05	hypomethylated	hypothetical protein
1946201	1946740	XM_018781381.1	TGME49_264870	7.64042	3.6334e-06	2.82165e-05	hypomethylated	Sodium:neurotransmitter symporter family protein
2732921	2733440	XM_018780775.1	TGME49_246190	2.12452	1.3727e-06	1.22344e-05	hypomethylated	hypothetical protein
5028441	5029100	XM_018781089.1	TGME49_255180	14275.3	2.03057e-07	2.55638e-06	hypomethylated	ubiquitin carboxyl-terminal hydrolase
1781401	1781583	XM_002366696.2	TGME49_241870	5.59667	4.39648e-07	4.76444e-06	hypomethylated	tRNA ligase class I (E and Q), catalytic domain-containing protein
1017961	1018380	XM_002370008.2	TGME49_222300	4330.6	3.80223e-09	1.60358e-07	hypomethylated	hypothetical protein
4843701	4843920	XM_018780428.1	TGME49_235398	6538.2	3.62256e-09	1.60358e-07	hypomethylated	hypothetical protein
2576279	2576460	XM_018779247.1	TGME49_203320	68.4651	2.35826e-09	1.40122e-07	hypomethylated	zinc finger in N-recognin protein
1008501	1008940	XM_018780578.1	TGME49_239910	4.19783	4.97355e-07	5.25252e-06	hypomethylated	cyclin-dependent kinase
3877441	3877563	XM_018779997.1	TGME49_223390	3235.6	1.04969e-08	3.04052e-07	hypomethylated	activating signal cointegrator 1 complex subunit 3 family 1 ASCC3L1, putative
6099021	6099440	XM_002370506.2	TGME49_278440	8.4278	9.14757e-07	8.77623e-06	hypomethylated	SWI2/SNF2 Brahma-like putative
4354973	4355106	XM_002364635.2	TGME49_314860	7.68981	1.08694e-08	3.11747e-07	hypomethylated	zinc knuckle domain-containing protein
3982161	3982222	XM_002364586.2	TGME49_314270	3576.7	3.78605e-09	1.60358e-07	hypomethylated	peptidyl-tRNA hydrolase domain-containing protein
5347381	5348120	XM_018782442.1	TGME49_305310	3.9731	2.65222e-06	2.13713e-05	hypomethylated	ERCC4 domain-containing protein
3474901	3475160	XM_018780729.1	TGME49_244720	13.5238	1.25214e-07	1.72309e-06	hypomethylated	hypothetical protein
752041	752420	XM_018782968.1	TGME49_319740	21.8529	2.88157e-07	3.40098e-06	hypomethylated	transporter, major facilitator family protein
5231981	5232560	XM_002370267.1	TGME49_305140	2.19906	1.48953e-10	1.59716e-08	hypomethylated	phospholipase, patatin family protein
2976741	2977100	XM_002368302.2	TGME49_289080	579.427	8.93916e-08	1.35315e-06	hypomethylated	HEAT repeat-containing protein
5825921	5826340	XM_002369039.2	TGME49_237280	42.8443	3.24783e-10	2.94896e-08	hypomethylated	TLD protein
2603038	2604100	XM_018781938.1	TGME49_285140	3802.09	3.77564e-07	4.21621e-06	hypomethylated	hypothetical protein
1224121	1224480	XM_002366304.2	TGME49_226920	5907.3	4.32151e-09	1.60358e-07	hypomethylated	hypothetical protein
6344841	6345340	XM_002370465.2	TGME49_278030	2.68065	8.48522e-06	5.79859e-05	hypomethylated	hypothetical protein
1249481	1250040	XM_018779344.1	TGME49_205640	5.49606	2.56948e-07	3.09392e-06	hypomethylated	hypothetical protein
7020381	7020700	XM_002370834.2	PRMT5	8469.9	9.43153e-08	1.4e-06	hypomethylated
2180021	2180446	XM_018782683.1	TGME49_311650	2035.42	1.48435e-10	1.59716e-08	hypomethylated	leucine rich repeat-containing protein
1723001	1723880	XM_018781058.1	TGME49_254420	17.9535	9.67617e-07	9.16808e-06	hypomethylated	phospholipase, patatin family protein
3290881	3291100	XM_002365037.2	TGME49_258640	5027.2	5.73792e-08	9.90401e-07	hypomethylated	adenylate kinase superfamily protein
1027781	1028020	XM_018779841.1	TGME49_219260	5.08318	7.49603e-07	7.39636e-06	hypomethylated	cation-transporting ATPase, putative
5054681	5054920	XM_018781584.1	TGME49_270720	5.30987	1.06644e-06	9.89795e-06	hypomethylated	hypothetical protein
2133021	2133540	XM_018779513.1	TGME49_210700	9.67042	9.7973e-07	9.24611e-06	hypomethylated	hypothetical protein
339167	339460	XM_002364119.2	SPT6	3956.9	3.42416e-08	6.87463e-07	hypomethylated
3969921	3970124	XM_018779163.1	TGME49_201215	18.954	8.42174e-07	8.1413e-06	hypomethylated	hypothetical protein
4249001	4249580	XM_018780882.1	TGME49_248900	50876.2	1.63018e-07	2.13108e-06	hypomethylated	hypothetical protein
5130621	5131080	XM_002370250.2	TGME49_304970	6.52381	4.16962e-07	4.56528e-06	hypomethylated	cell-cycle-associated protein kinase CDK, putative
5241361	5241780	XM_002370267.1	TGME49_305140	3.12379	3.41311e-07	3.88646e-06	hypomethylated	phospholipase, patatin family protein
2540321	2540560	XM_018780355.1	TGME49_233245	6843	3.73904e-09	1.60358e-07	hypomethylated	hypothetical protein
630181	630380	XM_018780552.1	TGME49_239410	5.78448	3.59685e-08	7.10173e-07	hypomethylated	hypothetical protein
1412101	1412520	XM_002368653.2	TGME49_265850	11379.5	1.82975e-08	4.45139e-07	hypomethylated	hypothetical protein
6300234	6300620	XM_018782499.1	TGME49_306700	6762	7.96112e-08	1.23953e-06	hypomethylated	hypothetical protein
6046921	6047050	XM_002370359.2	TGME49_306380	690.1	1.63433e-08	4.09613e-07	hypomethylated	U1 zinc finger protein
277101	277540	XM_002371931.2	TGME49_279320	18.5156	4.31081e-08	8.03715e-07	hypomethylated	hypothetical protein
2269711	2270000	XM_002368206.2	TGME49_287970	8410.5	2.66268e-08	5.85084e-07	hypomethylated	hypothetical protein
3512141	3512740	XM_002367096.2	AP2XII4	3.502	1.43995e-07	1.92192e-06	hypomethylated
4215921	4216360	XM_002367189.2	TGME49_248840	5721.9	9.98357e-08	1.45066e-06	hypomethylated	transporter, major facilitator family protein
2374541	2374644	XM_018780752.1	TGME49_245560	2.34048	1.92663e-06	1.63318e-05	hypomethylated	hypothetical protein
3078101	3078360	XM_002367515.2	TGME49_202730	2.30227	1.03862e-07	1.48927e-06	hypomethylated	hypothetical protein
138041	138240	XM_002366473.2	TGME49_238220	507.3	5.16448e-09	1.76844e-07	hypomethylated	EGF family domain-containing protein
2219621	2219940	XM_002371317.2	TGME49_217910	16.3367	2.86175e-07	3.38179e-06	hypomethylated	DNA polymerase (pol2) superfamily protein
6450961	6451360	XM_018781505.1	TGME49_268430	8168.4	8.94741e-08	1.35332e-06	hypomethylated	hypothetical protein
4013421	4013820	XM_002364943.2	TGME49_257500	9.74716	9.587e-11	1.1797e-08	hypomethylated	hypothetical protein
5681480	5681620	XM_018779764.1	TGME49_217182	9.05782	3.37388e-09	1.60358e-07	hypomethylated	RNA-dependent RNA polymerase RDP
529696	529776	XM_018782983.1	TGME49_320080	135.5	1.45317e-08	3.80196e-07	hypomethylated	hypothetical protein
3565801	3566000	XM_002365897.1	TGME49_273360	4593.3	2.81038e-08	6.03812e-07	hypomethylated	ABC transporter transmembrane region domain-containing protein
5956181	5956440	XM_018779744.1	TGME49_216680	3365.8	3.75283e-09	1.60358e-07	hypomethylated	ankyrin repeat-containing protein
1074838	1075340	XM_002367948.1	TGME49_230880	2.31068	7.06055e-06	4.95459e-05	hypomethylated	hypothetical protein
710561	711200	XM_018781317.1	TGME49_263210	2.52606	4.64245e-06	3.46829e-05	hypomethylated	ubiquitin interaction motif domain-containing protein
2331553	2331900	XM_018782400.1	TGME49_301222	9701	3.58162e-11	5.94181e-09	hypomethylated	DNA repair protein Rad4 domain-containing protein
766361	766449	XM_002367804.2	TGME49_206640	18.7762	1.27392e-07	1.74927e-06	hypomethylated	hypothetical protein
670961	671380	XM_018782579.1	TGME49_309400	14.6877	1.16267e-06	1.05901e-05	hypomethylated	RecF/RecN/SMC N terminal domain-containing protein
116041	116480	XM_002369908.2	TGME49_221190	1341.95	3.29793e-08	6.74327e-07	hypomethylated	mrna cleavage factor family protein, putative
438961	439380	XM_002366410.2	TGME49_228290	2.70053	6.6284e-06	4.6893e-05	hypomethylated	phospholipase/carboxylesterase
4334521	4335040	XM_002364901.2	TGME49_256950	16957.2	2.54309e-08	5.65436e-07	hypomethylated	hypothetical protein
423170	423280	XM_002367868.1	TGME49_229750	1359.5	3.44322e-09	1.60358e-07	hypomethylated	hypothetical protein
267575	267740	XM_018781347.1	TGME49_263980	4421.4	5.38888e-08	9.43821e-07	hypomethylated	pentatricopeptide repeat domain-containing protein
779201	779580	XM_002366556.2	TGME49_239580	15359.5	3.90577e-09	1.60358e-07	hypomethylated	hypothetical protein
140441	140820	XM_002366474.2	TGME49_238230	7804	1.55335e-07	2.04747e-06	hypomethylated	Ser/Thr phosphatase family protein
514521	514740	XM_018779409.1	TGME49_208010	3298.1	1.18007e-10	1.35587e-08	hypomethylated	hypothetical protein
2477441	2477700	XM_018782700.1	TGME49_312190	9.80276	3.31672e-07	3.79711e-06	hypomethylated	hypothetical protein
4970319	4970397	XM_018781094.1	TGME49_255240	3.57595	1.04354e-06	9.71376e-06	hypomethylated	hypothetical protein
3152129	3152160	XM_018782078.1	TGME49_289290	3354.1	4.49231e-09	1.61359e-07	hypomethylated	hypothetical protein
3498821	3499160	XM_018780024.1	TGME49_223880	8.1116	2.84021e-07	3.35842e-06	hypomethylated	zinc finger, C3HC4 type (RING finger) domain-containing protein
1407021	1407340	XM_018782925.1	TGME49_318340	35.9102	3.86721e-11	6.23777e-09	hypomethylated	hypothetical protein
4635668	4635720	XM_018782163.1	TGME49_292235	1748.1	4.55632e-09	1.61529e-07	hypomethylated	hypothetical protein
1687741	1687825	XM_018781054.1	TGME49_254370	4509.3	6.08035e-08	1.02827e-06	hypomethylated	guanylyl cyclase
2528041	2528165	XM_018779252.1	TGME49_203380	8.16073	3.58945e-07	4.04381e-06	hypomethylated	DnaJ domain-containing protein
2875534	2875682	XM_002366840.2	TGME49_243920	7106.7	5.68644e-08	9.84986e-07	hypomethylated	DNA replication licensing factor MCM5, putative
2583301	2583680	XM_002366966.2	TGME49_245990	16651.5	3.66215e-09	1.60358e-07	hypomethylated	hypothetical protein
668161	668335	XM_018780991.1	TGME49_252990	5466	7.2265e-08	1.15922e-06	hypomethylated	hypothetical protein
2916121	2916273	XM_018782732.1	TGME49_312700	3.25405	2.92909e-07	3.44643e-06	hypomethylated	hypothetical protein
1388181	1388540	XM_018779478.1	TGME49_209650	760.72	3.8011e-08	7.35277e-07	hypomethylated	RNA-directed DNA polymerase
1360080	1360100	XM_002371079.1	TGME49_213830	12.1754	1.21011e-07	1.67614e-06	hypomethylated	Ufm1-conjugating enzyme 1, putative
7103621	7103820	XM_018779699.1	TGME49_215700	2.61834	7.42347e-07	7.33997e-06	hypomethylated	phosphatidylinositol 3- and 4-kinase
6641004	6641147	XM_002365487.2	TGME49_268210	9159.9	8.665e-08	1.32426e-06	hypomethylated	AGC kinase
4509941	4510053	XM_018781619.1	TGME49_271430	7.97077	4.41295e-09	1.60934e-07	hypomethylated	hypothetical protein
168761	169580	XM_018782179.1	TGME49_293220	5.80731	2.16329e-08	5.02683e-07	hypomethylated	DHHC zinc finger domain-containing protein
1501921	1502160	XM_018782286.1	TGME49_295850	2.10148	4.40056e-09	1.60789e-07	hypomethylated	cyclic nucleotide-binding domain-containing protein
5325861	5326500	XM_018780456.1	TGME49_236200	10.0969	3.77881e-06	2.91794e-05	hypomethylated	DNA mismatch repair protein, C-terminal domain-containing protein
653241	653760	XM_002369325.2	TGME49_252880	2.93029	4.95412e-06	3.66666e-05	hypomethylated	hypothetical protein
5440561	5440840	XM_018780949.1	TGME49_251510	80.0088	8.64892e-08	1.32286e-06	hypomethylated	Ulp1 protease family, C-terminal catalytic domain-containing protein
3320041	3320360	XM_018782762.1	TGME49_313370	16.0717	7.84616e-08	1.22865e-06	hypomethylated	hypothetical protein
4486141	4486520	XM_018781620.1	TGME49_271460	6331.1	6.14989e-09	2.0012e-07	hypomethylated	protein c14orf29, putative
2592401	2592680	XM_018780079.1	TGME49_225010	224.405	4.13241e-08	7.7806e-07	hypomethylated	hypothetical protein
2422641	2423000	XM_002366950.2	TGME49_245610	6216.9	1.12265e-07	1.57977e-06	hypomethylated	hypothetical protein
557501	557819	XM_002369308.2	TGME49_252410	9745.8	4.47857e-09	1.61359e-07	hypomethylated	hypothetical protein
452321	453274	XM_002366406.2	TGME49_228250	2.96124	3.88482e-09	1.60358e-07	hypomethylated	elongation factor Tu GTP binding domain-containing protein
1413181	1413428	XM_002371085.2	TGME49_213890	10034.7	3.46055e-09	1.60358e-07	hypomethylated	Myb family DNA-binding domain-containing protein
6631721	6632440	XM_002365488.2	TGME49_268220	109463	6.36554e-08	1.06128e-06	hypomethylated	hypothetical protein
577021	577420	XM_002369569.2	TGME49_208070	2.60364	1.8731e-06	1.59481e-05	hypomethylated	inositol polyphosphate kinase
434541	434680	XM_002366514.2	TGME49_239050	270.657	1.96287e-08	4.67468e-07	hypomethylated	hypothetical protein
4932242	4932573	XM_018781097.1	TGME49_255290	4.1758	3.40256e-06	2.65753e-05	hypomethylated	hypothetical protein
1897561	1898140	XM_018781384.1	TGME49_264940	6.07578	7.91764e-07	7.71656e-06	hypomethylated	kelch repeat-containing protein
268261	268700	XM_018779881.1	TGME49_220290	6473.7	7.62418e-08	1.20577e-06	hypomethylated	hypothetical protein
637741	638020	XM_018780552.1	TGME49_239410	25.5972	1.01484e-08	2.96418e-07	hypomethylated	hypothetical protein
986941	987200	XM_018779601.1	TGME49_213392	9.58584	2.69926e-07	3.22171e-06	hypomethylated	surface antigen repeat-containing protein
977761	978060	XM_018779959.1	TGME49_222230	8329.9	3.53598e-09	1.60358e-07	hypomethylated	hypothetical protein
1608981	1609640	XM_018782305.1	TGME49_297210	2.11465	7.04201e-06	4.94385e-05	hypomethylated	hypothetical protein
2420506	2420940	XM_002365157.1	TGME49_260250	4.80885	6.97997e-06	4.90889e-05	hypomethylated	cyclin domain protein, cyclin H family protein
1849501	1850020	XM_002369226.2	TGME49_286410	7.49482	1.91639e-06	1.62667e-05	hypomethylated	hypothetical protein
866861	867280	XM_018782592.1	TGME49_309885	2.59676	1.86545e-06	1.59051e-05	hypomethylated	hypothetical protein
434541	434940	XM_002366514.2	TGME49_239050	2.96428	3.92284e-06	3.00651e-05	hypomethylated	hypothetical protein
4376921	4377560	XM_002368842.2	TGME49_234430	3.55474	9.34917e-06	6.33002e-05	hypomethylated	hypothetical protein
6718521	6719080	XM_002365477.1	TGME49_268010	9.71201	9.61275e-07	9.13889e-06	hypomethylated	hypothetical protein
2611499	2612560	XM_018781938.1	TGME49_285140	7.22654	2.95922e-07	3.47331e-06	hypomethylated	hypothetical protein
6350121	6350252	XM_002370465.2	TGME49_278030	3.07675	2.6352e-07	3.1591e-06	hypomethylated	hypothetical protein
2134561	2134940	XM_018782365.1	TGME49_299172	3841	7.33449e-08	1.1726e-06	hypomethylated	hypothetical protein
3499601	3499800	XM_018780024.1	TGME49_223880	10.5946	1.96749e-08	4.67905e-07	hypomethylated	zinc finger, C3HC4 type (RING finger) domain-containing protein
2145381	2145580	XM_002368081.2	TGME49_232530	2.83674	4.16443e-07	4.56483e-06	hypomethylated	hypothetical protein
230061	230280	XM_018781862.1	TGME49_280660	32.5201	4.17881e-08	7.85245e-07	hypomethylated	HECT-domain (ubiquitin-transferase) domain-containing protein
1473009	1473120	XM_018780144.1	TGME49_226660	2294.6	2.85498e-08	6.10459e-07	hypomethylated	hypothetical protein
3274101	3274320	XM_018780717.1	TGME49_244460	2.52857	1.10743e-06	1.0194e-05	hypomethylated	hypothetical protein
4195781	4196534	XM_018781644.1	TGME49_272040	13422.1	1.92244e-07	2.44607e-06	hypomethylated	WD domain, G-beta repeat-containing protein
62881	63240	XM_002371585.2	TGME49_276200	3388.6	9.30669e-12	3.8496e-09	hypomethylated	hypothetical protein
1605261	1605881	XM_018782305.1	TGME49_297210	4.18377	6.81105e-06	4.81088e-05	hypomethylated	hypothetical protein
3667759	3667780	XM_002365880.2	CDC48CY	11.3158	1.69226e-07	2.19718e-06	hypomethylated
1857741	1858000	XM_018781980.1	TGME49_286270	1506	3.11513e-08	6.49344e-07	hypomethylated	hypothetical protein
2744741	2744926	XM_018780369.1	TGME49_233710	3.78288	8.50334e-06	5.80681e-05	hypomethylated	inorganic anion transporter, sulfate permease (SulP) family protein
1046621	1047840	XM_002370193.2	TGME49_294650	12.5847	1.83538e-06	1.56909e-05	hypomethylated	hypothetical protein
1323181	1323620	XM_002366293.1	SET1	6.9393	4.50614e-11	6.82108e-09	hypomethylated
1948101	1948440	XM_002368048.1	TGME49_232190	2.74656	5.91789e-06	4.2672e-05	hypomethylated	Sec7 domain-containing protein
200541	200880	XM_018781862.1	TGME49_280660	4.59665	1.80165e-08	4.40941e-07	hypomethylated	HECT-domain (ubiquitin-transferase) domain-containing protein
6076801	6077240	XM_002370925.2	TGME49_216580	415.266	9.24756e-08	1.3812e-06	hypomethylated	hypothetical protein
857661	858242	XM_002371018.2	TGME49_213100	5978.1	1.12579e-08	3.20482e-07	hypomethylated	hypothetical protein
58421	58800	XM_002371585.2	TGME49_276200	6261.6	3.62984e-09	1.60358e-07	hypomethylated	hypothetical protein
1607321	1608320	XM_018782305.1	TGME49_297210	2.73316	2.42449e-08	5.46357e-07	hypomethylated	hypothetical protein
1382181	1382380	XM_018781035.1	TGME49_253990	5.50128	5.84682e-07	6.00947e-06	hypomethylated	hypothetical protein
3271981	3272200	XM_002366063.2	TGME49_224190	4419.7	3.02287e-08	6.33573e-07	hypomethylated	cation-transporting atpase family protein
2800021	2800468	XM_002369103.2	TGME49_284160	6688.9	2.18268e-08	5.05223e-07	hypomethylated	histone lysine methyltransferase, SET, putative
1740401	1740450	XM_018779798.1	TGME49_218000	7.79408	4.54345e-07	4.88452e-06	hypomethylated	hypothetical protein
319441	319640	XM_002369928.2	TGME49_221400	2.00859	5.25128e-06	3.85518e-05	hypomethylated	hypothetical protein
5925201	5925440	XM_002370351.2	TGME49_306300	4.89292	3.07109e-07	3.576e-06	hypomethylated	hypothetical protein
6035721	6036060	XM_002370703.2	TGME49_214110	10.4549	5.91513e-07	6.05904e-06	hypomethylated	protein yipf5, putative
3520221	3520460	XM_018782780.1	TGME49_313600	2.5788	6.26289e-06	4.47219e-05	hypomethylated	DDHD domain-containing protein
5933981	5934380	XM_018781538.1	TGME49_269290	5763.2	1.49838e-08	3.88825e-07	hypomethylated	hypothetical protein
5042921	5043200	XM_018782890.1	TGME49_315860	9.67679	1.58467e-09	1.03155e-07	hypomethylated	EF hand domain-containing protein
655661	655718	XM_002369819.2	TGME49_319930	95.0965	2.98568e-07	3.49791e-06	hypomethylated	hypothetical protein
2194785	2194900	XM_018781962.1	TGME49_285830	5223.1	7.74662e-08	1.21845e-06	hypomethylated	hypothetical protein
284461	284880	XM_002370098.2	PRMT2	2.20677	3.9162e-06	3.00336e-05	hypomethylated
2379181	2379620	XM_018781950.1	TGME49_285490	7.28336	2.88912e-06	2.30948e-05	hypomethylated	helix-hairpin-helix motif domain-containing protein
441400	441520	XM_018781481.1	TGME49_267710	1913.3	1.1515e-08	3.26339e-07	hypomethylated	CPSF A subunit region protein
2429118	2429300	XM_002365156.1	TGME49_260240	40911.2	2.7534e-07	3.26996e-06	hypomethylated	ccr4-associated factor family protein
3755881	3756420	XM_002364555.2	TGME49_313860	2.75787	7.09089e-06	4.97405e-05	hypomethylated	regulator of chromosome condensation (RCC1) repeat-containing protein
687021	687500	XM_002371859.2	TGME49_304750	9.48819	5.74517e-07	5.92953e-06	hypomethylated	zinc finger, C3HC4 type (RING finger) domain-containing protein
3724701	3724849	XM_002368407.2	TGME49_290340	18.8818	7.28052e-07	7.22108e-06	hypomethylated	HEAT repeat-containing protein
2535641	2536160	XM_018782031.1	TGME49_288440	2.71222	1.09383e-06	1.00981e-05	hypomethylated	NEK kinase
2354621	2354872	XM_002365164.1	TGME49_260320	3244	4.63731e-08	8.47198e-07	hypomethylated	Noc2p family protein
779981	780260	XM_018781455.1	TGME49_267100	5.88273	1.4917e-07	1.97852e-06	hypomethylated	protein phosphatase 2C domain-containing protein
4857161	4857820	XM_002368896.1	TGME49_235420	29.1475	1.83643e-07	2.35234e-06	hypomethylated	hypothetical protein
219281	219580	XM_018780215.1	TGME49_228690	2833.3	3.92577e-09	1.60358e-07	hypomethylated	phosphatidylinositol 3- and 4-kinase
4564881	4565800	XM_018780410.1	TGME49_234970	2.32025	8.07254e-06	5.56383e-05	hypomethylated	Tyrosine kinase-like (TKL) protein
2727001	2727320	XM_018780775.1	TGME49_246190	45.5549	1.22629e-11	4.01789e-09	hypomethylated	hypothetical protein
1911301	1911680	XM_018782663.1	TGME49_311250	47.958	1.73596e-07	2.24627e-06	hypomethylated	hypothetical protein
1256321	1256579	XM_018779342.1	TGME49_205625	5.67841	5.58669e-07	5.78788e-06	hypomethylated	hypothetical protein
261	600	XM_018783124.1	TGME49_329800	6128.7	6.67188e-08	1.09324e-06	hypomethylated	hypothetical protein
6108641	6108960	XM_002370368.2	TGME49_306470	5185.7	3.51131e-09	1.60358e-07	hypomethylated	isoprenylcysteine carboxyl methyltransferase (icmt) family protein
981621	982149	XM_002365343.1	TGME49_262840	4.83519	5.91392e-06	4.26612e-05	hypomethylated	hypothetical protein
1820321	1821120	XM_002371228.2	TGME49_211340	10.8311	4.23609e-07	4.62743e-06	hypomethylated	hypothetical protein
2315541	2315980	XM_018781231.1	TGME49_260390	5144	3.89324e-08	7.47791e-07	hypomethylated	hypothetical protein
5282801	5283160	XM_018782439.1	TGME49_305200	27.74	6.37495e-08	1.06192e-06	hypomethylated	tetratricopeptide repeat-containing protein
3792181	3792900	XM_018782798.1	TGME49_313900	2.19703	3.98589e-06	3.04335e-05	hypomethylated	non-specific serine/threonine protein kinase
1066181	1066480	XM_018779967.1	TGME49_222360	8395.9	3.36601e-08	6.81181e-07	hypomethylated	hypothetical protein
3055742	3056140	XM_002365071.1	TGME49_258980	39.904	2.30848e-07	2.84062e-06	hypomethylated	hypothetical protein
5617481	5617720	XM_018781558.1	TGME49_269760	2.85095	2.1362e-06	1.79143e-05	hypomethylated	chromo' (CHRromatin Organization MOdifier) domain-containing protein
2538161	2538920	XM_002366141.2	TGME49_225090	3.33491	3.97349e-06	3.03753e-05	hypomethylated	hypothetical protein
425124	425600	XM_002367868.1	TGME49_229750	3.12329	1.65299e-06	1.43371e-05	hypomethylated	hypothetical protein
3786161	3786640	XM_018780854.1	TGME49_248290	8116	6.0837e-09	1.9835e-07	hypomethylated	WD domain, G-beta repeat-containing protein
2922721	2923420	XM_018781206.1	TGME49_259168	5.01761	3.46706e-06	2.70017e-05	hypomethylated	hypothetical protein
2683261	2683620	XM_018780678.1	TGME49_243510	2.69052	6.50623e-06	4.61485e-05	hypomethylated	OTU family cysteine protease
4154301	4154720	XM_018781873.1	TGME49_281500	4.89359	2.27912e-06	1.88425e-05	hypomethylated	hypothetical protein
1361921	1362380	XM_018781413.1	TGME49_266010	112.553	5.14236e-08	9.12141e-07	hypomethylated	phosphatidylinositol 3- and 4-kinase
2535001	2535460	XM_018782031.1	TGME49_288440	7.32705	1.00259e-06	9.41525e-06	hypomethylated	NEK kinase
1570161	1570520	XM_018782642.1	TGME49_310750	10.6315	2.95172e-08	6.24368e-07	hypomethylated	emp24/gp25L/p24 family protein
2379781	2380040	XM_018779260.1	TGME49_203665	2254.4	1.42795e-08	3.76177e-07	hypomethylated	hypothetical protein
590861	591100	XM_002369827.2	TGME49_320010	2972.6	3.46281e-09	1.60358e-07	hypomethylated	hypothetical protein
3279661	3280060	XM_018782760.1	ROP27	3861.3	2.91607e-09	1.60358e-07	hypomethylated
1379741	1379986	XM_018780148.1	TGME49_226755	4040.8	1.88152e-11	4.76911e-09	hypomethylated	3'5'-cyclic nucleotide phosphodiesterase domain-containing protein
4459851	4459980	XM_018780891.1	TGME49_249325	72.7218	5.05699e-08	9.04803e-07	hypomethylated	hypothetical protein
3372661	3373220	XM_018780826.1	TGME49_247485	2.72909	1.4626e-07	1.9467e-06	hypomethylated	zinc finger, C3HC4 type (RING finger) domain-containing protein
124541	125000	XM_018780523.1	TGME49_238200	11355.3	1.38219e-07	1.86197e-06	hypomethylated	alpha/beta hydrolase fold domain-containing protein
4211201	4211680	XM_018782141.1	TGME49_291180	2.65144	4.31372e-06	3.25715e-05	hypomethylated	hypothetical protein
2841017	2841140	XM_018781921.1	TGME49_284040	6.89695	2.026e-07	2.55231e-06	hypomethylated	hypothetical protein
385581	386080	XM_002367862.1	TGME49_229690	11614.6	3.21781e-08	6.6135e-07	hypomethylated	autophagy-related protein 7 atg7, putative
3540801	3541340	XM_018780838.1	AP2XII5	2.95535	3.00004e-07	3.51257e-06	hypomethylated
282081	282340	XM_018779882.1	TGME49_220300	1660.6	3.63858e-09	1.60358e-07	hypomethylated	ribosomal protein L15 protein
209721	209940	XM_018780215.1	TGME49_228690	42.4619	6.5086e-08	1.07759e-06	hypomethylated	phosphatidylinositol 3- and 4-kinase
1524341	1524880	XM_018781404.1	TGME49_265500	16.6983	1.25036e-06	1.12734e-05	hypomethylated	chloride transporter, chloride channel (ClC) family protein
3594681	3595120	XM_002364991.1	TGME49_258080	2.42352	6.27388e-06	4.47836e-05	hypomethylated	hypothetical protein
278601	278880	XM_018779882.1	TGME49_220300	1802.7	3.36787e-08	6.81181e-07	hypomethylated	ribosomal protein L15 protein
1748781	1748837	XM_002366694.1	TGME49_241850	5.323	2.07824e-07	2.60779e-06	hypomethylated	hypothetical protein
3108841	3109319	XM_018781708.1	TGME49_274000	7650.2	9.12976e-08	1.3722e-06	hypomethylated	hypothetical protein
2485021	2485392	XM_018782700.1	TGME49_312190	103.112	1.04519e-07	1.49325e-06	hypomethylated	hypothetical protein
7250941	7251220	XM_002371896.2	TGME49_275420	16.391	1.36368e-07	1.84578e-06	hypomethylated	histone lysine-specific demethylase LSD1/BHC110/KDMA1A
227121	227580	XM_018781862.1	TGME49_280660	6116.3	2.73104e-08	5.93271e-07	hypomethylated	HECT-domain (ubiquitin-transferase) domain-containing protein
1376841	1377180	XM_018781413.1	TGME49_266010	3173	4.14111e-09	1.60358e-07	hypomethylated	phosphatidylinositol 3- and 4-kinase
1306461	1306840	XM_018779339.1	TGME49_205562	3870.5	4.87344e-08	8.79387e-07	hypomethylated	hypothetical protein
813601	814180	XM_002369343.2	TGME49_253170	3.71142	4.02054e-06	3.0649e-05	hypomethylated	zinc carboxypeptidase, putative
6438861	6439080	XM_018779658.1	TGME49_214620	3380.7	3.75229e-09	1.60358e-07	hypomethylated	hypoxia- inducible factor prolyl hydroxylase (phd2), putative
1682050	1682080	XM_002368027.1	PRP8	17.9707	8.61876e-09	2.5772e-07	hypomethylated
174081	174480	XM_018783003.1	TGME49_320650	5161.3	1.24101e-11	4.01789e-09	hypomethylated	ankyrin repeat-containing protein
259541	260168	XM_018779913.1	TGME49_221330	2.5034	1.83722e-06	1.56995e-05	hypomethylated	DNA gyrase/topoisomerase IV, A subunit domain-containing protein
2878941	2879140	XM_018782729.1	TGME49_312650	158.74	2.3617e-08	5.37526e-07	hypomethylated	hypothetical protein
202570	203460	XM_018780215.1	TGME49_228690	14.8692	8.37359e-07	8.10296e-06	hypomethylated	phosphatidylinositol 3- and 4-kinase
3089881	3090120	XM_018779221.1	TGME49_202720	2312.6	4.84238e-09	1.68231e-07	hypomethylated	RNB family domain-containing protein
1632281	1632780	XM_018781999.1	TGME49_286928	18474	2.12829e-07	2.66533e-06	hypomethylated	hypothetical protein
6547341	6547800	XM_018781501.1	TGME49_268320	10.9282	1.14214e-06	1.0443e-05	hypomethylated	hypothetical protein
2695821	2696560	XM_018779243.1	TGME49_203180	4.49165	1.75185e-06	1.50645e-05	hypomethylated	leucine rich repeat-containing protein
3447801	3448180	XM_018782773.1	TGME49_313495	32.3141	2.43873e-07	2.96079e-06	hypomethylated	hypothetical protein
1843460	1844160	XM_002368589.2	TGME49_265010	15.7685	3.87886e-07	4.31045e-06	hypomethylated	glutamate 5-kinase domain-containing protein
4416780	4417220	XM_018782844.1	TGME49_314920	7.28484	3.97737e-06	3.03928e-05	hypomethylated	hypothetical protein
1707221	1707580	XM_018781055.1	TGME49_254390	9.11904	2.56442e-07	3.09279e-06	hypomethylated	CRAL/TRIO domain-containing protein
4076561	4076670	XM_018782816.1	TGME49_314410	15.382	1.40453e-06	1.24598e-05	hypomethylated	aquarius, putative
6657141	6657360	XM_018781768.1	TGME49_277510	6.60083	1.01978e-06	9.52507e-06	hypomethylated	cytoplasmic dynein intermediate chain
1460341	1460808	XM_018780144.1	TGME49_226660	8114.2	1.22541e-08	3.42369e-07	hypomethylated	hypothetical protein
696661	697180	XM_002369970.2	TGME49_221922	9063.4	4.52976e-09	1.61529e-07	hypomethylated	NifU family domain-containing protein
865481	865740	XM_018780261.1	TGME49_230570	5.02069	3.17988e-07	3.67352e-06	hypomethylated	transporter, major facilitator family protein
3223881	3224260	XM_018782754.1	TGME49_313270	3.32565	3.3164e-06	2.59769e-05	hypomethylated	hypothetical protein
1045461	1045707	XM_018782946.1	TGME49_319312	215.859	2.31755e-07	2.84628e-06	hypomethylated	hypothetical protein
5669532	5669680	XM_018779764.1	TGME49_217182	4277.7	1.23933e-08	3.43952e-07	hypomethylated	RNA-dependent RNA polymerase RDP
571099	571182	XM_002370141.2	TGME49_293810	2762.4	3.47263e-09	1.60358e-07	hypomethylated	carboxyvinyl-carboxyphosphonate phosphorylmutase
1048790	1050287	XM_018782946.1	TGME49_319312	6.2906	1.79001e-06	1.53467e-05	hypomethylated	hypothetical protein
1825661	1826180	XM_018782656.1	TGME49_311140	4.05472	9.2031e-07	8.81621e-06	hypomethylated	hypothetical protein
4131481	4131980	XM_018782137.1	TGME49_291120	8278.1	1.29714e-07	1.77605e-06	hypomethylated	trafficking protein mon1 subfamily protein
1666141	1666720	XM_002369264.2	TGME49_286790	9.44823	9.74627e-07	9.21619e-06	hypomethylated	nuclear factor NF2
6836961	6837220	XM_002370801.2	TGME49_215230	3.62807	6.27182e-11	8.54447e-09	hypomethylated	RNA recognition motif-containing protein
3177381	3177980	XM_002365952.1	TGME49_273920	2.93016	9.99407e-08	1.45066e-06	hypomethylated	aldose reductase, putative
3700941	3701580	XM_002367121.2	TGME49_248150	10341.1	8.26929e-08	1.28332e-06	hypomethylated	hypothetical protein
2841001	2841820	XM_018782054.1	TGME49_288940	3.27112	7.54485e-06	5.23855e-05	hypomethylated	hypothetical protein
1627941	1628122	XM_018782000.1	TGME49_286932	16.686	2.14393e-06	1.79505e-05	hypomethylated	ATPase family associated with various cellular activities (AAA) domain-containing protein
5489021	5489440	XM_002370300.2	TGME49_305590	2.8675	2.41328e-06	1.97887e-05	hypomethylated	ABC transporter transmembrane region domain-containing protein
3075661	3076320	XM_018781902.1	TGME49_283550	3.07009	1.99006e-08	4.71508e-07	hypomethylated	hypothetical protein
2177650	2177780	XM_002369181.2	TGME49_285840	2507.13	1.87867e-10	1.99066e-08	hypomethylated	RAP domain-containing protein
2839441	2839840	XM_018780378.1	TGME49_233838	3804.8	5.89145e-08	1.00959e-06	hypomethylated	PET112 family, C terminal region domain-containing protein
4287981	4288520	XM_002368829.2	TGME49_234300	32.7849	1.14875e-06	1.04833e-05	hypomethylated	hypothetical protein
1109061	1109640	XM_002369638.2	TGME49_209190	7812.3	6.39342e-09	2.046e-07	hypomethylated	ABC transporter transmembrane region domain-containing protein
1257421	1257540	XM_018779342.1	TGME49_205625	1237.9	2.28829e-08	5.24575e-07	hypomethylated	hypothetical protein
4242741	4243140	XM_018780881.1	ALP3B	3192.9	3.78528e-09	1.60358e-07	hypomethylated
3098561	3098820	XM_018780045.1	TGME49_224310	4037.3	6.03358e-09	1.97052e-07	hypomethylated	DHHC zinc finger domain-containing protein
4109891	4109960	XM_018781872.1	TGME49_281440	12.3451	1.66448e-07	2.16553e-06	hypomethylated	hypothetical protein
6597521	6597720	XM_018782350.1	TGME49_298610	11.828	7.14715e-09	2.23838e-07	hypomethylated	GYF domain-containing protein
393241	393500	XM_018782990.1	TGME49_320300	4.32829	4.19258e-06	3.17196e-05	hypomethylated	SWI2/SNF2 Brahma-like putative
2786961	2787520	XM_018782052.1	TGME49_288880	8556.3	5.84525e-08	1.00258e-06	hypomethylated	hypothetical protein
1758621	1759380	XM_018781259.1	TGME49_261430	6.65392	4.44834e-08	8.20534e-07	hypomethylated	hypothetical protein
1787301	1787680	XM_018783020.1	TGME49_321450	11.8784	1.02974e-06	9.60553e-06	hypomethylated	Myb family DNA-binding domain-containing protein
948841	949200	XM_018779440.1	TGME49_209000	5029.2	5.77125e-08	9.92561e-07	hypomethylated	HECT-domain (ubiquitin-transferase) domain-containing protein
575141	575460	XM_002366393.2	TGME49_228120	6.90883	7.42864e-07	7.34127e-06	hypomethylated	hypothetical protein
3176561	3176820	XM_018780040.1	TGME49_224260	6.18632	3.00374e-07	3.51259e-06	hypomethylated	PHD-finger domain-containing protein
4855201	4855580	XM_018779500.1	TGME49_210345	6671.7	2.30226e-08	5.25911e-07	hypomethylated	hypothetical protein
1278321	1278760	XM_018782623.1	TGME49_310350	38.1492	3.22359e-07	3.71501e-06	hypomethylated	PGAP1 family protein
382661	383500	XM_018780205.1	TGME49_228350	3.38691	2.1901e-06	1.82569e-05	hypomethylated	elongation factor Tu GTP binding domain-containing protein
2066061	2066300	XM_002368067.1	TGME49_232380	26.9247	9.82641e-10	6.86517e-08	hypomethylated	WD domain, G-beta repeat-containing protein
3318921	3319180	XM_018782762.1	TGME49_313370	8.15952	2.39411e-07	2.92148e-06	hypomethylated	hypothetical protein
580761	582420	XM_002369569.2	TGME49_208070	2.28555	4.70834e-06	3.51201e-05	hypomethylated	inositol polyphosphate kinase
5036461	5037200	XM_002368921.2	TGME49_235670	12.8697	9.25574e-07	8.84752e-06	hypomethylated	hypothetical protein
4402061	4402600	XM_002364639.2	TGME49_314900	2.04198	1.01235e-08	2.96145e-07	hypomethylated	LisH protein
4788121	4788920	XM_018781597.1	TGME49_271010	7.59938	7.04265e-06	4.94385e-05	hypomethylated	hypothetical protein
3841461	3842160	XM_002368421.2	TGME49_290678	3.73956	1.04301e-07	1.49126e-06	hypomethylated	hypothetical protein
954021	954380	XM_018779843.1	TGME49_219430	5301.7	3.82883e-08	7.39142e-07	hypomethylated	tRNA ligase class II core domain (G, H, P, S and T) domain-containing protein
2182021	2182620	XM_018780653.1	TGME49_242700	2.36939	2.61628e-06	2.11174e-05	hypomethylated	hypothetical protein
1835331	1835380	XM_002369470.2	TGME49_254570	1829.7	2.37165e-08	5.38443e-07	hypomethylated	hypothetical protein
4651182	4651209	XM_018780904.1	TGME49_249570	5.33688	2.25767e-06	1.87383e-05	hypomethylated	hypothetical protein
242601	243800	XM_002366438.1	TGME49_228670	7.59328	2.47242e-06	2.01868e-05	hypomethylated	hypothetical protein
1272961	1273280	XM_018779466.1	TGME49_209500	107.98	1.0554e-07	1.50221e-06	hypomethylated	hypothetical protein
930741	931200	XM_018779599.1	TGME49_213325	8.01862	2.25735e-06	1.87383e-05	hypomethylated	TBC domain-containing protein
5072681	5072940	XM_018782428.1	TGME49_304890	7217.1	7.87588e-08	1.23229e-06	hypomethylated	hypothetical protein
6454121	6454420	XM_018781783.1	TGME49_277895	12219.4	4.24562e-09	1.60358e-07	hypomethylated	ubiquitin carboxyl-terminal hydrolase
5649221	5649375	XM_018782463.1	TGME49_305890	6282.4	1.81172e-08	4.4188e-07	hypomethylated	hypothetical protein
1904601	1904820	XM_002366218.1	TGME49_225960	8.44555	3.1156e-07	3.61595e-06	hypomethylated	STE kinase
3412961	3413300	XM_002366044.2	TGME49_223985	172.664	1.53192e-07	2.02483e-06	hypomethylated	serine/threonine specific protein phosphatase
4024901	4025280	XM_002367398.2	ROP33	7795.1	1.25456e-08	3.45897e-07	hypomethylated
3826381	3826940	XM_018780000.1	TGME49_223450	6.93493	4.25541e-07	4.63742e-06	hypomethylated	ubiquitin carboxyl-terminal hydrolase
1538421	1539260	XM_002370586.1	TGME49_218400	8.49958	1.8536e-06	1.58182e-05	hypomethylated	NEK kinase
2998081	2998480	XM_018780051.1	TGME49_224540	3.20174	2.14528e-06	1.79539e-05	hypomethylated	hypothetical protein
2860901	2861220	XM_018780689.1	TGME49_243800	6.56151	8.08375e-07	7.85438e-06	hypomethylated	long-chain fatty acid CoA ligase, putative
1867261	1867560	XM_002371274.2	TGME49_217480	6.85538	8.95468e-07	8.60416e-06	hypomethylated	hypothetical protein
3893641	3894044	XM_002368428.2	TGME49_290850	8.01335	1.38615e-06	1.23312e-05	hypomethylated	WD-40 repeat protein
2884681	2885220	XM_018780790.1	TGME49_246610	9489.9	8.92577e-08	1.35315e-06	hypomethylated	hypothetical protein
3414021	3414520	XM_002366044.2	TGME49_223985	9.77336	5.84996e-09	1.92705e-07	hypomethylated	serine/threonine specific protein phosphatase
1264841	1265240	XM_002364238.2	TGME49_310330	17.4427	1.11404e-06	1.0245e-05	hypomethylated	hypothetical protein
2807581	2807840	XM_018780784.1	TGME49_246500	4225.2	6.4946e-08	1.07759e-06	hypomethylated	surp module domain-containing protein
3442741	3443500	XM_018782773.1	TGME49_313495	2.60474	5.68978e-06	4.12158e-05	hypomethylated	hypothetical protein
1000250	1000654	XM_018779356.1	TGME49_206415	11393.1	1.56315e-09	1.02453e-07	hypomethylated	myosin K
2844981	2845200	XM_018782054.1	TGME49_288940	866.3	4.16523e-09	1.60358e-07	hypomethylated	hypothetical protein
1514661	1515100	XM_018782285.1	TGME49_295770	12690.8	1.44225e-07	1.92229e-06	hypomethylated	hypothetical protein
1267501	1267820	XM_018779341.1	TGME49_205615	6.23716	2.78234e-06	2.2316e-05	hypomethylated	hypothetical protein
6617341	6617880	XM_018781771.1	TGME49_277550	6675.3	3.83735e-08	7.40039e-07	hypomethylated	UvrD/REP helicase domain-containing protein
4719161	4719460	XM_018781104.1	TGME49_255700	2.23821	3.71547e-06	2.87486e-05	hypomethylated	hypothetical protein
4611601	4611940	XM_002364862.1	TGME49_255960	9457.6	3.0919e-08	6.45206e-07	hypomethylated	hypothetical protein
3076241	3077600	XM_002367515.2	TGME49_202730	6.24327	3.34092e-10	2.97708e-08	hypomethylated	hypothetical protein
2690161	2690540	XM_018781216.1	TGME49_259720	69.9738	1.02451e-07	1.47253e-06	hypomethylated	hypothetical protein
1486221	1486420	XM_018779483.1	TGME49_209850	2.06794	7.81314e-06	5.39928e-05	hypomethylated	RNA recognition motif-containing protein
1815361	1815580	XM_002371228.2	TGME49_211340	47.9844	1.32904e-07	1.81192e-06	hypomethylated	hypothetical protein
59281	59680	XM_018782176.1	TGME49_292975	4.53063	9.1441e-08	1.37226e-06	hypomethylated	hypothetical protein
2716741	2717220	XM_018782048.1	TGME49_288730	4.77954	5.66575e-06	4.10729e-05	hypomethylated	hypothetical protein
2725721	2726080	XM_018782719.1	TGME49_312490	61.4676	1.20539e-07	1.67203e-06	hypomethylated	hypothetical protein
3264601	3265420	XM_018779210.1	TGME49_202520	15.4518	2.17503e-10	2.16064e-08	hypomethylated	hypothetical protein
4364101	4364320	XM_018781124.1	TGME49_256910	2779	3.85906e-08	7.42724e-07	hypomethylated	hypothetical protein
4205941	4206580	XM_002371346.2	TGME49_281580	6.73355	1.81157e-06	1.55151e-05	hypomethylated	PP2C, putative
4455338	4455580	XM_002364647.2	TGME49_315080	2754.6	2.81596e-11	5.47961e-09	hypomethylated	hypothetical protein
2932866	2933120	XM_018780693.1	TGME49_243990	1679.4	3.85666e-09	1.60358e-07	hypomethylated	Dullard family phosphatase domain-containing protein
845833	846280	XM_018780180.1	TGME49_227780	7.15443	9.25898e-07	8.84752e-06	hypomethylated	hypothetical protein
3277041	3277460	XM_018782084.1	TGME49_289520	10.5811	7.74107e-07	7.58713e-06	hypomethylated	hypothetical protein
3429881	3430280	XM_018781175.1	TGME49_258420	5288.5	4.44087e-11	6.77754e-09	hypomethylated	hypothetical protein
3204181	3204780	XM_018779214.1	TGME49_202580	16.5329	3.19961e-07	3.69185e-06	hypomethylated	ATPase, AAA family protein
2248621	2249040	XM_002368541.2	TGME49_264430	6.26542	9.63531e-07	9.14299e-06	hypomethylated	hypothetical protein
1325244	1325335	XM_002370609.2	TGME49_218760	2466.9	1.32121e-09	8.84191e-08	hypomethylated	SNAP protein (soluble N-ethylmaleimide-sensitive factor Attachment Protein), putative
144761	145020	XM_002367833.1	TGME49_229300	7.36629	2.4177e-06	1.98164e-05	hypomethylated	hypothetical protein
6054761	6055500	XM_002370361.2	TGME49_306400	2.14413	6.93299e-07	6.92352e-06	hypomethylated	hypothetical protein
3029101	3029620	XM_002366083.2	TGME49_224490	11.9936	3.3449e-08	6.77972e-07	hypomethylated	polyprenyl synthetase superfamily protein
2481541	2481940	XM_018780757.1	TGME49_245720	6019.6	5.5065e-10	4.36736e-08	hypomethylated	SWI2/SNF2-containing protein
1857581	1858040	XM_018782323.1	PPG1	2.57396	1.44025e-06	1.27352e-05	hypomethylated
1311681	1311920	XM_018780291.1	TGME49_231190	5916.6	4.04005e-09	1.60358e-07	hypomethylated	arsenite-activated ATPase family protein
1637201	1637544	XM_002364291.2	TGME49_310860	9.84409	9.63139e-07	9.14299e-06	hypomethylated	U5 snRNP-specific protein
845081	845280	XM_018779594.1	TGME49_213072	3.6965	1.45735e-06	1.28626e-05	hypomethylated	Sec1 family protein
3647684	3648167	XM_018779187.1	TGME49_202070	11.8328	1.44681e-10	1.57686e-08	hypomethylated	hypothetical protein
5986841	5987120	XM_002365573.2	TGME49_269210	3614.8	3.52355e-09	1.60358e-07	hypomethylated	hypothetical protein
6667501	6668240	XM_002370779.1	TGME49_214990	10.2511	6.11481e-07	6.22901e-06	hypomethylated	hypothetical protein
3316142	3316580	XM_018779208.1	TGME49_202460	6.47167	1.77686e-09	1.13725e-07	hypomethylated	diacylglycerol kinase accessory domain (presumed) domain-containing protein
857064	857177	XM_002368738.2	TGME49_266990	37.8547	3.87401e-09	1.60358e-07	hypomethylated	beta-COP
3552061	3552580	XM_018782781.1	TGME49_313630	4541.9	4.70121e-09	1.651e-07	hypomethylated	hypothetical protein
226741	226980	XM_018781862.1	TGME49_280660	2210.5	3.84216e-09	1.60358e-07	hypomethylated	HECT-domain (ubiquitin-transferase) domain-containing protein
2367421	2368360	XM_018782023.1	TGME49_288190	4.20317	3.65103e-06	2.83304e-05	hypomethylated	hypothetical protein
735341	735620	XM_018779948.1	TGME49_221980	27.2315	4.36844e-08	8.0971e-07	hypomethylated	U1 zinc finger protein
2052741	2053200	XM_002369507.2	TGME49_254940	5.94572	1.77494e-06	1.52355e-05	hypomethylated	MIF4G domain-containing protein
2533161	2533680	XM_018782031.1	TGME49_288440	5.27757	5.51845e-10	4.36736e-08	hypomethylated	NEK kinase
1503901	1504505	XM_018779485.1	TGME49_209870	6034.1	9.9146e-08	1.44462e-06	hypomethylated	HAD hydrolase, family IIA protein
4214781	4215280	XM_018782141.1	TGME49_291180	7.27941	3.45852e-06	2.69462e-05	hypomethylated	hypothetical protein
2788321	2788560	XM_018780372.1	TGME49_233770	1724.6	6.50461e-09	2.07116e-07	hypomethylated	calcium-translocating P-type ATPase, PMCA-type protein
278641	279040	XM_018780234.1	TGME49_229460	10.6353	1.12812e-06	1.03527e-05	hypomethylated	SWI2/SNF2-containing protein
120881	121500	XM_002369909.2	TGME49_221200	6.79901	4.40579e-11	6.77754e-09	hypomethylated	CW-type Zinc Finger protein
193161	193506	XM_018780216.1	TGME49_228710	7.33533	3.34516e-06	2.61914e-05	hypomethylated	hypothetical protein
1155661	1155900	XM_002368688.2	TGME49_266400	4493.5	4.05572e-09	1.60358e-07	hypomethylated	hypothetical protein
2407481	2407680	XM_018782695.1	TGME49_312065	344.5	4.44625e-09	1.61189e-07	hypomethylated	hypothetical protein
2262601	2263020	XM_018780743.1	TGME49_245435	20191.7	3.47353e-09	1.60358e-07	hypomethylated	hypothetical protein
6067581	6068024	XM_002370362.2	TGME49_306410	6.28401	9.48885e-07	9.03549e-06	hypomethylated	hypothetical protein
60741	60850	XM_002371585.2	TGME49_276200	2926.2	2.25382e-10	2.22494e-08	hypomethylated	hypothetical protein
1875281	1876120	XM_002368585.2	TGME49_264970	7.56022	2.41172e-06	1.97844e-05	hypomethylated	hypothetical protein
4756934	4757097	XM_018779506.1	TGME49_210478	3203.4	4.11169e-09	1.60358e-07	hypomethylated	hypothetical protein
1060541	1060760	XM_018782945.1	TGME49_319308	3303.2	2.95479e-11	5.52516e-09	hypomethylated	hypothetical protein
2036961	2037400	XM_018780326.1	TGME49_232360	6577.4	4.19975e-09	1.60358e-07	hypomethylated	exonuclease
1411773	1412300	XM_002371085.2	TGME49_213890	35.282	3.17169e-07	3.6685e-06	hypomethylated	Myb family DNA-binding domain-containing protein
3116481	3116760	XM_002366869.2	RTF1	4.68684	1.00756e-06	9.44907e-06	hypomethylated
376524	376860	XM_018781485.1	TGME49_267760	2.15997	6.32492e-06	4.50805e-05	hypomethylated	hypothetical protein
241581	241860	XM_018779912.1	ACC1	8136.5	1.30803e-07	1.78712e-06	hypomethylated
1834731	1834932	XM_002369470.2	TGME49_254570	3397.6	4.28063e-10	3.56526e-08	hypomethylated	hypothetical protein
2459041	2459420	XM_002366956.2	PDHE1A	5.2552	1.90681e-06	1.61998e-05	hypomethylated
233741	234720	XM_018781862.1	TGME49_280660	5.00215	1.91723e-08	4.61126e-07	hypomethylated	HECT-domain (ubiquitin-transferase) domain-containing protein
4792521	4792805	XM_018781597.1	TGME49_271010	1602.08	1.91671e-11	4.76911e-09	hypomethylated	hypothetical protein
2049241	2050360	XM_002369507.2	TGME49_254940	2.39181	2.70834e-07	3.22851e-06	hypomethylated	MIF4G domain-containing protein
1025241	1025480	XM_018779841.1	TGME49_219260	2.29111	3.68669e-06	2.8549e-05	hypomethylated	cation-transporting ATPase, putative
2369621	2370020	XM_018782023.1	TGME49_288190	2318.3	1.85186e-09	1.16569e-07	hypomethylated	hypothetical protein
3937401	3937760	XM_018782808.1	TGME49_314220	106.477	1.40823e-07	1.89012e-06	hypomethylated	hypothetical protein
5721181	5721267	XM_002370969.2	TGME49_217020	7110.5	1.73132e-08	4.26084e-07	hypomethylated	ATPase, AFG1 family protein
5703741	5703773	XM_002365606.1	TGME49_269660	3177.2	3.63909e-09	1.60358e-07	hypomethylated	TFIIH basal transcription factor complex helicase XPB subunit
6714361	6714780	XM_002365477.1	TGME49_268010	71.1675	2.21426e-07	2.74116e-06	hypomethylated	hypothetical protein
582861	583120	XM_002369569.2	TGME49_208070	100.26	1.41018e-07	1.89012e-06	hypomethylated	inositol polyphosphate kinase
857428	857581	XM_002368738.2	TGME49_266990	147.706	1.04928e-07	1.49579e-06	hypomethylated	beta-COP
2504181	2504660	XM_018782701.1	TGME49_312210	6.02328	2.82595e-06	2.26372e-05	hypomethylated	hypothetical protein
2137161	2137600	XM_018779277.1	TGME49_203910	2.35653	7.47529e-06	5.19782e-05	hypomethylated	TBC domain-containing protein
4375521	4375980	XM_002364896.2	TGME49_256900	11649.4	4.73764e-08	8.59762e-07	hypomethylated	DEAD/DEAH box helicase domain-containing protein
2754601	2754780	XM_018780370.1	TGME49_233735	12.5971	4.95185e-07	5.2325e-06	hypomethylated	hypothetical protein
1347341	1348180	XM_002368661.2	TGME49_266030	3.72617	6.60514e-08	1.08738e-06	hypomethylated	pre-mRNA splicing factor, putative
2922681	2923240	XM_018779230.1	TGME49_202950	5.52638	2.26308e-10	2.22494e-08	hypomethylated	hypothetical protein
5778441	5778647	XM_002365596.1	TGME49_269460	6.82052	9.41239e-09	2.77469e-07	hypomethylated	Ser/Thr phosphatase family protein
5165821	5166140	XM_018782433.1	TGME49_305020	49.9583	8.10573e-08	1.26102e-06	hypomethylated	hypothetical protein
730561	731100	XM_002364173.2	TGME49_309570	1624.42	3.04327e-07	3.55228e-06	hypomethylated	DEAD/DEAH box helicase domain-containing protein
537525	537820	XM_018781329.1	TGME49_263480	9.07245	1.6203e-07	2.12253e-06	hypomethylated	sodium/hydrogen exchanger 3 protein
2001053	2001260	XM_002364337.2	PKG	2478.63	7.66731e-09	2.35869e-07	hypomethylated
3299161	3299472	XM_018780822.1	TGME49_247380	3567.3	1.61522e-08	4.07502e-07	hypomethylated	hypothetical protein
4786201	4787000	XM_018781597.1	TGME49_271010	87.6559	1.95879e-09	1.22092e-07	hypomethylated	hypothetical protein
1846441	1846760	XM_002371140.2	TGME49_297510	4412.9	3.80158e-09	1.60358e-07	hypomethylated	hypothetical protein
1714889	1714961	XM_018779801.1	TGME49_218192	2413.1	4.78951e-09	1.67002e-07	hypomethylated	hypothetical protein
2491501	2491900	XM_018782414.1	TGME49_301450	22.8396	4.50659e-07	4.85342e-06	hypomethylated	FG-GAP repeat-containing protein
1412921	1413320	XM_002368653.2	TGME49_265850	7.94431	3.22676e-06	2.54209e-05	hypomethylated	hypothetical protein
5847441	5848020	XM_018780492.1	TGME49_237410	16199.3	1.98404e-07	2.50275e-06	hypomethylated	protein phosphatase 2C domain-containing protein
3678141	3678540	XM_018782106.1	TGME49_290270	2.07357	3.95488e-06	3.02451e-05	hypomethylated	SPRY domain-containing protein
2628221	2628540	XM_002366130.2	TGME49_224970	7.05526	4.95524e-09	1.71248e-07	hypomethylated	nucleolar protein,nop52 protein
972021	972560	XM_002365345.1	TGME49_262860	2.98182	8.9238e-08	1.35315e-06	hypomethylated	ADP-ribosylation factor family protein 1, putative
1657721	1658220	XM_018781054.1	TGME49_254370	15.3089	4.24754e-07	4.63463e-06	hypomethylated	guanylyl cyclase
4398901	4399140	XM_002371379.2	TGME49_282140	5.53928	7.64545e-07	7.51746e-06	hypomethylated	cwf21 protein
3972681	3972776	XM_002368438.2	TGME49_290950	4460	5.98421e-08	1.01824e-06	hypomethylated	clathrin heavy chain, putative
5404861	5405060	XM_002367346.2	TGME49_251460	2.62212	3.08573e-06	2.44614e-05	hypomethylated	hypothetical protein
6633221	6633700	XM_002365488.2	TGME49_268220	47739.7	4.37046e-09	1.60789e-07	hypomethylated	hypothetical protein
801824	802460	XM_018779425.1	TGME49_208580	2.34293	8.1226e-06	5.58682e-05	hypomethylated	DNA ligase 1, putative
6448381	6449000	XM_018779659.1	TGME49_214630	2.31695	6.46973e-06	4.59409e-05	hypomethylated	hypothetical protein
5965361	5965560	XM_018782477.1	TGME49_306320	1214.5	1.81771e-08	4.42775e-07	hypomethylated	Myb family DNA-binding domain-containing protein
3219681	3220080	XM_018780813.1	TGME49_247280	6777.6	3.12945e-08	6.49943e-07	hypomethylated	hypothetical protein
1115181	1115400	XM_018782242.1	TGME49_294740	7.11673	4.45075e-07	4.80414e-06	hypomethylated	hypothetical protein
332741	332898	XM_002367856.2	TGME49_229630	2.47639	1.64321e-06	1.42718e-05	hypomethylated	eIF2 kinase IF2K-A (incomplete catalytic triad)
565341	565660	XM_018782422.1	TGME49_304630	3.46265	1.0066e-06	9.44831e-06	hypomethylated	ATG C terminal domain-containing protein
749521	749960	XM_002369592.2	TGME49_208530	8.36649	2.32908e-06	1.91807e-05	hypomethylated	nicotinate phosphoribosyltransferase
768741	769120	XM_002364178.2	TGME49_309720	20.0121	4.42247e-08	8.16726e-07	hypomethylated	hypothetical protein
2539141	2539700	XM_018780355.1	TGME49_233245	8887.5	8.77053e-08	1.33397e-06	hypomethylated	hypothetical protein
1245181	1245640	XM_002366303.2	TGME49_226910	7511.4	3.48697e-08	6.94969e-07	hypomethylated	Amylo-alpha-1,6-glucosidase
1422481	1423460	XM_002368652.2	TGME49_265840	6.40275	2.11445e-08	4.93621e-07	hypomethylated	hypothetical protein
1013281	1013780	XM_002369367.2	TGME49_253520	4.50698	3.89319e-06	2.98812e-05	hypomethylated	U3 small nucleolar RNA-associated protein 6 protein
4319201	4319580	XM_018781885.1	TGME49_282000	7885.1	5.95138e-09	1.95371e-07	hypomethylated	hypothetical protein
2184601	2185080	XM_018780653.1	TGME49_242700	11283.9	3.97735e-09	1.60358e-07	hypomethylated	hypothetical protein
4676881	4677400	XM_018782166.1	POLR3H	15354.1	2.25024e-07	2.77792e-06	hypomethylated
1049181	1049680	XM_002369630.2	TGME49_209108	4.68904	4.29474e-06	3.24667e-05	hypomethylated	hypothetical protein
3693141	3693500	XM_018780009.1	TGME49_223620	6860.9	6.95207e-08	1.13137e-06	hypomethylated	golgi SNARE, putative
1643581	1644460	XM_018782306.1	TGME49_297245	7.51481	1.8354e-06	1.56909e-05	hypomethylated	transporter, major facilitator family protein
6669600	6670320	XM_002370779.1	TGME49_214990	21.3291	5.37142e-10	4.32275e-08	hypomethylated	hypothetical protein
1610407	1610840	XM_002364286.2	TGME49_310810	2.88119	2.89725e-09	1.60358e-07	hypomethylated	apyrase
261681	262020	XM_018781347.1	TGME49_263980	12.4208	1.28846e-07	1.76543e-06	hypomethylated	pentatricopeptide repeat domain-containing protein
1782901	1783480	XM_002371262.2	TGME49_217360	2.22952	5.07698e-06	3.74675e-05	hypomethylated	hypothetical protein
2398621	2399140	XM_002368126.1	TGME49_233080	2.2479	5.55867e-09	1.85675e-07	hypomethylated	G-patch domain-containing protein
2011081	2011520	XM_018780325.1	TGME49_232320	8468.6	3.57898e-09	1.60358e-07	hypomethylated	hypothetical protein
1349021	1349172	XM_002367744.2	TGME49_205540	2407.3	2.77221e-08	5.99482e-07	hypomethylated	DEAD/DEAH box helicase domain-containing protein
3042861	3043440	XM_002367033.2	TGME49_246970	4.63178	8.93665e-06	6.07228e-05	hypomethylated	3'-5' exonuclease domain-containing protein
2528651	2528816	XM_018780759.1	TGME49_245746	92148.6	1.01471e-07	1.46065e-06	hypomethylated	hypothetical protein
2921621	2921641	XM_018781913.1	TGME49_283850	5.87821	1.79371e-07	2.30691e-06	hypomethylated	peptidyl-prolyl cis-trans isomerase
1384441	1384680	XM_002367987.1	TGME49_231370	4.30837	6.26089e-07	6.36196e-06	hypomethylated	phospholipase, patatin family protein
2469554	2470260	XM_002368134.1	TGME49_233160	2.5937	3.80134e-06	2.93275e-05	hypomethylated	hypothetical protein
519701	519808	XM_002364142.1	TBL1	8.44814	2.56602e-07	3.09279e-06	hypomethylated
6103761	6104200	XM_018782487.1	TGME49_306460	3.34135	5.98447e-06	4.30692e-05	hypomethylated	bromodomain-containing protein
1112661	1113100	XM_018782242.1	TGME49_294740	2.51855	2.47251e-07	2.99607e-06	hypomethylated	hypothetical protein
1718841	1719540	XM_002365240.2	TGME49_261480	6.36409	5.61192e-06	4.07601e-05	hypomethylated	phosphatidyl serine synthase
2892061	2892400	XM_002367010.2	RPA43	3.91411	4.43724e-07	4.79499e-06	hypomethylated
1542501	1543041	XM_002370586.1	TGME49_218400	6267.2	1.34679e-10	1.50218e-08	hypomethylated	NEK kinase
4344581	4345060	XM_018781125.1	TGME49_256920	6271.6	6.99358e-08	1.13426e-06	hypomethylated	phosphatidylinositol-4-phosphate 5-Kinase
2295961	2296400	XM_018780099.1	TGME49_225340	4.01622	5.48417e-06	3.99846e-05	hypomethylated	hypothetical protein
876205	876560	XM_002369352.2	TGME49_253360	8202.2	1.26404e-08	3.45897e-07	hypomethylated	hypothetical protein
414567	415500	XM_018780204.1	TGME49_228330	3.65653	1.16818e-06	1.0625e-05	hypomethylated	NLI interacting factor family phosphatase
2634861	2635380	XM_002366973.2	POLRMT	10013.3	1.47715e-07	1.96469e-06	hypomethylated
330901	331280	XM_002367856.2	TGME49_229630	2.46382	3.66029e-06	2.83907e-05	hypomethylated	eIF2 kinase IF2K-A (incomplete catalytic triad)
6287981	6288760	XM_018782497.1	TGME49_306688	2.03249	2.13048e-06	1.78849e-05	hypomethylated	hypothetical protein
1546721	1546960	XM_002370586.1	TGME49_218400	1594.2	4.37377e-09	1.60789e-07	hypomethylated	NEK kinase
3732981	3733840	XM_018780851.1	TGME49_248190	2.12971	2.17461e-07	2.71264e-06	hypomethylated	hypothetical protein
3105341	3106000	XM_002364482.2	TGME49_313110	10.7764	3.88935e-07	4.31539e-06	hypomethylated	hypothetical protein
4381301	4381980	XM_018782843.1	TGME49_314890	7.78448	8.58359e-07	8.28005e-06	hypomethylated	ThiF family protein
3480261	3481100	XM_018780729.1	TGME49_244720	2.39327	3.4003e-07	3.87418e-06	hypomethylated	hypothetical protein
6303428	6303520	XM_018779647.1	TGME49_214470	4.48739	4.1888e-06	3.17036e-05	hypomethylated	Ulp1 protease family, C-terminal catalytic domain-containing protein
150241	150286	XM_018781746.1	TGME49_276100	85.1798	1.05281e-08	3.04246e-07	hypomethylated	hypothetical protein
1864561	1865240	XM_018781980.1	TGME49_286270	5.6497	2.23964e-08	5.16104e-07	hypomethylated	hypothetical protein
828241	828640	XM_002365366.1	TGME49_263070	12.8979	7.47775e-07	7.38597e-06	hypomethylated	CMGC kinase, CK2 family
5473601	5473860	XM_018780952.1	TGME49_251590	1477.7	5.3807e-09	1.8068e-07	hypomethylated	hypothetical protein
943241	943440	XM_002365349.1	TGME49_262900	1965.7	2.708e-08	5.90414e-07	hypomethylated	hypothetical protein
199301	200060	XM_018781862.1	TGME49_280660	2.12249	5.65383e-06	4.10177e-05	hypomethylated	HECT-domain (ubiquitin-transferase) domain-containing protein
5366081	5366460	XM_002367341.2	TGME49_251410	6.99902	8.1192e-06	5.58682e-05	hypomethylated	tetratricopeptide repeat-containing protein
301222	301760	XM_018782372.1	TGME49_299980	9.98679	1.51249e-07	2.00471e-06	hypomethylated	hypothetical protein
442281	442447	XM_002366409.2	TGME49_228280	5.23797	2.14914e-07	2.68614e-06	hypomethylated	hypothetical protein
628181	628380	XM_018780552.1	TGME49_239410	33.2396	4.3698e-12	3.41543e-09	hypomethylated	hypothetical protein
4178201	4178620	XM_018780879.1	TGME49_248800	5622.4	1.37044e-11	4.21357e-09	hypomethylated	hypothetical protein
1204641	1205080	XM_018780156.1	TGME49_226950	2.96836	3.20513e-06	2.52819e-05	hypomethylated	IgA-specific metalloendopeptidase
1186901	1187260	XM_018781427.1	TGME49_266372	3320.4	7.99676e-12	3.63148e-09	hypomethylated	hypothetical protein
1094441	1094820	XM_002370200.2	TGME49_294720	25.1108	6.45733e-07	6.53373e-06	hypomethylated	hypothetical protein
1120141	1120560	XM_018782242.1	TGME49_294740	5.07255	5.43397e-06	3.96488e-05	hypomethylated	hypothetical protein
1604981	1605320	XM_018782283.1	TGME49_295710	2836.7	3.68928e-12	3.19844e-09	hypomethylated	HECT-domain (ubiquitin-transferase) domain-containing protein
3989301	3989640	XM_002364589.2	TGME49_314295	2737.3	1.63109e-08	4.09613e-07	hypomethylated	ribosomal l25 family protein
1830701	1831120	XM_002368037.1	TGME49_232080	5.07139	2.93217e-06	2.34291e-05	hypomethylated	hypothetical protein
221341	221780	XM_018781862.1	TGME49_280660	14.8586	4.26496e-08	7.97505e-07	hypomethylated	HECT-domain (ubiquitin-transferase) domain-containing protein
241701	242680	XM_018781862.1	TGME49_280660	2.58173	8.11987e-06	5.58682e-05	hypomethylated	HECT-domain (ubiquitin-transferase) domain-containing protein
2189741	2190000	XM_018782684.1	TGME49_311660	6824.1	1.22992e-07	1.69987e-06	hypomethylated	histone lysine methyltransferase, SET, putative
2531261	2531449	XM_002366141.2	TGME49_225090	9.40458	3.28395e-11	5.79951e-09	hypomethylated	hypothetical protein
644461	644860	XM_002367895.2	TGME49_230150	18.8927	5.54228e-07	5.75125e-06	hypomethylated	ChAPs (Chs5p-Arf1p-binding proteins) protein
2209432	2209940	XM_018780656.1	TGME49_242730	56515.6	1.89494e-08	4.56917e-07	hypomethylated	guanylate kinase family protein
3358501	3359260	XM_018780030.1	TGME49_224060	2.76539	5.21758e-08	9.20582e-07	hypomethylated	thioredoxin, putative
215821	216260	XM_018780230.1	AP2VIII1	8627.9	3.79363e-09	1.60358e-07	hypomethylated
312701	313080	XM_018781489.1	TGME49_267855	8.87078	1.26274e-09	8.57093e-08	hypomethylated	hypothetical protein
3407053	3407100	XM_002366044.2	TGME49_223985	3.71753	5.75332e-07	5.93101e-06	hypomethylated	serine/threonine specific protein phosphatase
1382981	1383340	XM_018781413.1	TGME49_266010	3903.6	7.92668e-08	1.23518e-06	hypomethylated	phosphatidylinositol 3- and 4-kinase
1466581	1466920	XM_018781409.1	TGME49_265780	3.49955	3.0605e-06	2.42917e-05	hypomethylated	flagellar/basal body protein
1870361	1870560	XM_002368586.2	TGME49_264980	2.21397	1.79258e-06	1.53594e-05	hypomethylated	hypothetical protein
4219481	4219920	XM_002367189.2	TGME49_248840	8.51057	3.80708e-07	4.24634e-06	hypomethylated	transporter, major facilitator family protein
1290561	1290920	XM_018779620.1	TGME49_213752	2989.6	9.47966e-12	3.8496e-09	hypomethylated	herpesviridae ul52/ul70 dna primase
5341661	5341960	XM_018780946.1	TGME49_251180	10589.9	1.07001e-07	1.51735e-06	hypomethylated	KRUF family protein
3575417	3575786	XM_002364993.2	TGME49_258100	10911.2	1.15222e-07	1.61117e-06	hypomethylated	TPR repeat region protein
1780061	1780261	XM_002371262.2	TGME49_217360	2.57947	2.47666e-06	2.02128e-05	hypomethylated	hypothetical protein
2062921	2063053	XM_002367639.1	TGME49_203980	4.91888	2.74818e-06	2.20699e-05	hypomethylated	hypothetical protein
2512101	2512800	XM_018780667.1	TGME49_243298	7.33807	8.16424e-07	7.91645e-06	hypomethylated	ICE family protease (caspase) p20 domain-containing protein
113381	113640	XM_002370077.2	TGME49_293060	730.014	1.14335e-08	3.24512e-07	hypomethylated	SPRY domain-containing protein
2977880	2977940	XM_018781202.1	TGME49_259080	5.60815	3.44387e-06	2.6843e-05	hypomethylated	hypothetical protein
1781029	1781240	XM_002371262.2	TGME49_217360	5.56119	1.84315e-07	2.35778e-06	hypomethylated	hypothetical protein
61801	62200	XM_002371585.2	TGME49_276200	5519.6	5.745e-09	1.90896e-07	hypomethylated	hypothetical protein
2846961	2847360	XM_018781921.1	TGME49_284040	11423.7	4.21833e-09	1.60358e-07	hypomethylated	hypothetical protein
975581	975860	XM_018779357.1	FRM1	8.58521	1.90995e-07	2.43343e-06	hypomethylated
6457321	6457720	XM_018779709.1	TGME49_216030	3765.1	3.72235e-08	7.24453e-07	hypomethylated	hypothetical protein
296921	297160	XM_002366499.2	TGME49_238880	815.05	7.84197e-09	2.39312e-07	hypomethylated	hypothetical protein
7178501	7178541	XM_018781721.1	TGME49_275320	7117	8.32457e-08	1.28667e-06	hypomethylated	penicillin amidase
2701541	2701986	XM_018779243.1	TGME49_203180	3.46486	7.20494e-07	7.15355e-06	hypomethylated	leucine rich repeat-containing protein
2620801	2621160	XM_018780076.1	TGME49_224980	8.7135	2.70344e-07	3.22468e-06	hypomethylated	hypothetical protein
3374721	3375120	XM_018782767.1	TGME49_313430	3772.3	6.51011e-12	3.53313e-09	hypomethylated	hypothetical protein
1776081	1776780	XM_002364310.2	TGME49_311070	2.85928	1.61779e-07	2.12095e-06	hypomethylated	hypothetical protein
1637181	1637900	XM_002369267.2	TGME49_286920	3.4895	6.76876e-06	4.78327e-05	hypomethylated	SWIRM domain-containing protein
3719441	3719640	XM_018782108.1	TGME49_290330	12.2574	1.9279e-07	2.45126e-06	hypomethylated	chloride transporter, chloride channel (ClC) family protein
6450261	6450480	XM_018781783.1	TGME49_277895	1645.6	2.24052e-08	5.16104e-07	hypomethylated	ubiquitin carboxyl-terminal hydrolase
1875801	1876260	XM_018782661.1	TGME49_311220	5.44079	3.683e-10	3.13598e-08	hypomethylated	hypothetical protein
6250841	6251040	XM_018781796.1	TGME49_278205	4.11899	7.33153e-06	5.11277e-05	hypomethylated	hypothetical protein
2741181	2741860	XM_002367556.2	TGME49_203150	2.41892	9.83219e-08	1.43838e-06	hypomethylated	hypothetical protein
4444581	4445051	XM_018782153.1	TGME49_291980	3.4406	3.54886e-09	1.60358e-07	hypomethylated	HECT-domain (ubiquitin-transferase) domain-containing protein
4389301	4389720	XM_018781627.1	TGME49_271770	8000.1	4.40046e-09	1.60789e-07	hypomethylated	hypothetical protein
967221	967640	XM_018779440.1	TGME49_209000	6.77869	3.80644e-07	4.24634e-06	hypomethylated	HECT-domain (ubiquitin-transferase) domain-containing protein
5956641	5956771	XM_018779744.1	TGME49_216680	3908.9	2.80889e-08	6.03812e-07	hypomethylated	ankyrin repeat-containing protein
6746561	6747020	XM_018779674.1	TGME49_215080	2053.54	1.35735e-07	1.83999e-06	hypomethylated	hypothetical protein
521881	522300	XM_018780547.1	TGME49_239290	2428	3.44674e-12	3.19844e-09	hypomethylated	hypothetical protein
1955381	1955640	XM_002369496.1	TGME49_254830	3226.9	1.33148e-08	3.59199e-07	hypomethylated	hypothetical protein
2063121	2063420	XM_002364342.2	TGME49_311410	5.49956	6.11699e-07	6.22901e-06	hypomethylated	M phase phosphoprotein MPP10, putative
665561	666100	XM_018779578.1	TGME49_212880	2.22629	7.14631e-10	5.45206e-08	hypomethylated	surface antigen repeat-containing protein
231801	232540	XM_018781862.1	TGME49_280660	3.00521	1.62211e-06	1.41166e-05	hypomethylated	HECT-domain (ubiquitin-transferase) domain-containing protein
4484159	4484480	XM_018782848.1	TGME49_315120	13059.6	4.14088e-08	7.78885e-07	hypomethylated	hypothetical protein
1113021	1114320	XM_018782242.1	TGME49_294740	2.23509	3.05906e-06	2.42903e-05	hypomethylated	hypothetical protein
273601	273920	XM_002371931.2	TGME49_279320	5.04694	1.52232e-06	1.33495e-05	hypomethylated	hypothetical protein
235901	236620	XM_002366438.1	TGME49_228670	5.19953	3.06742e-06	2.43365e-05	hypomethylated	hypothetical protein
2180712	2180860	XM_018781962.1	TGME49_285830	8093.3	9.60904e-08	1.41743e-06	hypomethylated	hypothetical protein
1939861	1940199	XM_002371151.2	TGME49_297720	9476.7	1.18007e-07	1.64289e-06	hypomethylated	trehalose-phosphatase
3925641	3926480	XM_018780865.1	TGME49_248510	2183.61	9.16743e-08	1.37226e-06	hypomethylated	hypothetical protein
5078619	5079100	XM_018782428.1	TGME49_304890	8.14561	2.71012e-07	3.22862e-06	hypomethylated	hypothetical protein
1816521	1816860	XM_002371228.2	TGME49_211340	429.38	3.39752e-08	6.84622e-07	hypomethylated	hypothetical protein
1251841	1252260	XM_002368676.2	TGME49_266280	5.87615	1.25702e-06	1.1309e-05	hypomethylated	HEAT repeat-containing protein
2599881	2600060	XM_002366969.2	TGME49_246020	6.45399	2.57611e-06	2.08372e-05	hypomethylated	SprT domain-containing protein
4784730	4784764	XM_018781599.1	TGME49_271025	2276.5	7.36491e-09	2.2878e-07	hypomethylated	hypothetical protein
3891372	3891480	XM_002364572.1	TGME49_314030	8116.5	4.62841e-09	1.6378e-07	hypomethylated	hypothetical protein
1637841	1638220	XM_018782281.1	TGME49_295658	4411.1	1.34864e-08	3.61782e-07	hypomethylated	zinc finger in N-recognin protein
631061	631280	XM_018780552.1	TGME49_239410	2.52883	1.65519e-06	1.43497e-05	hypomethylated	hypothetical protein
3040421	3040740	XM_018780701.1	TGME49_244130	7.45416	7.0591e-07	7.03072e-06	hypomethylated	hypothetical protein
7026621	7027160	XM_002370835.2	AP2X11	8.85297	1.18192e-07	1.64426e-06	hypomethylated
778581	778840	XM_018781455.1	TGME49_267100	463.76	7.77115e-09	2.37568e-07	hypomethylated	protein phosphatase 2C domain-containing protein
4449761	4450082	XM_018782153.1	TGME49_291980	2.13215	3.46256e-07	3.93337e-06	hypomethylated	HECT-domain (ubiquitin-transferase) domain-containing protein
2978221	2978680	XM_018781718.1	TGME49_274150	4770.5	2.64325e-09	1.55601e-07	hypomethylated	hypothetical protein
6065381	6065780	XM_002370706.2	TGME49_214140	2.39631	3.11677e-07	3.61595e-06	hypomethylated	hypothetical protein
4306161	4306400	XM_002368834.2	TGME49_234350	16.3704	2.34614e-07	2.87398e-06	hypomethylated	hypothetical protein
1894641	1894814	XM_002369220.2	TGME49_286240	5.95439	1.96712e-07	2.48963e-06	hypomethylated	kelch repeat protein, putative
2541221	2541540	XM_018781941.1	TGME49_285200	5.26148	7.51598e-07	7.41222e-06	hypomethylated	cleavage and polyadenylation specifity factor protein
4292141	4292380	XM_002368829.2	TGME49_234300	2.13944	1.36626e-06	1.21884e-05	hypomethylated	hypothetical protein
2790425	2790780	XM_018780372.1	TGME49_233770	36197.1	6.99048e-08	1.13426e-06	hypomethylated	calcium-translocating P-type ATPase, PMCA-type protein
6577451	6577507	XM_002365494.2	TGME49_268280	4.91924	4.43585e-07	4.79499e-06	hypomethylated	chromo' (CHRromatin Organization MOdifier) domain-containing protein
1775497	1775613	XM_002364310.2	TGME49_311070	1312.8	1.29958e-08	3.541e-07	hypomethylated	hypothetical protein
1908641	1909320	XM_002368578.2	TGME49_264900	2.129	7.8877e-08	1.23295e-06	hypomethylated	hypothetical protein
1638558	1638796	XM_002369267.2	TGME49_286920	7.93047	5.36272e-07	5.59536e-06	hypomethylated	SWIRM domain-containing protein
446041	446620	XM_018781335.1	TGME49_263610	2.89834	5.49881e-06	4.00301e-05	hypomethylated	hypothetical protein
1189610	1190040	XM_018781287.1	TGME49_262530	2.80571	5.56428e-06	4.04758e-05	hypomethylated	leucine rich repeat-containing protein
1827521	1828560	XM_018782656.1	TGME49_311140	61.803	2.0344e-06	1.71766e-05	hypomethylated	hypothetical protein
2535081	2535360	XM_002366141.2	TGME49_225090	4936.1	6.37082e-09	2.0422e-07	hypomethylated	hypothetical protein
3638621	3638880	XM_018779187.1	TGME49_202070	9.28802	4.00886e-12	3.32439e-09	hypomethylated	hypothetical protein
4416501	4416780	XM_018781121.1	TGME49_256830	6.56224	4.75639e-07	5.07659e-06	hypomethylated	SacI domain-containing protein
522701	523620	XM_018781475.1	TGME49_267600	2.91753	1.65877e-07	2.16182e-06	hypomethylated	FHA domain-containing protein
743181	743460	XM_018782969.1	TGME49_319860	5.33832	3.53979e-10	3.0523e-08	hypomethylated	DNA polymerase family B protein
4003901	4004240	XM_018780870.1	TGME49_248570	3506.1	4.95894e-09	1.71248e-07	hypomethylated	hypothetical protein
3537821	3538420	XM_018780838.1	AP2XII5	2.47396	2.87312e-07	3.39313e-06	hypomethylated
1913241	1913417	XM_018782663.1	TGME49_311250	1839	1.22974e-08	3.42407e-07	hypomethylated	hypothetical protein
2533821	2534400	XM_018782031.1	TGME49_288440	5.70158	7.19074e-06	5.03299e-05	hypomethylated	NEK kinase
547401	547540	XM_002369955.2	FACT140	6.60126	1.31551e-06	1.17742e-05	hypomethylated
6445461	6445820	XM_018781783.1	TGME49_277895	375.893	1.96106e-08	4.67468e-07	hypomethylated	ubiquitin carboxyl-terminal hydrolase
1417081	1417560	XM_002369731.2	MYSTA	2589.1	4.52798e-09	1.61529e-07	hypomethylated
373821	374080	XM_018779886.1	TGME49_220430	2637	1.39011e-08	3.69269e-07	hypomethylated	hypothetical protein
2237581	2237900	XM_018782685.1	TGME49_311730	4522.7	1.19433e-08	3.35484e-07	hypomethylated	hypothetical protein
3076121	3076620	XM_002366078.2	TGME49_224340	8.95532	5.28568e-09	1.78864e-07	hypomethylated	hypothetical protein
2407881	2408120	XM_018782695.1	TGME49_312065	6.1947	2.60222e-06	2.10306e-05	hypomethylated	hypothetical protein
928541	929980	XM_002366347.2	TGME49_227450	2.3179	2.26344e-06	1.87617e-05	hypomethylated	hydrolase, NUDIX family protein
1052601	1053040	XM_018780580.1	TGME49_240080	23.4195	9.73211e-07	9.21095e-06	hypomethylated	hypothetical protein
3642561	3642864	XM_018779187.1	TGME49_202070	6265.9	7.03552e-08	1.13912e-06	hypomethylated	hypothetical protein
1737101	1737167	XM_002365238.1	SSRP1	1746.7	4.37929e-09	1.60789e-07	hypomethylated
6507741	6508400	XM_018781779.1	TGME49_277790	2.1663	8.93854e-08	1.35315e-06	hypomethylated	hypothetical protein
4692961	4693390	XM_002367253.2	TGME49_249610	8302.4	6.40655e-08	1.06625e-06	hypomethylated	hypothetical protein
1800401	1800780	XM_018779535.1	TGME49_211350	50.8831	1.98272e-07	2.50275e-06	hypomethylated	CBS domain-containing protein
1330461	1330680	XM_002366293.1	SET1	36.1951	4.30567e-08	8.03715e-07	hypomethylated
2951024	2951100	XM_018780796.1	TGME49_246730	8.35079	7.97321e-09	2.42154e-07	hypomethylated	hypothetical protein
1761281	1761665	XM_002371260.2	TGME49_217340	4.25353	9.71213e-06	6.54788e-05	hypomethylated	hypothetical protein
2534481	2534920	XM_018782031.1	TGME49_288440	5.23028	1.44171e-06	1.27422e-05	hypomethylated	NEK kinase
219601	219920	XM_018781862.1	TGME49_280660	154.104	5.55172e-08	9.67013e-07	hypomethylated	HECT-domain (ubiquitin-transferase) domain-containing protein
121241	121660	XM_002367829.1	TGME49_229260	4444.3	6.25883e-09	2.01646e-07	hypomethylated	hypothetical protein
3237801	3238120	XM_002365044.1	TGME49_258710	101.455	7.75189e-08	1.21845e-06	hypomethylated	T-complex protein 10 C-terminus protein
1022961	1023180	XM_018779841.1	TGME49_219260	4.62454	4.05633e-06	3.08725e-05	hypomethylated	cation-transporting ATPase, putative
677581	678080	XM_002369968.2	TGME49_221900	15.1526	1.11938e-06	1.02842e-05	hypomethylated	hypothetical protein
2654921	2655940	XM_018781220.1	TGME49_259860	2.13849	8.19945e-06	5.63082e-05	hypomethylated	hypothetical protein
1737181	1737380	XM_002370564.2	TGME49_218070	2.53053	4.43053e-06	3.33085e-05	hypomethylated	hypothetical protein
3148161	3148400	XM_018780041.1	TGME49_224270	2769.9	3.9873e-09	1.60358e-07	hypomethylated	hypothetical protein
1944421	1944840	XM_018782664.1	TGME49_311280	7406.1	3.39924e-08	6.84622e-07	hypomethylated	hypothetical protein
3984221	3984660	XM_018779162.1	TGME49_201180	744.379	3.07103e-08	6.42257e-07	hypomethylated	hypothetical protein
3180921	3181300	XM_018782752.1	TGME49_313210	1057.7	4.13016e-09	1.60358e-07	hypomethylated	hypothetical protein
1575430	1575560	XM_018780616.1	TGME49_240910	11.7887	4.36401e-14	4.16174e-10	hypomethylated	hypothetical protein
2181901	2182100	XM_002367625.2	TGME49_203840	78.2477	1.88061e-08	4.54612e-07	hypomethylated	DEAD/DEAH box helicase domain-containing protein
6304861	6305420	XM_018779647.1	TGME49_214470	8.09843	2.40649e-06	1.975e-05	hypomethylated	Ulp1 protease family, C-terminal catalytic domain-containing protein
1389241	1389680	XM_018779478.1	TGME49_209650	9.14542	1.08111e-06	1.00146e-05	hypomethylated	RNA-directed DNA polymerase
2324321	2324820	XM_018782020.1	TGME49_288045	2.34854	6.00392e-09	1.9642e-07	hypomethylated	hypothetical protein
2984261	2984460	XM_002366853.2	TGME49_244050	7.75652	3.35292e-07	3.82936e-06	hypomethylated	hypothetical protein
954381	954760	XM_018779440.1	TGME49_209000	8.41784	1.17923e-10	1.35587e-08	hypomethylated	HECT-domain (ubiquitin-transferase) domain-containing protein
3281901	3282400	XM_002367493.2	AP2VIIA7	7.49853	6.43737e-07	6.51698e-06	hypomethylated
759901	760240	XM_002364176.2	TGME49_309600	2.62787	6.65803e-06	4.70852e-05	hypomethylated	hypothetical protein
6097165	6097800	XM_002370920.2	TGME49_216510	11111.1	9.17331e-08	1.37226e-06	hypomethylated	thioredoxin, putative
1858341	1858600	XM_018781980.1	TGME49_286270	48.5947	1.22527e-07	1.69468e-06	hypomethylated	hypothetical protein
838290	838400	XM_002365365.1	TGME49_263060	1713.93	9.56797e-08	1.41386e-06	hypomethylated	Proteasome/cyclosome repeat-containing protein
3171921	3172600	XM_002367505.2	TGME49_202610	2.28079	1.03625e-07	1.48829e-06	hypomethylated	protein phosphatase 2C domain-containing protein
4363461	4363660	XM_018780400.1	TGME49_234410	68.7648	8.42331e-08	1.29772e-06	hypomethylated	transporter, small conductance mechanosensitive ion channel (MscS) family protein
2524601	2524920	XM_018782031.1	TGME49_288440	6.92677	3.12828e-07	3.62352e-06	hypomethylated	NEK kinase
1311101	1311680	XM_002369744.2	TGME49_318460	2.08646	2.41852e-08	5.46357e-07	hypomethylated	P-type ATPase of unknown pump specificity (type V) protein
5152521	5152598	XM_002370252.2	TGME49_304990	3031.9	3.56432e-12	3.19844e-09	hypomethylated	guanylate-binding protein, N-terminal domain-containing protein
1540261	1540356	XM_002369435.2	TGME49_254220	656.5	1.7776e-13	8.47604e-10	hypomethylated	hypothetical protein
4110421	4110900	XM_018781872.1	TGME49_281440	5.8709	6.96747e-06	4.90371e-05	hypomethylated	hypothetical protein
1777021	1777520	XM_002371262.2	TGME49_217360	5.6181	5.18997e-08	9.18258e-07	hypomethylated	hypothetical protein
1539861	1540140	XM_002369435.2	TGME49_254220	42.9514	2.64746e-08	5.83083e-07	hypomethylated	hypothetical protein
177101	177500	XM_018781354.1	TGME49_264120	6.9843	1.24793e-06	1.12644e-05	hypomethylated	Myb family DNA-binding domain-containing protein
6631348	6631440	XM_002365488.2	TGME49_268220	26948.5	7.55107e-10	5.67014e-08	hypomethylated	hypothetical protein
6673361	6674000	XM_018781767.1	TGME49_277490	4.42393	3.22764e-09	1.60358e-07	hypomethylated	hypothetical protein
1353841	1354420	XM_018781413.1	TGME49_266010	2.77189	7.49161e-06	5.20727e-05	hypomethylated	phosphatidylinositol 3- and 4-kinase
1005101	1005480	XM_018781301.1	TGME49_262825	7.8164	2.89152e-07	3.40853e-06	hypomethylated	peptidase family c50 protein
2920325	2920420	XM_018781913.1	TGME49_283850	4279.7	1.19081e-08	3.35484e-07	hypomethylated	peptidyl-prolyl cis-trans isomerase
780141	780740	XM_002366556.2	TGME49_239580	32505.7	2.15008e-09	1.306e-07	hypomethylated	hypothetical protein
2842581	2842990	XM_018781921.1	TGME49_284040	4327.6	5.25783e-08	9.25117e-07	hypomethylated	hypothetical protein
5437182	5437332	XM_002364785.1	TGME49_316620	29.3296	2.1799e-07	2.71747e-06	hypomethylated	WD domain, G-beta repeat-containing protein
2540421	2541000	XM_018782031.1	TGME49_288440	2.27243	3.94264e-06	3.01728e-05	hypomethylated	NEK kinase
1274161	1274580	XM_018779341.1	TGME49_205615	5.98135	1.38428e-06	1.2326e-05	hypomethylated	hypothetical protein
2513021	2513140	XM_018780667.1	TGME49_243298	2488.1	1.45249e-08	3.80196e-07	hypomethylated	ICE family protease (caspase) p20 domain-containing protein
534101	534580	XM_018781474.1	TGME49_267590	6.48475	2.34899e-06	1.93197e-05	hypomethylated	hypothetical protein
1432221	1432391	XM_002371088.2	TGME49_213920	11804.7	2.21471e-07	2.74116e-06	hypomethylated	hypothetical protein
210881	211340	XM_018780527.1	TGME49_238410	5.803	1.12653e-10	1.32288e-08	hypomethylated	hypothetical protein
1613661	1613678	XM_018779317.1	TGME49_205130	2.27593	4.55657e-06	3.40948e-05	hypomethylated	hypothetical protein
5073021	5073220	XM_018782891.1	TGME49_315910	35.7404	1.39424e-07	1.8727e-06	hypomethylated	hypothetical protein
4295801	4296140	XM_018782145.1	TGME49_291620	39.7527	1.6469e-08	4.10605e-07	hypomethylated	hypothetical protein
1307761	1308300	XM_018779339.1	TGME49_205562	12.6537	1.5353e-07	2.0279e-06	hypomethylated	hypothetical protein
2008041	2008560	XM_002364337.2	PKG	2.65064	3.81898e-06	2.9419e-05	hypomethylated
1715599	1716080	XM_018779801.1	TGME49_218192	8893	5.91397e-08	1.01192e-06	hypomethylated	hypothetical protein
[truncated: 434 more rows]

## Sheet: RH_vs_VEG
Table S3b. Differentially methylated mRNA sites in RH vs. VEG.
txStart	txEnd	Transcript ID	Gene name	Fold change	P value	FDR	Regulation	Gene description	Column A ~ B: the coordinates of the differentially methylated RNA sites
6073621	6074040	XM_002370707.2	TGME49_214150	161.874	1.6772e-07	2.86528e-06	hypermethylated	mitochondrial inner membrane translocase subunit TIM17, putative	Column C ~ D: the transcript id and gene symbol of differentially methylated RNA.
1368276	1368580	XM_002366643.2	TGME49_240650	4593.4	7.95342e-08	1.75529e-06	hypermethylated	coatomer protein complex, subunit alpha, putative	Column E ~ H: the comparison information calculated by diffreps.
1459401	1459840	XM_002365277.1	TGME49_261960	108.333	5.16816e-08	1.38721e-06	hypermethylated	hypothetical protein	Column I: the annotation of the differentially methylated gene.
3612581	3612696	XM_018781162.1	TGME49_258070	1039.15	1.18899e-07	2.31535e-06	hypermethylated	hypothetical protein
2209081	2209280	XM_018781366.1	POLR3E	2064.4	5.98457e-08	1.50236e-06	hypermethylated		Legend:
595	940	XM_018780943.1	TGME49_250950	4174.8	1.7146e-07	2.91913e-06	hypermethylated	KRUF family protein	txStart: transcription start position
4680661	4680980	XM_002368532.2	TGME49_292320	1533.8	2.0285e-08	7.35245e-07	hypermethylated	hypothetical protein	txEnd: transcription end position
5310901	5311520	XM_018780454.1	TGME49_236160	16.0228	2.0544e-06	2.11942e-05	hypermethylated	hypothetical protein	Gene name: the symbol of the methylated gene
376681	377060	XM_018781485.1	TGME49_267760	12.3495	5.06664e-07	6.63301e-06	hypermethylated	hypothetical protein	Fold change: fold change between two groups
4118241	4118460	XM_018781872.1	TGME49_281440	2910.5	1.20171e-07	2.32687e-06	hypermethylated	hypothetical protein	P value: pvalue between two groups
2427921	2428480	XM_002364391.2	PMCAA1	10334	3.08284e-07	4.4501e-06	hypermethylated		FDR: the corrected pvalue between two groups
1865461	1865680	XM_018780319.1	TGME49_232120	9.06168	4.80238e-07	6.36487e-06	hypermethylated	hypothetical protein	Regulation: hypermethylated or hypomethylated in test group
2629881	2630400	XM_002366803.2	TGME49_243450	9.58807	3.8342e-06	3.57212e-05	hypermethylated	Ras-related protein Rab2BV, putative	Gene_id: the unique identifier for a gene in NCBI's database
4936381	4936960	XM_018781097.1	TGME49_255290	4975.7	1.18087e-07	2.30254e-06	hypermethylated	hypothetical protein	Gene descriptiont: the functional output attributed to the gene, which is usually a protein or a functional RNA molecule
2292721	2292960	XM_018782017.1	TGME49_288000	1236	3.85663e-10	8.8388e-08	hypermethylated	hypothetical protein
5911341	5911760	XM_018781540.1	TGME49_269310	3081.6	1.30805e-07	2.43271e-06	hypermethylated	hypothetical protein
1292341	1292360	XM_018780153.1	TGME49_226850	5643.8	6.28917e-08	1.54709e-06	hypermethylated	TBC domain-containing protein
4101	4440	XM_018780943.1	TGME49_250950	2729.2	5.39631e-08	1.41754e-06	hypermethylated	KRUF family protein
3282181	3282680	XM_018782084.1	TGME49_289520	5909.5	1.53854e-07	2.6996e-06	hypermethylated	hypothetical protein
5398201	5398400	XM_018780948.1	TGME49_251450	13.2472	2.11427e-07	3.36922e-06	hypermethylated	hypothetical protein
306783	306853	XM_002364116.2	TGME49_308860	4823.8	1.63442e-07	2.81154e-06	hypermethylated	hypothetical protein
3108448	3108520	XM_002367510.2	TGME49_202680	1812	5.38324e-10	1.05534e-07	hypermethylated	peptidase M16, alpha subunit, putative
4856201	4856580	XM_018779500.1	TGME49_210345	49.321	1.107e-08	4.76619e-07	hypermethylated	hypothetical protein
972101	972440	XM_018779440.1	TGME49_209000	9.88484	1.72193e-06	1.84644e-05	hypermethylated	HECT-domain (ubiquitin-transferase) domain-containing protein
1235320	1235500	XM_002370215.2	TGME49_294870	7.07254	5.80698e-10	1.06066e-07	hypermethylated	universal stress family protein
4863361	4863820	XM_018781100.1	TGME49_255390	3.17629	2.00409e-06	2.07614e-05	hypermethylated	HEAT repeat-containing protein
705381	705756	XM_018779855.1	TGME49_219710	428.702	2.06943e-07	3.33639e-06	hypermethylated	hypothetical protein
1871021	1871340	XM_002371636.1	TGME49_321340	3773.2	9.51003e-08	2.01523e-06	hypermethylated	membrane protein, putative
4283341	4283920	XM_002368470.2	TGME49_291590	11854.5	2.49261e-07	3.79289e-06	hypermethylated	hypothetical protein
470001	470366	XM_018781848.1	TGME49_280390	3415.9	1.17512e-07	2.30037e-06	hypermethylated	HEAT repeat-containing protein
2069430	2069540	XM_002368068.2	TGME49_232390	3438.3	8.82149e-08	1.90642e-06	hypermethylated	18S rRNA biogenesis protein RCL1 protein
5591133	5591380	XM_018780957.1	TGME49_251790	8130.4	2.60743e-07	3.91167e-06	hypermethylated	hypothetical protein
3789241	3789700	XM_018780854.1	TGME49_248290	5.20729	1.57191e-06	1.71551e-05	hypermethylated	WD domain, G-beta repeat-containing protein
2506626	2506692	XM_018780085.1	TGME49_225108	3325.3	5.87534e-09	3.11466e-07	hypermethylated	SNF7 family protein
2590961	2591240	XM_018780765.1	TGME49_246010	4209.8	5.25425e-10	1.05534e-07	hypermethylated	hypothetical protein
499541	499840	XM_002369836.2	TGME49_320100	2441.1	6.12481e-08	1.52578e-06	hypermethylated	RNA recognition motif-containing protein
4750041	4750340	XM_002364843.1	TGME49_255660	2.86714	2.61703e-06	2.57844e-05	hypermethylated	EF hand domain-containing protein
1776881	1777260	XM_002369243.2	TGME49_286580	15.3029	7.20466e-09	3.5533e-07	hypermethylated	hypothetical protein
142681	143100	XM_002365463.2	TGME49_264140	17.2583	2.82647e-07	4.14836e-06	hypermethylated	hypothetical protein
2499468	2499720	XM_002367586.2	TGME49_203450	11.2914	5.32798e-07	6.93802e-06	hypermethylated	DUF3228 domain-containing protein
1123801	1124320	XM_018782242.1	TGME49_294740	29.3213	3.36533e-07	4.72065e-06	hypermethylated	hypothetical protein
2079901	2080180	XM_018780111.1	TGME49_225745	3685.4	6.0273e-09	3.16157e-07	hypermethylated	hypothetical protein
2613579	2613750	XM_002367571.2	TGME49_203300	432.118	1.10839e-07	2.21634e-06	hypermethylated	hypothetical protein
1268201	1268620	XM_002364238.2	TGME49_310330	1729.3	4.32453e-09	3.11466e-07	hypermethylated	hypothetical protein
4085351	4085693	XM_002365821.1	PDHE1B	12.3409	4.13023e-06	3.80978e-05	hypermethylated
1881581	1881917	XM_018782324.1	TGME49_297640	4.30921	3.25618e-06	3.09978e-05	hypermethylated	acyltransferase domain-containing protein
493901	494220	XM_002371876.2	TGME49_308000	9.08834	3.26753e-06	3.10781e-05	hypermethylated	Gpi16 subunit, GPI transamidase component protein
4359601	4360000	XM_018781629.1	TGME49_271800	15.1066	4.60688e-07	6.14401e-06	hypermethylated	serine esterase (DUF676) protein
1507161	1507360	XM_018782286.1	TGME49_295850	2.91685	1.49228e-06	1.63821e-05	hypermethylated	cyclic nucleotide-binding domain-containing protein
2300741	2301060	XM_018780099.1	TGME49_225340	6329	4.81934e-10	1.01118e-07	hypermethylated	hypothetical protein
1384001	1384460	XM_002367987.1	TGME49_231370	7.63466	4.08976e-06	3.77948e-05	hypermethylated	phospholipase, patatin family protein
1852059	1852200	XM_018781980.1	TGME49_286270	2729.3	1.22579e-10	6.32963e-08	hypermethylated	hypothetical protein
5527441	5527780	XM_002368994.2	TGME49_236830	9.87142	1.8265e-06	1.93248e-05	hypermethylated	hypothetical protein
636301	636740	XM_002367894.1	TGME49_230140	25.1864	5.00163e-07	6.57508e-06	hypermethylated	vacuolar sorting protein 9 (vps9) domain-containing protein
2085221	2085660	XM_002367637.2	TGME49_203960	6220.1	1.76115e-08	6.65886e-07	hypermethylated	hypothetical protein
2477021	2477130	XM_002368135.1	TGME49_233170	6491	1.90386e-07	3.13044e-06	hypermethylated	hypothetical protein
4336421	4337140	XM_018782840.1	TGME49_314850	11.2541	4.961e-07	6.54018e-06	hypermethylated	hypothetical protein
367981	368260	XM_018780968.1	TGME49_252065	20.6765	1.98548e-08	7.24945e-07	hypermethylated	KRUF family protein
2527305	2527480	XM_018782031.1	TGME49_288440	10.1746	2.01588e-06	2.0869e-05	hypermethylated	NEK kinase
1569901	1570320	XM_002366263.2	TGME49_226510	5410.5	1.8366e-07	3.06039e-06	hypermethylated	Sec23/Sec24 trunk domain-containing protein
177321	177720	XM_002371825.2	TGME49_306930	21564.6	2.27574e-07	3.5611e-06	hypermethylated	proteasome subunit beta type 7 precursor, putative
399501	399900	XM_002366415.2	TGME49_228340	11.9243	2.32569e-09	2.34113e-07	hypermethylated	hypothetical protein
5270741	5271100	XM_018782438.1	TGME49_305180	8.23946	5.95812e-08	1.50236e-06	hypermethylated	Na+/H+ exchanger NHE3
3696581	3696780	XM_002366006.1	TGME49_223610	172.263	4.7561e-08	1.32186e-06	hypermethylated	hypothetical protein
2475721	2476100	XM_002364398.2	TGME49_312175	50.3705	4.24655e-07	5.72496e-06	hypermethylated	hypothetical protein
3735441	3735740	XM_002366002.2	TGME49_223570	7.11493	1.42004e-07	2.53973e-06	hypermethylated	hypothetical protein
1478521	1479080	XM_018782288.1	TGME49_295935	83.1489	2.23292e-07	3.50884e-06	hypermethylated	KRUF family protein
4066561	4066763	XM_002365826.2	TGME49_272340	1759	5.88704e-08	1.49148e-06	hypermethylated	hypothetical protein
3047201	3047580	XM_018779224.1	TGME49_202770	14.1174	8.81372e-08	1.90642e-06	hypermethylated	RNA recognition motif-containing protein
545881	546560	XM_018782012.1	TGME49_287480	6953.4	3.68039e-08	1.09576e-06	hypermethylated	hypothetical protein
198681	198813	XM_002371503.1	TGME49_220190	10.0971	9.65035e-07	1.13287e-05	hypermethylated	hypothetical protein
916221	916780	XM_002366348.2	TGME49_227560	6.66437	3.82163e-06	3.56486e-05	hypermethylated	IWS1 transcription factor, putative
2831681	2832080	XM_018779234.1	AP2VIIA6	1943.3	8.66118e-09	4.05741e-07	hypermethylated
1417991	1418340	XM_018781278.1	TGME49_262030	34.5438	3.34648e-07	4.70307e-06	hypermethylated	ALG6, ALG8 glycosyltransferase family protein
3382401	3382860	XM_018782767.1	TGME49_313430	11.372	5.75176e-06	5.1648e-05	hypermethylated	hypothetical protein
1824800	1825060	XM_018779299.1	TGME49_204395	11.4116	4.32784e-07	5.82402e-06	hypermethylated	hypothetical protein
1934021	1934520	XM_018780117.1	TGME49_225920	10304.7	2.74799e-07	4.06119e-06	hypermethylated	hypothetical protein
2319375	2319760	XM_018782398.1	TGME49_301216	3118.2	2.62023e-08	8.73234e-07	hypermethylated	endonuclease/exonuclease/phosphatase family protein
1079061	1079420	XM_018782944.1	TGME49_319300	12.527	5.57498e-07	7.17809e-06	hypermethylated	hypothetical protein
2686425	2686569	XM_002368168.2	TPI-II	3677.5	5.80592e-08	1.47847e-06	hypermethylated
1015261	1015640	XM_002370008.2	TGME49_222300	6760.4	6.25574e-08	1.54547e-06	hypermethylated	hypothetical protein
5929361	5929980	XM_002370351.2	TGME49_306300	15.5955	7.64423e-07	9.31121e-06	hypermethylated	hypothetical protein
1074381	1074940	XM_018779453.1	TGME49_209140	27.8442	2.09516e-06	2.1555e-05	hypermethylated	anti-silencing protein, ASF1 family protein
2153324	2153399	XM_002371308.2	TGME49_217820	1256.8	5.5625e-08	1.43364e-06	hypermethylated	PCI domain-containing protein
4838947	4839019	XM_018779501.1	TGME49_210380	16916.3	5.39935e-09	3.11466e-07	hypermethylated	hypothetical protein
541901	542280	XM_002371882.2	TGME49_308060	35.0878	2.79835e-07	4.11521e-06	hypermethylated	hypothetical protein
90968	91400	XM_018781750.1	TGME49_276180	28.6252	3.63696e-10	8.4656e-08	hypermethylated	histone acetyltransferase TAF1/250
1456181	1456620	XM_002364262.2	TGME49_310570	17.5941	7.43157e-07	9.09391e-06	hypermethylated	hypothetical protein
6532981	6533600	XM_002370764.2	AP2X7	13146	1.36041e-09	1.71746e-07	hypermethylated
2169881	2170320	XM_018782682.1	TGME49_311625	16.275	1.64299e-08	6.27582e-07	hypermethylated	WD domain, G-beta repeat-containing protein
2745050	2745483	XM_002366120.2	TGME49_224870	6.42676	4.09675e-07	5.54812e-06	hypermethylated	hypothetical protein
6458501	6460040	XM_002370754.2	TGME49_214740	16.9776	3.5707e-08	1.07028e-06	hypermethylated	hypothetical protein
3394301	3394660	XM_002368355.1	AP2IX5	3.59491	2.44223e-06	2.43032e-05	hypermethylated
5299321	5299660	XM_002370275.2	TGME49_305230	2247.3	4.92573e-09	3.11466e-07	hypermethylated	hypothetical protein
1438921	1439280	XM_002371088.2	TGME49_213920	57.1545	1.37762e-07	2.49059e-06	hypermethylated	hypothetical protein
829381	829660	XM_018780181.1	TGME49_227790	1681.7	2.22597e-08	7.81936e-07	hypermethylated	glycosyltransferase, group 1 family protein
116981	117260	XM_002367829.1	TGME49_229260	17.1028	1.42386e-09	1.75077e-07	hypermethylated	hypothetical protein
523881	524240	XM_018780241.1	TGME49_230000	3295.5	1.20584e-07	2.32687e-06	hypermethylated	hypothetical protein
1455661	1455900	XM_018779329.1	TGME49_205360	2340.3	1.89048e-08	7.01085e-07	hypermethylated	hypothetical protein
4175041	4175340	XM_018782825.1	TGME49_314530	2864.3	1.24916e-10	6.32963e-08	hypermethylated	RPAP1 family, C-terminal protein
5930141	5930620	XM_002370351.2	TGME49_306300	18.9094	3.74663e-07	5.13489e-06	hypermethylated	hypothetical protein
223021	223540	XM_018781862.1	TGME49_280660	2.77797	4.1289e-06	3.80978e-05	hypermethylated	HECT-domain (ubiquitin-transferase) domain-containing protein
4095401	4095583	XM_018782134.1	TGME49_291050	2472.5	7.19343e-08	1.66657e-06	hypermethylated	histone kinase SNF1, putative
503321	503580	XM_002369836.2	TGME49_320100	4.54426	1.93041e-06	2.01491e-05	hypermethylated	RNA recognition motif-containing protein
309721	310340	XM_002369865.2	TGME49_320490	5.59951	2.31406e-06	2.34188e-05	hypermethylated	N-acyl-phosphatidylethanolamine-hydrolyzing phospholipase D family protein
4283041	4283081	XM_018781883.1	TGME49_281950	3057.9	9.57422e-08	2.02022e-06	hypermethylated	membrane protein, putative
1439012	1439060	XM_002366655.2	TGME49_240770	251740	7.74639e-06	6.80012e-05	hypermethylated	cytochrome b5 family heme/steroid binding domain-containing protein
4300987	4301011	XM_018780395.1	TGME49_234310	7.28114	3.53058e-07	4.89017e-06	hypermethylated	hypothetical protein
88884	88977	XM_018781750.1	TGME49_276180	7.58748	1.02265e-07	2.10519e-06	hypermethylated	histone acetyltransferase TAF1/250
866641	867080	XM_018782592.1	TGME49_309885	3053.2	8.97281e-08	1.92052e-06	hypermethylated	hypothetical protein
1356821	1357020	XM_018781413.1	TGME49_266010	51.6696	1.20814e-07	2.32828e-06	hypermethylated	phosphatidylinositol 3- and 4-kinase
6369261	6369460	XM_002370462.2	TGME49_277990	3.4383	4.28513e-06	3.93804e-05	hypermethylated	OTU family cysteine protease
1389600	1389880	XM_002365288.1	TGME49_262070	9471.1	5.83123e-09	3.11466e-07	hypermethylated	ribosomal rna assembly protein mis3, putative
3902121	3902237	XM_018781666.1	TGME49_272550	92.5701	1.73441e-10	6.45938e-08	hypermethylated	hypothetical protein
724888	725125	XM_002369973.2	TGME49_221950	47.6615	2.46639e-07	3.76309e-06	hypermethylated	splicesome-associated protein, putative
337543	337760	XM_018780536.1	TGME49_238950	11.6915	8.94538e-07	1.06267e-05	hypermethylated	fatty acyl-CoA desaturase, putative
924821	925200	XM_018779598.1	TGME49_213310	6924.4	5.84673e-09	3.11466e-07	hypermethylated	hypothetical protein
101141	101520	XM_018782390.1	TGME49_300310	6484.5	2.68422e-07	3.99636e-06	hypermethylated	26S proteasome regulatory subunit, S6a family AAA ATpase
292438	292640	XM_018782190.1	HAT1	3232.4	6.22464e-08	1.54034e-06	hypermethylated
6173341	6173740	XM_002370376.2	TGME49_306550	12.5808	1.94931e-07	3.18759e-06	hypermethylated	hypothetical protein
1686449	1686600	XM_018782309.1	TGME49_297330	295.019	3.06967e-08	9.66782e-07	hypermethylated	hypothetical protein
1262441	1263300	XM_002366301.2	TGME49_226890	21.1755	1.35439e-06	1.51031e-05	hypermethylated	hypothetical protein
2505388	2505700	XM_002367585.1	APC10	12197.1	5.89604e-09	3.11466e-07	hypermethylated
6006541	6006960	XM_002365571.2	GAPDH2	7.54532	4.39044e-06	4.02737e-05	hypermethylated
4894881	4895291	XM_018779498.1	TGME49_210300	6246.6	4.05686e-08	1.16896e-06	hypermethylated	hypothetical protein
1461981	1462540	XM_002370598.2	TGME49_218550	10210.8	1.32895e-07	2.43811e-06	hypermethylated	PIK3R4 kinase-related protein
830281	830428	XM_018780181.1	TGME49_227790	308.9	1.23188e-08	5.05545e-07	hypermethylated	glycosyltransferase, group 1 family protein
2294121	2294140	XM_018781233.1	TGME49_260420	12495	5.76825e-09	3.11466e-07	hypermethylated	HEC/Ndc80p family protein
1227001	1227280	XM_002366304.2	TGME49_226920	5.13979	2.25084e-06	2.28723e-05	hypermethylated	hypothetical protein
1730061	1730260	XM_002370564.2	TGME49_218070	5.44664	3.68513e-08	1.09576e-06	hypermethylated	hypothetical protein
878501	878780	XM_018782958.1	TGME49_319590	6.8873	1.70892e-06	1.8421e-05	hypermethylated	hypothetical protein
5070801	5071180	XM_002370241.2	TGME49_304880	2630.3	7.9202e-09	3.75756e-07	hypermethylated	hypothetical protein
3385161	3385800	XM_018782767.1	TGME49_313430	7.59447	7.82021e-06	6.85281e-05	hypermethylated	hypothetical protein
336081	336300	XM_002364119.2	SPT6	3.60249	5.52569e-10	1.05534e-07	hypermethylated
6638685	6639060	XM_002365487.2	TGME49_268210	12.6075	1.29404e-06	1.4527e-05	hypermethylated	AGC kinase
4573461	4573820	XM_018780410.1	TGME49_234970	3406.9	1.12688e-06	1.29285e-05	hypermethylated	Tyrosine kinase-like (TKL) protein
3777981	3778420	XM_018782113.1	TGME49_290620	7.54103	2.17512e-08	7.67839e-07	hypermethylated	hypothetical protein
1778241	1778580	XM_018782272.1	TGME49_295400	2659.5	5.57834e-08	1.43524e-06	hypermethylated	hypothetical protein
2349181	2349600	XM_002371606.2	TGME49_301250	27.8793	1.09407e-06	1.26158e-05	hypermethylated	hypothetical protein
314841	315220	XM_018781489.1	TGME49_267855	21.6193	2.99149e-07	4.32662e-06	hypermethylated	hypothetical protein
1948401	1948680	XM_018781977.1	TGME49_286160	7.41804	1.01975e-06	1.19053e-05	hypermethylated	non-specific serine/threonine protein kinase
2065721	2066080	XM_002368067.1	TGME49_232380	11.3697	2.02497e-06	2.093e-05	hypermethylated	WD domain, G-beta repeat-containing protein
6502749	6502800	XM_002370864.1	TGME49_215950	9.37929	1.24392e-10	6.32963e-08	hypermethylated	hypothetical protein
1987821	1988360	XM_018779288.1	TGME49_204100	6.10787	5.98617e-07	7.58945e-06	hypermethylated	eIF2 kinase IF2K-C
3113601	3113812	XM_002366869.2	RTF1	2.2989	2.74191e-08	8.9379e-07	hypermethylated
5520301	5520536	XM_018780470.1	TGME49_236800	3513.2	5.3132e-09	3.11466e-07	hypermethylated	hypothetical protein
1306701	1307080	XM_002369745.2	AP2IV4	9440.8	2.51916e-07	3.82159e-06	hypermethylated
3927859	3928340	XM_002368433.2	TGME49_290900	11.2274	2.73829e-06	2.68194e-05	hypermethylated	hydrolase, NUDIX family protein
5927321	5928700	XM_002370351.2	TGME49_306300	6.11379	2.40175e-06	2.39798e-05	hypermethylated	hypothetical protein
4537221	4537346	XM_002368509.2	TGME49_292080	7.85944	3.53443e-09	3.0972e-07	hypermethylated	leucyl-tRNA synthetase
1861661	1862120	XM_018780633.1	TGME49_242055	8.25695	4.41992e-06	4.04693e-05	hypermethylated	DEAD/DEAH box helicase domain-containing protein
2808401	2808820	XM_002368287.2	ABCG96	11.3329	1.64639e-06	1.78763e-05	hypermethylated
1835961	1836340	XM_018783019.1	TGME49_321410	12.7049	2.06303e-06	2.12685e-05	hypermethylated	hypothetical protein
3802501	3803680	XM_018782115.1	TGME49_290640	6.52639	3.35416e-06	3.17202e-05	hypermethylated	DNA mismatch repair protein MSH6-1, putative
356661	357120	XM_002367857.1	TGME49_229640	7.37574	9.9231e-08	2.06445e-06	hypermethylated	hypothetical protein
4276403	4276460	XM_018780394.1	TGME49_234280	1162.03	1.18022e-07	2.30254e-06	hypermethylated	AMP deaminase
2373121	2373286	XM_002366768.2	TGME49_242890	1618	4.251e-08	1.21549e-06	hypermethylated	hypothetical protein
1837561	1837960	XM_018780632.1	TGME49_242030	4433.5	4.78606e-10	1.01118e-07	hypermethylated	hypothetical protein
1055403	1055545	XM_002366329.2	TGME49_227270	2900	8.90628e-08	1.91331e-06	hypermethylated	hypothetical protein
4405479	4405800	XM_018780888.1	TGME49_249260	91.7785	1.8225e-07	3.05054e-06	hypermethylated	cell-cycle-associated protein kinase CDK, putative
1818201	1818840	XM_002366699.2	TGME49_242000	4.57674	7.00321e-08	1.64036e-06	hypermethylated	DUF51 family protein
3608214	3608660	XM_002368390.2	TGME49_290160	17427.4	1.30024e-08	5.27406e-07	hypermethylated	sortilin, putative
6046361	6046760	XM_002370359.2	TGME49_306380	10.9943	3.53518e-06	3.32262e-05	hypermethylated	U1 zinc finger protein
5708041	5708300	XM_018780481.1	AP2X5	8.4898	3.56275e-07	4.92798e-06	hypermethylated
2704021	2704480	XM_018779243.1	TGME49_203180	9.61512	2.55046e-06	2.51784e-05	hypermethylated	leucine rich repeat-containing protein
1798979	1799177	XM_018782316.1	TGME49_297460	3415.2	1.19066e-07	2.31556e-06	hypermethylated	hypothetical protein
2725101	2725540	XM_018782719.1	TGME49_312490	5.98717	4.81131e-07	6.37102e-06	hypermethylated	hypothetical protein
5720361	5720643	XM_002365605.1	TGME49_269650	29807.7	1.03417e-08	4.54454e-07	hypermethylated	FFD and TFG box motifs protein
2164521	2165600	XM_018779276.1	TGME49_203880	92.7332	1.20333e-06	1.36944e-05	hypermethylated	hypothetical protein
3501881	3502167	XM_018782779.1	TGME49_313590	9.32244	8.73626e-07	1.04115e-05	hypermethylated	hypothetical protein
5615801	5616420	XM_002369008.2	TGME49_236970	51.0689	2.33997e-07	3.64248e-06	hypermethylated	SWI2/SNF2-containing PHD finger protein
2903721	2904140	XM_002366099.2	TGME49_224660	5.28663	5.84374e-09	3.11466e-07	hypermethylated	transcription factor s-ii (tfiis), central domain-containing protein
1489612	1489976	XM_018779483.1	TGME49_209850	5.59653	2.19004e-06	2.23765e-05	hypermethylated	RNA recognition motif-containing protein
710061	710155	XM_018780252.1	TGME49_230230	4775.3	6.73527e-08	1.60024e-06	hypermethylated	hypothetical protein
1843050	1843195	XM_002368037.1	TGME49_232080	19.0862	2.09444e-07	3.35966e-06	hypermethylated	hypothetical protein
4079417	4079580	XM_018782816.1	TGME49_314410	33.4911	2.49609e-07	3.79431e-06	hypermethylated	aquarius, putative
172621	172880	XM_002371500.2	TGME49_220160	10.2545	4.43527e-07	5.94174e-06	hypermethylated	WD domain-containing protein
5919921	5920098	XM_002370942.2	LEO1	276.967	1.39251e-07	2.50534e-06	hypermethylated
6357462	6357640	XM_018781787.1	TGME49_278020	6.77129	5.1793e-07	6.76808e-06	hypermethylated	hypothetical protein
3089181	3089440	XM_018779221.1	TGME49_202720	8.77851	1.47473e-06	1.62133e-05	hypermethylated	RNB family domain-containing protein
1308081	1309140	XM_002365300.1	TGME49_262390	6.16144	2.98091e-06	2.87607e-05	hypermethylated	TLD protein
408181	408600	XM_018779888.1	TGME49_220480	3130.6	6.46017e-08	1.56516e-06	hypermethylated	hypothetical protein
7941	8077	XM_018780944.1	TGME49_250955	1750.9	1.11388e-08	4.76824e-07	hypermethylated	KRUF family protein
1532856	1532909	XM_018781403.1	TGME49_265470	16.1973	1.72728e-07	2.93402e-06	hypermethylated	hypothetical protein
5495541	5495838	XM_002370301.2	TGME49_305600	3168.6	1.76591e-09	1.93433e-07	hypermethylated	hypothetical protein
1614961	1615260	XM_002366259.1	TGME49_226470	22.9826	5.76127e-07	7.36068e-06	hypermethylated	hypothetical protein
277941	278500	XM_018780532.1	TGME49_238870	6444.1	2.44198e-07	3.74415e-06	hypermethylated	hypothetical protein
296854	297023	XM_018781345.1	TGME49_263840	4394.9	5.13667e-09	3.11466e-07	hypermethylated	hypothetical protein
1057697	1058046	XM_002366597.2	TGME49_240090	27.4466	8.40652e-07	1.00669e-05	hypermethylated	rhoptry kinase family protein ROP34, putative
76261	76627	XM_018779903.1	TGME49_220930	2099.3	9.86247e-08	2.05772e-06	hypermethylated	hypothetical protein
1943456	1943520	XM_002365214.2	TGME49_261022	5711.9	1.30285e-08	5.27406e-07	hypermethylated	dynein heavy chain family protein
788254	788707	XM_002368746.2	TGME49_267080	7.41282	6.76514e-06	5.98814e-05	hypermethylated	26S protease regulatory subunit 4, putative
2281541	2281920	XM_018782689.1	TGME49_311770	13027.8	3.14489e-07	4.51405e-06	hypermethylated	hypothetical protein
756886	757060	XM_002367911.1	PRX3	5.25479	2.8442e-08	9.19089e-07	hypermethylated
2390000	2390140	XM_018782405.1	TGME49_301340	10.241	6.83441e-07	8.50869e-06	hypermethylated	DnaJ domain-containing protein
4758421	4758497	XM_002367264.2	TGME49_249720	6.9895	1.94326e-06	2.02297e-05	hypermethylated	ATP synthase F0 subunit 9, putative
1610041	1610400	XM_002366259.1	TGME49_226470	4.65411	9.97247e-08	2.06879e-06	hypermethylated	hypothetical protein
2696909	2697176	XM_018781928.1	MED10	8.90645	1.80759e-06	1.91828e-05	hypermethylated
2446301	2446740	XM_018782410.1	TGME49_301400	6.88394	3.87333e-12	1.52941e-08	hypermethylated	hypothetical protein
1322879	1322991	XM_002367980.1	TGME49_231200	12.4892	1.23364e-06	1.39647e-05	hypermethylated	hypothetical protein
1649861	1650460	XM_002364293.1	AP2XI2	4.07088	6.28857e-06	5.60292e-05	hypermethylated
745901	746380	XM_018780184.1	AP2X1	14.0722	1.11548e-09	1.49705e-07	hypermethylated
2191941	2192320	XM_002365184.2	TGME49_260520	6622.5	7.2113e-08	1.66732e-06	hypermethylated	hypothetical protein
743281	743560	XM_018782969.1	TGME49_319860	8.19655	4.56284e-07	6.0962e-06	hypermethylated	DNA polymerase family B protein
1991141	1991356	XM_018779288.1	TGME49_204100	6.29863	2.17667e-07	3.44589e-06	hypermethylated	eIF2 kinase IF2K-C
1778371	1778640	XM_002364310.2	TGME49_311070	4661.2	7.23026e-08	1.66732e-06	hypermethylated	hypothetical protein
2064201	2064400	XM_002364342.2	TGME49_311410	1698.9	7.55155e-09	3.65245e-07	hypermethylated	M phase phosphoprotein MPP10, putative
1409541	1410020	XM_002368653.2	TGME49_265850	3.96057	5.53329e-06	4.98666e-05	hypermethylated	hypothetical protein
1613537	1613620	XM_018779317.1	TGME49_205130	10.3367	8.23438e-07	9.91715e-06	hypermethylated	hypothetical protein
1490453	1490542	XM_018779483.1	TGME49_209850	16.4658	3.17394e-07	4.53763e-06	hypermethylated	RNA recognition motif-containing protein
1355361	1355892	XM_018781413.1	TGME49_266010	4247.5	7.79219e-08	1.74033e-06	hypermethylated	phosphatidylinositol 3- and 4-kinase
454941	455319	XM_018779928.1	TGME49_221580	8.3859	1.4386e-06	1.591e-05	hypermethylated	ribosomal RNA large subunit methyltransferase J protein
1579101	1579600	XM_002368628.2	TGME49_265400	3.15953	4.05979e-06	3.75411e-05	hypermethylated	hypothetical protein
573041	573320	XM_018782422.1	TGME49_304630	14.8736	3.13846e-07	4.51405e-06	hypermethylated	ATG C terminal domain-containing protein
1569401	1570720	XM_018779551.1	AP2IV5	7.87037	4.20228e-06	3.86667e-05	hypermethylated
1243953	1244140	XM_002366303.2	TGME49_226910	9327.2	5.59342e-09	3.11466e-07	hypermethylated	Amylo-alpha-1,6-glucosidase
2053501	2053960	XM_002368066.1	TGME49_232370	3.7526	5.35555e-06	4.84072e-05	hypermethylated	CW-type Zinc Finger protein
5951165	5951300	XM_018781813.1	TGME49_278660	1941.2	6.00056e-08	1.50236e-06	hypermethylated	P-type ATPase4, putative
938661	939280	XM_018782599.1	TGME49_309960	4.17008	3.14078e-06	3.00695e-05	hypermethylated	hypothetical protein
1838361	1838740	XM_018783019.1	TGME49_321410	16.0946	1.03014e-06	1.20078e-05	hypermethylated	hypothetical protein
5411435	5412020	XM_002370289.2	TGME49_305470	8.39221	2.72478e-08	8.92111e-07	hypermethylated	hypothetical protein
4834101	4834880	XM_002365721.1	TGME49_270960	9.05769	6.34488e-06	5.63472e-05	hypermethylated	hypothetical protein
787641	787897	XM_002364181.2	TGME49_309752	5.04024	1.24372e-08	5.07609e-07	hypermethylated	succinate-Coenzyme A ligase, beta subunit, putative
311921	312580	XM_002371519.2	TGME49_220350	13.771	1.1433e-06	1.30611e-05	hypermethylated	tRNA ligases class II (D, K and N) domain-containing protein
2459381	2460040	XM_002366956.2	PDHE1A	8747.5	6.04638e-08	1.50899e-06	hypermethylated
765361	765840	XM_002366368.2	TGME49_227860	15018.5	5.83052e-09	3.11466e-07	hypermethylated	hypothetical protein
3467921	3468360	XM_018782775.1	TGME49_313540	15.4483	2.34129e-06	2.35854e-05	hypermethylated	hypothetical protein
5499841	5500280	XM_002364791.2	TGME49_316680	4.58973	3.36348e-06	3.17326e-05	hypermethylated	RNA pseudouridine synthase superfamily protein
3324005	3324262	XM_018782085.1	TGME49_289570	219.034	1.85646e-07	3.07918e-06	hypermethylated	phosphatidylinositol transfer protein
2736949	2737180	XM_018781927.1	TGME49_284530	7682.7	2.44438e-07	3.74415e-06	hypermethylated	hypothetical protein
448701	449120	XM_018781479.1	TGME49_267690	16.6379	1.13733e-06	1.30029e-05	hypermethylated	hypothetical protein
2868781	2868980	XM_002367542.2	TGME49_203010	1893.7	3.84862e-08	1.12417e-06	hypermethylated	aurora kinase
637549	637740	XM_002370990.2	TGME49_212820	145.468	6.53492e-09	3.2778e-07	hypermethylated	ubiquitin family protein
3930521	3931000	XM_018782124.1	TGME49_290910	8.78933	9.15908e-06	7.91891e-05	hypermethylated	hypothetical protein
1325921	1326059	XM_002369742.2	TGME49_318440	9.70056	4.83627e-07	6.39839e-06	hypermethylated	helicase associated domain (ha2) protein
5386921	5387088	XM_018782445.1	CRC230	1789.6	5.4946e-08	1.4285e-06	hypermethylated
3400468	3400668	XM_002365916.1	TGME49_273560	7905.5	4.7052e-09	3.11466e-07	hypermethylated	kinesin heavy chain, putative
4383441	4383900	XM_018781123.1	TGME49_256880	4.79605	6.92978e-06	6.12099e-05	hypermethylated	protein kinase domain-containing protein
1285621	1286000	XM_018781284.1	TGME49_262410	6.17697	4.74043e-06	4.31651e-05	hypermethylated	WD domain, G-beta repeat-containing protein
1685435	1685880	XM_002368027.1	PRP8	6057.1	1.60666e-07	2.77018e-06	hypermethylated
1576204	1576380	XM_002369269.2	TGME49_287040	1398.5	4.66485e-09	3.11466e-07	hypermethylated	hypothetical protein
1314381	1314713	XM_018779818.1	TGME49_218780	6.79067	1.77305e-06	1.88935e-05	hypermethylated	phosphoserine aminotransferase, putative
5544981	5545064	XM_018782912.1	TGME49_316730	10.1388	9.91595e-07	1.15948e-05	hypermethylated	Sma protein
2224321	2224988	XM_018781959.1	TGME49_285800	2505.12	7.65008e-08	1.72672e-06	hypermethylated	hypothetical protein
149900	150200	XM_002370080.2	TGME49_293190	6607.6	2.67948e-07	3.99636e-06	hypermethylated	endonuclease/exonuclease/phosphatase family protein
1031241	1031560	XM_018780579.1	TGME49_240050	2682.5	5.38839e-08	1.41754e-06	hypermethylated	hypothetical protein
1220321	1220960	XM_018779463.1	TGME49_209440	3.02861	7.52375e-06	6.61247e-05	hypermethylated	hypothetical protein
6353961	6354300	XM_018779718.1	TGME49_216190	2152.9	2.36533e-08	8.06322e-07	hypermethylated	hypothetical protein
306317	306420	XM_002364116.2	TGME49_308860	23.4428	8.79823e-08	1.90642e-06	hypermethylated	hypothetical protein
2615234	2615320	XM_002367571.2	TGME49_203300	45.6107	7.49343e-07	9.15748e-06	hypermethylated	hypothetical protein
679701	679800	XM_018782426.1	ROP35	2387.3	5.35709e-10	1.05534e-07	hypermethylated
1045441	1045740	XM_018781297.1	TGME49_262740	3458.9	9.36375e-09	4.23361e-07	hypermethylated	hypothetical protein
3616041	3616347	XM_002364539.2	TGME49_313690	3182.1	1.17072e-10	6.32963e-08	hypermethylated	Sel1 repeat-containing protein
3965949	3966222	XM_002368438.2	TGME49_290950	5052.9	4.90173e-08	1.34974e-06	hypermethylated	clathrin heavy chain, putative
294327	294520	XM_018782190.1	HAT1	1382.6	5.86479e-08	1.48838e-06	hypermethylated
1858221	1858420	XM_002368039.2	TGME49_232100	779.3	2.47622e-09	2.42686e-07	hypermethylated	RAP domain-containing protein
2708262	2708324	XM_018780773.1	TGME49_246170	39.0234	3.74833e-09	3.11466e-07	hypermethylated	ARID/BRIGHT DNA binding domain-containing protein
2318498	2318600	XM_018781231.1	TGME49_260390	585.4	5.05213e-09	3.11466e-07	hypermethylated	hypothetical protein
1646001	1646500	XM_002371116.2	TGME49_297270	4697.6	4.91463e-08	1.3508e-06	hypermethylated	hypothetical protein
76701	77100	XM_018781750.1	TGME49_276180	3895.3	1.34385e-08	5.35275e-07	hypermethylated	histone acetyltransferase TAF1/250
3225502	3225621	XM_018780038.1	TGME49_224210	3517.4	1.10038e-10	6.32963e-08	hypermethylated	hypothetical protein
6523174	6523234	XM_018779705.1	MED21	72.6401	1.90796e-08	7.05282e-07	hypermethylated
918701	918816	XM_002366348.2	TGME49_227560	2773.1	1.10057e-07	2.21634e-06	hypermethylated	IWS1 transcription factor, putative
463381	463800	XM_002369295.2	TGME49_252280	20.282	7.23308e-07	8.8781e-06	hypermethylated	hypothetical protein
6335361	6335860	XM_018779719.1	TGME49_216210	9.22447	8.123e-06	7.10007e-05	hypermethylated	hypothetical protein
1742661	1742853	XM_018783025.1	TGME49_321540	5.468	3.66722e-07	5.03972e-06	hypermethylated	hypothetical protein
3210997	3211196	XM_002365047.1	TGME49_258740	9.82041	3.77261e-06	3.52354e-05	hypermethylated	eukaryotic initiation factor-2A, putative
3384610	3384640	XM_002367481.1	TGME49_202370	5.32199	9.93628e-08	2.06445e-06	hypermethylated	T-complex protein 1, epsilon subunit (TCP-1-epsilon), putative
1565401	1565660	XM_018779812.1	TGME49_218362	2869.5	1.3379e-09	1.70348e-07	hypermethylated	zinc finger protein ZFP1
431421	431570	XM_018781481.1	TGME49_267710	3830.5	1.38646e-07	2.50049e-06	hypermethylated	CPSF A subunit region protein
977881	978320	XM_002367940.1	TGME49_230700	26.73	6.93627e-07	8.58219e-06	hypermethylated	hypothetical protein
1457141	1457780	XM_002366659.2	TGME49_240810	12655.7	1.13165e-07	2.25076e-06	hypermethylated	hypothetical protein
1832151	1832240	XM_018783019.1	TGME49_321410	16.0672	1.06432e-06	1.23339e-05	hypermethylated	hypothetical protein
2523901	2524100	XM_018779253.1	TGME49_203390	129.859	1.23655e-08	5.06068e-07	hypermethylated	CRAL/TRIO domain-containing protein
5948921	5949760	XM_002369053.2	TGME49_237520	9.12408	3.22914e-09	2.89786e-07	hypermethylated	hypothetical protein
1032461	1033180	XM_002366333.2	TGME49_227310	11.0962	4.47265e-06	4.09018e-05	hypermethylated	hypothetical protein
4162978	4163315	XM_002371339.2	TGME49_281510	14244.3	3.07287e-07	4.44001e-06	hypermethylated	ribonuclease H1 large subunit, putative
546921	547140	XM_002371882.2	TGME49_308060	1656.4	4.19643e-08	1.2022e-06	hypermethylated	hypothetical protein
4693681	4694360	XM_018780907.1	HDAC2	11.6928	1.09415e-06	1.26158e-05	hypermethylated
644441	644740	XM_002369324.2	TGME49_252870	3313.2	1.23127e-08	5.05545e-07	hypermethylated	hypothetical protein
6316221	6316540	XM_002365530.1	TGME49_268780	2828.2	5.14945e-08	1.38721e-06	hypermethylated	hypothetical protein
1134641	1134728	XM_018779609.1	TGME49_213550	438.235	1.04746e-08	4.56677e-07	hypermethylated	DHHC zinc finger domain-containing protein
1419981	1420420	XM_018781278.1	TGME49_262030	8.82802	6.90742e-06	6.10681e-05	hypermethylated	ALG6, ALG8 glycosyltransferase family protein
2792601	2792869	XM_018782723.1	TGME49_312570	5048	2.88235e-10	7.91388e-08	hypermethylated	CMGC kinase, MAPK family (ERK) MAPK-1
6339841	6340200	XM_002370466.2	TGME49_278040	8.16489	7.13068e-06	6.28927e-05	hypermethylated	G-patch domain-containing protein
4620421	4620636	XM_018782854.1	TGME49_315280	24.4765	2.25934e-07	3.54662e-06	hypermethylated	hypothetical protein
887061	887420	XM_018782593.1	TGME49_309890	1949.6	1.29575e-10	6.32963e-08	hypermethylated	hypothetical protein
249236	249460	XM_018781736.1	TGME49_275755	23.9482	8.90959e-07	1.05927e-05	hypermethylated	hypothetical protein
4510441	4510920	XM_018782156.1	TGME49_292035	5528.9	3.02028e-08	9.57301e-07	hypermethylated	hypothetical protein
76621	76880	XM_002371715.2	TGME49_300330	17.2025	8.50344e-07	1.01664e-05	hypermethylated	hypothetical protein
1961768	1962300	XM_002368573.1	TGME49_264850	10.4636	2.61603e-06	2.57844e-05	hypermethylated	hypothetical protein
2342262	2342535	XM_002364378.2	TGME49_311870	6.59727	6.2979e-06	5.60788e-05	hypermethylated	WD domain, G-beta repeat-containing protein
551461	551880	XM_002369955.2	FACT140	11.9904	2.70284e-06	2.65071e-05	hypermethylated
4426101	4426480	XM_018781121.1	TGME49_256830	3604.2	1.54861e-08	6.03918e-07	hypermethylated	SacI domain-containing protein
6557501	6557960	XM_002370767.2	TGME49_214870	15.1135	1.86175e-06	1.95865e-05	hypermethylated	ribosomal protein L9, N-terminal domain-containing protein
5519661	5520100	XM_018780470.1	TGME49_236800	7834.2	5.28077e-09	3.11466e-07	hypermethylated	hypothetical protein
828581	828880	XM_018779365.1	FRM2	1748.9	3.55068e-08	1.06858e-06	hypermethylated
5349941	5350174	XM_018782442.1	TGME49_305310	11.7135	1.05423e-06	1.22407e-05	hypermethylated	ERCC4 domain-containing protein
1130461	1130783	XM_002365320.1	TGME49_262610	3628	4.13197e-08	1.1883e-06	hypermethylated	hypothetical protein
1767001	1767400	XM_002368032.2	TGME49_232020	7883.1	2.27979e-09	2.34113e-07	hypermethylated	hypothetical protein
2998301	2998629	XM_018780051.1	TGME49_224540	4.4075	7.09059e-07	8.74408e-06	hypermethylated	hypothetical protein
1027161	1027580	XM_018779841.1	TGME49_219260	12.7409	2.60464e-07	3.91167e-06	hypermethylated	cation-transporting ATPase, putative
3330941	3331180	XM_002365926.1	AP2VIII3	12.9188	1.97605e-09	2.09582e-07	hypermethylated
2260241	2261260	XM_002369170.2	TGME49_285730	15420	3.65302e-07	5.02485e-06	hypermethylated	TBC domain containing protein
1649001	1649580	XM_018782281.1	TGME49_295658	9.31039	7.80957e-06	6.84751e-05	hypermethylated	zinc finger in N-recognin protein
1841681	1842100	XM_018779298.1	TGME49_204380	58.3743	2.01729e-10	7.29606e-08	hypermethylated	hypothetical protein
2978961	2979520	XM_018782736.1	TGME49_312905	52.356	9.55883e-07	1.12479e-05	hypermethylated	hypothetical protein
5404903	5405040	XM_002370288.2	TGME49_305460	17.3517	3.29066e-07	4.65073e-06	hypermethylated	methionine aminopeptidase 2, putative
6178241	6178501	XM_002365548.2	TGME49_268960	2592.2	1.1796e-07	2.30254e-06	hypermethylated	5'-AMP-activated protein kinase subunit beta-1 family protein, putative
580641	580687	XM_018782205.1	TGME49_293820	2.81181	3.1484e-06	3.01231e-05	hypermethylated	calpain family cysteine protease domain-containing protein
77501	77740	XM_002367821.2	TGME49_229180	1678.1	5.15019e-08	1.38721e-06	hypermethylated	HEAT repeat-containing protein
3453521	3455240	XM_018780726.1	TGME49_244700	17.517	1.35549e-06	1.51031e-05	hypermethylated	NAD(+)/NADH kinase domain-containing protein
1750205	1750300	XM_018783025.1	TGME49_321540	25.55	2.98984e-07	4.32662e-06	hypermethylated	hypothetical protein
3597007	3597200	XM_002368387.2	TGME49_290030	17.5554	2.50019e-07	3.79667e-06	hypermethylated	hypothetical protein
3613138	3613240	XM_018781684.1	TGME49_273280	8058.6	1.99055e-07	3.2351e-06	hypermethylated	hypothetical protein
5748521	5748942	XM_002369026.2	TGME49_237150	20.9036	1.32148e-06	1.47905e-05	hypermethylated	minor histocompatibility antigen h13, putative
2649341	2649720	XM_018781221.1	TGME49_259870	3910.5	1.3361e-07	2.44821e-06	hypermethylated	hypothetical protein
507501	507798	XM_002365410.2	TGME49_263510	3451.8	1.02454e-07	2.10519e-06	hypermethylated	Spc97 / Spc98 family protein
3784301	3784760	XM_018780854.1	TGME49_248290	11.7396	2.02174e-07	3.27013e-06	hypermethylated	WD domain, G-beta repeat-containing protein
6574081	6574480	XM_018779665.1	TGME49_214900	7.65152	1.15188e-07	2.28186e-06	hypermethylated	hypothetical protein
3872024	3872160	XM_018779997.1	TGME49_223390	1639.6	5.04732e-09	3.11466e-07	hypermethylated	activating signal cointegrator 1 complex subunit 3 family 1 ASCC3L1, putative
2405909	2406020	XM_018780094.1	TGME49_225220	17.0308	5.31795e-07	6.93101e-06	hypermethylated	SCP family extracellular subfamily protein
740830	741143	XM_018782969.1	TGME49_319860	3389.7	1.10622e-07	2.21634e-06	hypermethylated	DNA polymerase family B protein
4585861	4586260	XM_018780411.1	TGME49_234990	7.74496	2.94946e-06	2.85128e-05	hypermethylated	hypothetical protein
2775121	2775500	XM_018782722.1	TGME49_312560	6.57711	3.32807e-07	4.68604e-06	hypermethylated	hypothetical protein
5209627	5209690	XM_002368941.2	TGME49_235970	1633.9	5.63675e-08	1.44526e-06	hypermethylated	eukaryotic initiation factor-2 gamma, putative
3769561	3769860	XM_002364557.2	TGME49_313880	114.483	1.22528e-07	2.34748e-06	hypermethylated	nuclear protein-like family protein
158868	159160	XM_018780227.1	MED14	8516.4	2.41374e-07	3.71078e-06	hypermethylated
3074761	3075220	XM_002366078.2	TGME49_224340	8.55938	1.22895e-08	5.05545e-07	hypermethylated	hypothetical protein
3217881	3218360	XM_018780813.1	TGME49_247280	9.94078	2.24804e-06	2.28594e-05	hypermethylated	hypothetical protein
2185461	2185920	XM_018781962.1	TGME49_285830	5319.8	5.65595e-08	1.44526e-06	hypermethylated	hypothetical protein
1187261	1187520	XM_002370629.1	AP2XII1	3899	9.78476e-08	2.04724e-06	hypermethylated
1628421	1629260	XM_002371112.2	TGME49_297230	17550.7	4.20171e-07	5.67479e-06	hypermethylated	Vps53 family, N-terminal protein
2304661	2305500	XM_018779266.1	AP2VIIA4	9.15611	7.44096e-06	6.54357e-05	hypermethylated
828981	829280	XM_018779365.1	FRM2	3585.5	9.1131e-09	4.20303e-07	hypermethylated
2078241	2078500	XM_002369509.2	TGME49_254960	3800.7	2.41578e-08	8.19768e-07	hypermethylated	hypothetical protein
4574859	4574906	XM_018780410.1	TGME49_234970	319.2	5.91204e-10	1.06066e-07	hypermethylated	Tyrosine kinase-like (TKL) protein
6044873	6045038	XM_002370359.2	TGME49_306380	9328.9	6.37348e-08	1.55147e-06	hypermethylated	U1 zinc finger protein
3816581	3816860	XM_002367431.2	TGME49_201760	10082.8	8.79691e-08	1.90642e-06	hypermethylated	hypothetical protein
1318244	1318719	XM_002370610.1	TGME49_218770	11.3052	1.42155e-06	1.57449e-05	hypermethylated	carrier superfamily protein
6236661	6236756	XM_018781796.1	TGME49_278205	9.95139	2.27418e-07	3.5611e-06	hypermethylated	hypothetical protein
1998321	1999040	XM_018779288.1	TGME49_204100	7.28395	1.46729e-06	1.61674e-05	hypermethylated	eIF2 kinase IF2K-C
5134555	5134844	XM_018782894.1	RPS15	9.93139	2.37036e-06	2.38105e-05	hypermethylated
4077641	4077880	XM_018782816.1	TGME49_314410	11.1816	9.31326e-07	1.10111e-05	hypermethylated	aquarius, putative
318141	318251	XM_002364117.2	TGME49_308870	176.431	2.75788e-08	8.97033e-07	hypermethylated	hypothetical protein
153321	153740	XM_018780227.1	MED14	4.09819	1.16579e-06	1.32876e-05	hypermethylated
1129283	1129720	XM_002365320.1	TGME49_262610	308.075	2.2246e-07	3.49946e-06	hypermethylated	hypothetical protein
1011721	1012120	XM_018779356.1	TGME49_206415	8.08692	2.40344e-06	2.39798e-05	hypermethylated	myosin K
4021421	4021940	XM_002367398.2	ROP33	11.0227	3.77375e-07	5.16706e-06	hypermethylated
5907781	5908440	XM_018780496.1	TGME49_237480	9.45513	1.75778e-09	1.93433e-07	hypermethylated	BRCA1 C Terminus (BRCT) domain-containing protein
4374941	4375280	XM_018782841.1	TGME49_314875	2.89405	6.34425e-06	5.63472e-05	hypermethylated	RIC1 protein
389626	389799	XM_018782990.1	TGME49_320300	7.20306	5.55479e-07	7.15828e-06	hypermethylated	SWI2/SNF2 Brahma-like putative
6619591	6620020	XM_018781771.1	TGME49_277550	3144.2	4.71797e-08	1.31617e-06	hypermethylated	UvrD/REP helicase domain-containing protein
6323981	6324200	XM_018779719.1	TGME49_216210	1572.3	3.10069e-11	5.19237e-08	hypermethylated	hypothetical protein
1491921	1492760	XM_018779483.1	TGME49_209850	9.29469	3.29588e-06	3.1293e-05	hypermethylated	RNA recognition motif-containing protein
3931781	3932140	XM_018782124.1	TGME49_290910	4.35639	6.15099e-06	5.49349e-05	hypermethylated	hypothetical protein
5158461	5158716	XM_002367315.2	TGME49_250740	5937	1.16623e-07	2.29806e-06	hypermethylated	Yip1 domain-containing protein
4586281	4586500	XM_018780411.1	TGME49_234990	2.95362	1.92719e-06	2.01328e-05	hypermethylated	hypothetical protein
4311521	4311980	XM_002367205.2	TGME49_249020	7.86094	1.20735e-08	5.02844e-07	hypermethylated	kinesin motor domain-containing protein
1507461	1507880	XM_018782286.1	TGME49_295850	7.71437	4.59093e-06	4.1932e-05	hypermethylated	cyclic nucleotide-binding domain-containing protein
1838641	1839100	XM_018779298.1	TGME49_204380	3.43421	3.25252e-07	4.61456e-06	hypermethylated	hypothetical protein
291962	292460	XM_002366499.2	TGME49_238880	11.5637	1.31241e-06	1.47e-05	hypermethylated	hypothetical protein
4368121	4368600	XM_002364896.2	TGME49_256900	10.4192	1.92158e-06	2.01024e-05	hypermethylated	DEAD/DEAH box helicase domain-containing protein
2721981	2722380	XM_002368273.2	TGME49_288740	5068.6	4.79751e-08	1.32841e-06	hypermethylated	L-asparaginase, putative
2655581	2655980	XM_018780769.1	TGME49_246090	5.11317	1.67865e-06	1.81369e-05	hypermethylated	hypothetical protein
3359061	3359360	XM_018780030.1	TGME49_224060	17.998	1.42624e-09	1.75077e-07	hypermethylated	thioredoxin, putative
472901	473380	XM_002371541.2	TGME49_220585	5376.1	1.98428e-07	3.23058e-06	hypermethylated	hypothetical protein
1850321	1850613	XM_018781256.1	TGME49_261080	4234.8	3.73712e-08	1.10241e-06	hypermethylated	kringle domain-containing protein
3128201	3128260	XM_002366873.1	TGME49_244250	916.1	6.25348e-09	3.20783e-07	hypermethylated	hypothetical protein
6457241	6457700	XM_002370452.2	TGME49_277880	14071.3	5.01527e-07	6.5826e-06	hypermethylated	hypothetical protein
1662213	1662362	XM_018781997.1	TGME49_286800	17.9619	6.94849e-09	3.43893e-07	hypermethylated	hypothetical protein
1571821	1572080	XM_018779551.1	AP2IV5	5.58309	3.09535e-11	5.19237e-08	hypermethylated
5326852	5327100	XM_018780457.1	TGME49_236210	7.05019	8.52441e-06	7.42621e-05	hypermethylated	peptidase M16 family potein, putative
5720061	5720300	XM_002365605.1	TGME49_269650	4812.6	6.18452e-10	1.06066e-07	hypermethylated	FFD and TFG box motifs protein
1588821	1589400	XM_018781270.1	TGME49_261680	3772.8	1.21645e-08	5.03374e-07	hypermethylated	hypothetical protein
5307481	5307860	XM_002370276.2	TGME49_305240	3891.5	2.53941e-09	2.45647e-07	hypermethylated	XPA binding protein 2 family protein
4208701	4208900	XM_018780390.1	TGME49_234230	9.98291	5.81317e-07	7.41428e-06	hypermethylated	hypothetical protein
1957701	1957960	XM_002368574.2	TGME49_264860	3887.6	4.50533e-09	3.11466e-07	hypermethylated	zinc finger, C3HC4 type (RING finger) domain-containing protein
132801	133180	XM_002371707.2	TGME49_300250	6.24022	2.67444e-06	2.62631e-05	hypermethylated	MtN3/saliva family protein
2561721	2562000	XM_002364409.2	TGME49_312280	6294.5	6.2731e-08	1.54709e-06	hypermethylated	pre-mRNA-splicing factor ATP-dependent RNA helicase, putative
3255101	3255502	XM_002364500.2	TGME49_313300	9.21255	1.03086e-08	4.54339e-07	hypermethylated	YL1 nuclear protein C-terminal domain-containing protein
5488941	5489406	XM_018780953.1	TGME49_251610	5784.3	1.16871e-07	2.29957e-06	hypermethylated	hypothetical protein
6883721	6884020	XM_002370807.2	TGME49_215290	4595.2	6.04731e-08	1.50899e-06	hypermethylated	saccharopine dehydrogenase domain-containing protein
1134741	1135300	XM_018781020.1	TGME49_253730	7922.5	5.65608e-08	1.44526e-06	hypermethylated	importin-beta N-terminal domain-containing protein
736481	737040	XM_002370679.2	TGME49_219682	2345.82	2.5746e-07	3.88984e-06	hypermethylated	pyruvate dehydrogenase kinase, putative
2507041	2507720	XM_018782029.1	TGME49_288400	10.8098	1.80791e-06	1.91828e-05	hypermethylated	LETM1 family protein
4065841	4066220	XM_002365826.2	TGME49_272340	14359.3	1.33341e-08	5.33085e-07	hypermethylated	hypothetical protein
5424021	5424440	XM_002368978.2	TGME49_236560	7.47384	2.15323e-06	2.20458e-05	hypermethylated	hypothetical protein
1651661	1652280	XM_002367696.2	TGME49_205050	6762.4	7.83304e-10	1.1952e-07	hypermethylated	hypothetical protein
2878061	2878350	XM_018782729.1	TGME49_312650	2838	1.08427e-07	2.19461e-06	hypermethylated	hypothetical protein
1345421	1345800	XM_002366293.1	SET1	9.49309	3.06365e-06	2.94447e-05	hypermethylated
2830621	2830726	XM_018781922.1	TGME49_284050	2.3355	3.54312e-06	3.32589e-05	hypermethylated	DEAD/DEAH box helicase domain-containing protein
5118761	5119108	XM_002364735.2	TGME49_315980	465.715	6.65289e-08	1.59632e-06	hypermethylated	EREBP-4 family protein
435451	435580	XM_002366411.1	TGME49_228300	50.6036	1.35469e-07	2.46596e-06	hypermethylated	CCDC25 protein
3734631	3735000	XM_002366002.2	TGME49_223570	10.9725	1.81474e-06	1.92277e-05	hypermethylated	hypothetical protein
2390290	2390540	XM_002368220.2	TGME49_288210	3063.7	2.83652e-08	9.186e-07	hypermethylated	PUL domain-containing protein
269421	269766	XM_018780212.1	TGME49_228630	9.73339	8.38747e-07	1.00521e-05	hypermethylated	hypothetical protein
3719061	3719460	XM_018782108.1	TGME49_290330	5.99168	1.60134e-06	1.74126e-05	hypermethylated	chloride transporter, chloride channel (ClC) family protein
1120261	1120540	XM_018779969.1	TGME49_222400	2351.5	3.13408e-10	8.00858e-08	hypermethylated	hypothetical protein
1463681	1463960	XM_002370598.2	TGME49_218550	2960.3	2.90106e-08	9.294e-07	hypermethylated	PIK3R4 kinase-related protein
2372661	2373060	XM_002366768.2	TGME49_242890	7812.2	5.58249e-09	3.11466e-07	hypermethylated	hypothetical protein
3172809	3173432	XM_002366879.2	TGME49_244310	9.47758	1.24269e-06	1.40351e-05	hypermethylated	GTP-binding protein
5640621	5641060	XM_002367386.2	TGME49_251880	10711.3	7.11489e-08	1.6561e-06	hypermethylated	tRNA synthetases class I family protein
2610723	2610880	XM_002366132.2	TGME49_224990	3.86694	7.86261e-10	1.1952e-07	hypermethylated	hypothetical protein
4112001	4112200	XM_018781872.1	TGME49_281440	1101	1.00802e-08	4.46919e-07	hypermethylated	hypothetical protein
3802981	3803360	XM_002367432.2	TGME49_201770	7742	5.34238e-09	3.11466e-07	hypermethylated	cullin 3, putative
2194001	2194440	XM_018782684.1	TGME49_311660	6530	5.31431e-09	3.11466e-07	hypermethylated	histone lysine methyltransferase, SET, putative
2730641	2731040	XM_002368177.2	TGME49_233695	614.865	2.37774e-07	3.67822e-06	hypermethylated	hypothetical protein
617781	617953	XM_002366539.2	TGME49_239400	2.54955	4.6936e-07	6.23734e-06	hypermethylated	hypothetical protein
2927941	2928285	XM_018782733.1	TGME49_312820	3256	9.54874e-08	2.01872e-06	hypermethylated	hypothetical protein
1526101	1526500	XM_018779324.1	TGME49_205240	9.02173	5.80099e-06	5.20273e-05	hypermethylated	cleft lip and palate transmembrane protein 1 (clptm1) protein
2556021	2556480	XM_018782034.1	TGME49_288460	8.83506	6.08981e-06	5.4421e-05	hypermethylated	hypothetical protein
276561	277240	XM_018782545.1	RON9	994.376	7.80697e-09	3.71567e-07	hypermethylated
1221141	1221760	XM_018779463.1	TGME49_209440	8.72582	1.83245e-06	1.93741e-05	hypermethylated	hypothetical protein
748881	749094	XM_018780184.1	AP2X1	5.03155	1.37166e-07	2.48608e-06	hypermethylated
4621187	4621262	XM_018782854.1	TGME49_315280	117.106	5.2864e-08	1.40158e-06	hypermethylated	hypothetical protein
2039721	2040140	XM_018780326.1	TGME49_232360	14.3251	9.82591e-07	1.14985e-05	hypermethylated	exonuclease
4480261	4480640	XM_002367228.2	TGME49_249350	177.775	2.73677e-07	4.05668e-06	hypermethylated	esterase/lipase/thioesterase domain-containing protein
601321	601451	XM_018779863.1	TGME49_219850	20.3676	3.26385e-07	4.62622e-06	hypermethylated	prolyl-tRNA synthetase (ProRS)
1994481	1994590	XM_002365209.1	TGME49_260870	4401	1.90312e-07	3.13044e-06	hypermethylated	zinc finger cdgsh type protein
1359381	1359720	XM_002369738.2	TGME49_318400	4506.5	1.5068e-08	5.92266e-07	hypermethylated	hypothetical protein
2907021	2907173	XM_018780691.1	TGME49_243960	16.2572	9.01175e-10	1.31616e-07	hypermethylated	nuclear transport factor 2 (ntf2) domain-containing protein
500861	501340	XM_002369836.2	TGME49_320100	9.26944	2.39569e-06	2.39682e-05	hypermethylated	RNA recognition motif-containing protein
3643561	3643960	XM_018779187.1	TGME49_202070	4057.1	1.7096e-10	6.45938e-08	hypermethylated	hypothetical protein
5023521	5023860	XM_002365700.1	TGME49_270750	12.8813	3.45605e-07	4.81616e-06	hypermethylated	hypothetical protein
1117981	1118300	XM_018779969.1	TGME49_222400	2.7123	6.20391e-06	5.53743e-05	hypermethylated	hypothetical protein
3721657	3722020	XM_002364552.1	TGME49_313830	1063.82	1.24814e-07	2.37163e-06	hypermethylated	AARP2CN (NUC121) domain-containing protein
1461807	1462060	XM_002366661.2	TGME49_240830	4241.1	4.57672e-08	1.28747e-06	hypermethylated	hydrolase, alpha/beta fold family protein
222384	222735	XM_002371566.2	TGME49_275802	2850.9	9.94814e-09	4.42381e-07	hypermethylated	SRP72 RNA-binding domain-containing protein
2499861	2500272	XM_002367586.2	TGME49_203450	12.1333	5.93514e-07	7.54703e-06	hypermethylated	DUF3228 domain-containing protein
5300721	5301080	XM_002370275.2	TGME49_305230	128.587	2.3394e-08	7.99313e-07	hypermethylated	hypothetical protein
908841	909060	XM_018781006.1	AP2III2	7.77878	7.17277e-07	8.8173e-06	hypermethylated
4933881	4934340	XM_018781097.1	TGME49_255290	3882	1.53211e-07	2.69148e-06	hypermethylated	hypothetical protein
5054461	5054680	XM_018781584.1	TGME49_270720	101.327	2.82015e-08	9.15289e-07	hypermethylated	hypothetical protein
4300737	4301060	XM_018782145.1	TGME49_291620	4056.9	6.70372e-08	1.59632e-06	hypermethylated	hypothetical protein
377541	377914	XM_018780972.1	TGME49_252190	3523.5	8.13281e-08	1.78958e-06	hypermethylated	KRUF family protein
1255961	1256063	XM_002364236.2	TGME49_310310	2381.2	6.70631e-08	1.59632e-06	hypermethylated	WD domain, G-beta repeat-containing protein
1601641	1602060	XM_018779548.1	TGME49_211690	5.20269	1.31804e-09	1.69413e-07	hypermethylated	AAA family protein
2159493	2160160	XM_018782682.1	TGME49_311625	8273.8	7.12004e-10	1.12838e-07	hypermethylated	WD domain, G-beta repeat-containing protein
3055221	3055820	XM_002366862.2	TGME49_244140	10.2462	3.48932e-06	3.28159e-05	hypermethylated	hypothetical protein
5744641	5745020	XM_002370333.1	TGME49_306020	2.11602	5.22353e-06	4.72752e-05	hypermethylated	hypothetical protein
2602741	2603140	XM_018780077.1	TGME49_225000	3788.8	1.07951e-07	2.18965e-06	hypermethylated	hypothetical protein
5551632	5552380	XM_002370306.2	TGME49_305750	6.53471	2.81265e-06	2.73499e-05	hypermethylated	nucleolar gtp-binding protein 2, putative
1346041	1346300	XM_002366293.1	SET1	265.913	7.99785e-08	1.76248e-06	hypermethylated
1491421	1491820	XM_018779483.1	TGME49_209850	2.092	8.05405e-06	7.04529e-05	hypermethylated	RNA recognition motif-containing protein
1475181	1475580	XM_002364266.2	TGME49_310610	7.81252	3.94983e-06	3.65924e-05	hypermethylated	hypothetical protein
741493	741600	XM_018782969.1	TGME49_319860	1666.1	5.74565e-09	3.11466e-07	hypermethylated	DNA polymerase family B protein
5939641	5939880	XM_018779746.1	TGME49_216730	9.02158	1.45563e-07	2.58456e-06	hypermethylated	MCM2/3/5 family protein
4927595	4927707	XM_018782882.1	TGME49_315720	8.06858	1.6362e-06	1.77786e-05	hypermethylated	Smg-4/UPF3 family protein
5680581	5681080	XM_002370325.2	TGME49_305940	14.0059	1.4706e-06	1.61798e-05	hypermethylated	peptidyl-prolyl cis-trans isomerase, cyclophilin-type domain-containing protein
6627741	6628260	XM_002370776.2	AP2X8	10.9331	6.87782e-07	8.53824e-06	hypermethylated
659381	659740	XM_002367897.1	TGME49_230170	3429.1	1.39225e-07	2.50534e-06	hypermethylated	hypothetical protein
1330019	1330140	XM_002369742.2	TGME49_318440	5647.4	9.64767e-08	2.03283e-06	hypermethylated	helicase associated domain (ha2) protein
6534581	6534920	XM_018779703.1	TGME49_215910	14.362	1.48548e-08	5.86982e-07	hypermethylated	hypothetical protein
467001	467500	XM_018781848.1	TGME49_280390	3732.8	9.45811e-08	2.00709e-06	hypermethylated	HEAT repeat-containing protein
6760601	6761000	XM_002370411.2	TGME49_277050	7.53209	1.27089e-06	1.43103e-05	hypermethylated	hypothetical protein
1261702	1261820	XM_002369657.2	TGME49_209490	2320.4	5.99615e-08	1.50236e-06	hypermethylated	hypothetical protein
989727	989980	XM_018779357.1	FRM1	3261.9	3.62046e-10	8.4656e-08	hypermethylated
3658430	3658625	XM_018782104.1	TGME49_290225	4627.3	2.09002e-08	7.46644e-07	hypermethylated	hypothetical protein
225481	226053	XM_018779877.1	TGME49_220230	9289.4	3.51342e-08	1.06165e-06	hypermethylated	leucine rich repeat-containing protein
5524985	5525160	XM_018780471.1	TGME49_236820	8.07048	2.96879e-07	4.31474e-06	hypermethylated	hypothetical protein
1614301	1614520	XM_002366259.1	TGME49_226470	32.1441	1.09931e-09	1.48876e-07	hypermethylated	hypothetical protein
580036	580155	XM_018782205.1	TGME49_293820	9.7849	1.24444e-06	1.40443e-05	hypermethylated	calpain family cysteine protease domain-containing protein
726421	726619	XM_002365379.2	TGME49_263200	14.0549	3.62414e-06	3.39339e-05	hypermethylated	hypothetical protein
6464161	6464600	XM_002370754.2	TGME49_214740	9.033	2.77957e-06	2.71345e-05	hypermethylated	hypothetical protein
3208838	3209040	XM_018781191.1	TGME49_258750	832.5	1.31519e-08	5.30958e-07	hypermethylated	hypothetical protein
4369701	4370120	XM_002368483.2	TGME49_291820	1877.8	5.44482e-08	1.42056e-06	hypermethylated	RNA helicase (UPF2 interacting domain) protein
1962641	1963080	XM_018781975.1	TGME49_286140	2820.9	1.4923e-10	6.45938e-08	hypermethylated	hypothetical protein
5720110	5720310	XM_002370969.2	TGME49_217020	20559.6	2.68803e-07	3.99636e-06	hypermethylated	ATPase, AFG1 family protein
1636241	1636700	XM_018780135.1	RAD16	9.91039	2.77655e-06	2.71228e-05	hypermethylated
1489521	1489920	XM_002364268.2	TGME49_310630	5447.6	3.19077e-10	8.00858e-08	hypermethylated	hypothetical protein
2441333	2441500	XM_018782698.1	TGME49_312110	4938.9	2.12112e-07	3.37589e-06	hypermethylated	apicoplast-associated thioredoxin family protein Atrx1
4412361	4412960	XM_002365781.2	TGME49_271760	14.9342	1.37657e-06	1.52922e-05	hypermethylated	seryl-tRNA synthetase (SerRS2)
6543541	6544020	XM_018781777.1	TGME49_277740	5.77017	7.56166e-07	9.21818e-06	hypermethylated	zinc finger, C3HC4 type (RING finger) domain-containing protein
5461753	5462100	XM_002364788.2	TGME49_316650	4720.1	3.22592e-09	2.89786e-07	hypermethylated	hypothetical protein
4610521	4610920	XM_002367246.2	TGME49_249540	18.7595	5.41416e-07	7.02567e-06	hypermethylated	hypothetical protein
287741	288120	XM_002371412.2	TGME49_280590	435.579	2.26524e-08	7.84331e-07	hypermethylated	hypothetical protein
5528946	5529100	XM_002368995.2	TGME49_236840	4.26119	2.99774e-06	2.89044e-05	hypermethylated	zinc finger (C-x8-C-x5-C-x3-H)-2, putative
711701	711920	XM_002367811.2	TGME49_206710	17.9153	4.42687e-07	5.94117e-06	hypermethylated	hypothetical protein
1740281	1740680	XM_018783026.1	TGME49_321550	7.9892	2.26109e-06	2.29608e-05	hypermethylated	hypothetical protein
4429141	4429263	XM_002364888.1	TGME49_256820	10.202	2.79109e-06	2.72108e-05	hypermethylated	zinc finger (CCCH type) motif-containing protein
254741	254980	XM_018780213.1	TGME49_228660	2817.9	4.28553e-08	1.22186e-06	hypermethylated	Sec7 domain-containing protein
1271224	1271680	XM_018779341.1	TGME49_205615	4823.4	7.28254e-08	1.67678e-06	hypermethylated	hypothetical protein
218841	219220	XM_018779909.1	TGME49_221280	3351.4	1.97249e-08	7.2197e-07	hypermethylated	hypothetical protein
2003901	2003978	XM_002364337.2	PKG	18.0539	3.29363e-07	4.65073e-06	hypermethylated
3896161	3896540	XM_002364964.2	ALP5	3373.3	2.1707e-10	7.29606e-08	hypermethylated
4074221	4074325	XM_018782816.1	TGME49_314410	4.60479	3.11702e-06	2.98997e-05	hypermethylated	aquarius, putative
5407641	5407763	XM_018780463.1	TGME49_236540	17.1087	3.04132e-08	9.61922e-07	hypermethylated	RNA recognition motif-containing protein
2344541	2344980	XM_002369160.2	RPL35	124.137	1.13688e-08	4.8114e-07	hypermethylated
6340281	6340740	XM_002370466.2	TGME49_278040	6.07329	9.45821e-07	1.1143e-05	hypermethylated	G-patch domain-containing protein
3670753	3670880	XM_018781160.1	TGME49_257990	6304.5	5.21115e-09	3.11466e-07	hypermethylated	heat shock protein 101, putative
265881	266260	XM_002371931.2	TGME49_279320	3.32892	4.34277e-06	3.98609e-05	hypermethylated	hypothetical protein
1135101	1135580	XM_018779609.1	TGME49_213550	5483.9	4.43554e-08	1.2586e-06	hypermethylated	DHHC zinc finger domain-containing protein
647617	647826	XM_018780553.1	TGME49_239420	3114.6	2.99444e-09	2.7707e-07	hypermethylated	protein kinase
1673581	1674000	XM_002368612.2	TGME49_265240	50.4933	2.76233e-07	4.07834e-06	hypermethylated	hypothetical protein
5165361	5165940	XM_018782433.1	TGME49_305020	13.3854	3.68609e-06	3.44922e-05	hypermethylated	hypothetical protein
6650241	6650667	XM_002365486.1	TGME49_268200	5.15912	3.62161e-06	3.39315e-05	hypermethylated	RNA recognition motif-containing protein
2601341	2601620	XM_018780673.1	TGME49_243400	2668.4	9.98497e-08	2.06879e-06	hypermethylated	hypothetical protein
2792641	2793080	XM_002368284.2	TGME49_288890	3921	1.31918e-09	1.69413e-07	hypermethylated	hypothetical protein
3441481	3441960	XM_018782773.1	TGME49_313495	4.7179	2.96347e-06	2.86295e-05	hypermethylated	hypothetical protein
5023316	5023500	XM_002365700.1	TGME49_270750	19.1425	6.33537e-07	7.97785e-06	hypermethylated	hypothetical protein
3843541	3843559	XM_002367425.2	TGME49_201700	1867.2	6.42881e-09	3.26937e-07	hypermethylated	WD domain, G-beta repeat-containing protein
679921	680220	XM_002368765.2	TGME49_267380	2982.4	9.78307e-08	2.04724e-06	hypermethylated	UDP-galactose transporter subfamily protein
4123001	4123640	XM_002364607.2	TGME49_314480	5544.7	9.35897e-08	1.99172e-06	hypermethylated	hypothetical protein
734121	734680	XM_018780186.1	TGME49_227930	12.0361	2.1222e-06	2.1788e-05	hypermethylated	hypothetical protein
4091721	4092280	XM_002371330.2	HDAC1	9.82273	1.54363e-06	1.68712e-05	hypermethylated
1843578	1843780	XM_002368037.1	TGME49_232080	10.534	4.07412e-07	5.53256e-06	hypermethylated	hypothetical protein
5367421	5367640	XM_002367341.2	TGME49_251410	3.01047	1.64838e-06	1.78848e-05	hypermethylated	tetratricopeptide repeat-containing protein
1323484	1323666	XM_002369742.2	TGME49_318440	2582.3	1.96939e-08	7.2197e-07	hypermethylated	helicase associated domain (ha2) protein
1859461	1859680	XM_018782323.1	PPG1	16.1147	2.89354e-08	9.294e-07	hypermethylated
3077584	3078090	XM_018780805.1	TGME49_246990	4723.9	3.60111e-08	1.07722e-06	hypermethylated	hypothetical protein
2385861	2386180	XM_018782404.1	TGME49_301310	1359.88	1.29063e-07	2.41539e-06	hypermethylated	hypothetical protein
2038537	2038693	XM_002368565.2	TGME49_264770	7.02009	5.61769e-09	3.11466e-07	hypermethylated	hypothetical protein
6621281	6621720	XM_018781771.1	TGME49_277550	2.01156	4.64903e-06	4.24367e-05	hypermethylated	UvrD/REP helicase domain-containing protein
6578843	6578860	XM_002365494.2	TGME49_268280	83.4724	2.07311e-08	7.45969e-07	hypermethylated	chromo' (CHRromatin Organization MOdifier) domain-containing protein
3177316	3177480	XM_002365952.1	TGME49_273920	20.5533	2.53877e-07	3.84742e-06	hypermethylated	aldose reductase, putative
278661	279390	XM_018782545.1	RON9	1455.28	7.22504e-08	1.66732e-06	hypermethylated
3080342	3080833	XM_002365068.2	TGME49_258950	52.1876	1.99357e-07	3.2351e-06	hypermethylated	lectin family protein
1462866	1463200	XM_018779991.1	TGME49_223130	2264.2	4.85182e-08	1.34096e-06	hypermethylated	hypothetical protein
3414641	3414980	XM_018782092.1	TGME49_289740	5.93355	5.71917e-06	5.13863e-05	hypermethylated	hypothetical protein
6207001	6207149	XM_002370906.2	TGME49_216370	6.2914	3.19595e-06	3.05193e-05	hypermethylated	hypothetical protein
469743	469807	XM_018782201.1	TGME49_293630	8.10673	2.22033e-07	3.49644e-06	hypermethylated	hypothetical protein
4067201	4067220	XM_002365826.2	TGME49_272340	1817.6	5.52741e-08	1.43203e-06	hypermethylated	hypothetical protein
1186981	1187180	XM_002370629.1	AP2XII1	2905.4	9.24358e-09	4.22515e-07	hypermethylated
2831051	2831200	XM_018781922.1	TGME49_284050	3.60713	6.34646e-06	5.63472e-05	hypermethylated	DEAD/DEAH box helicase domain-containing protein
884381	884640	XM_018780177.1	TGME49_227610	10.001	4.6228e-07	6.15974e-06	hypermethylated	hypothetical protein
745121	745560	XM_002369811.2	TGME49_319850	5.1519	5.15483e-06	4.67102e-05	hypermethylated	splicing factor U2AF family SnRNP auxilary factor large subunit, RRM domain-containing protein
1014321	1014660	XM_018781438.1	TGME49_266690	3456.2	5.64683e-08	1.44526e-06	hypermethylated	hypothetical protein
2654584	2654740	XM_018781220.1	TGME49_259860	14.068	6.21143e-07	7.83503e-06	hypermethylated	hypothetical protein
196141	196380	XM_018781862.1	TGME49_280660	3.6598	2.83676e-06	2.75484e-05	hypermethylated	HECT-domain (ubiquitin-transferase) domain-containing protein
1123381	1123820	XM_018779456.1	TGME49_209210	7.86471	6.27572e-06	5.59482e-05	hypermethylated	hypothetical protein
1291321	1291540	XM_018779977.1	TGME49_222900	13.6808	5.06747e-07	6.63301e-06	hypermethylated	phosphoserine phosphatase
5406521	5406880	XM_018780463.1	TGME49_236540	4635.1	3.56637e-10	8.4656e-08	hypermethylated	RNA recognition motif-containing protein
838201	838520	XM_018782960.1	TGME49_319610	7.01642	5.87861e-06	5.26601e-05	hypermethylated	eIF2 kinase IF2K-D (incomplete catalytic triad)
3172641	3172840	XM_002367505.2	TGME49_202610	2.80755	3.13251e-06	3.00096e-05	hypermethylated	protein phosphatase 2C domain-containing protein
379361	379760	XM_018782990.1	TGME49_320300	9.64517	3.91693e-06	3.63102e-05	hypermethylated	SWI2/SNF2 Brahma-like putative
1257661	1257980	XM_018782930.1	TGME49_318525	4.43256	1.72317e-07	2.93037e-06	hypermethylated	hypothetical protein
4575441	4575960	XM_018782159.1	NEK	14.1742	2.2814e-06	2.31512e-05	hypermethylated
1999989	2000294	XM_002371294.2	TGME49_217680	10.5288	5.47119e-07	7.08117e-06	hypermethylated	hypothetical protein
1584561	1584998	XM_018782283.1	TGME49_295710	6.68767	2.00003e-06	2.07361e-05	hypermethylated	HECT-domain (ubiquitin-transferase) domain-containing protein
757161	757440	XM_002367911.1	PRX3	5.68298	7.18507e-06	6.33349e-05	hypermethylated
3321461	3321700	XM_018780823.1	TGME49_247390	3226.2	5.84221e-08	1.48518e-06	hypermethylated	ATPase, AAA family protein
629561	629980	XM_018782425.1	TGME49_304700	3591.9	5.04285e-08	1.37841e-06	hypermethylated	hypothetical protein
1988401	1988660	XM_018781084.1	TGME49_254860	25.2853	8.83695e-08	1.90642e-06	hypermethylated	hypothetical protein
6505761	6505880	XM_002365503.1	TGME49_268370	2.3136	1.71564e-06	1.84465e-05	hypermethylated	non-specific serine/threonine protein kinase
2266966	2267240	XM_002368206.2	TGME49_287970	3351.3	3.49121e-09	3.07743e-07	hypermethylated	hypothetical protein
744421	744700	XM_002368755.2	TGME49_267280	3014.5	8.23458e-09	3.8943e-07	hypermethylated	hypothetical protein
4002300	4002537	XM_002365832.1	TGME49_272400	2.16675	1.42982e-07	2.54574e-06	hypermethylated	casein kinase ii regulatory subunit protein
1346914	1347060	XM_002366293.1	SET1	2297.8	1.18542e-10	6.32963e-08	hypermethylated
6071761	6071791	XM_002370707.2	TGME49_214150	1055	5.14932e-08	1.38721e-06	hypermethylated	mitochondrial inner membrane translocase subunit TIM17, putative
5299981	5300520	XM_002370275.2	TGME49_305230	8900.8	7.6705e-10	1.19029e-07	hypermethylated	hypothetical protein
2499516	2499860	XM_018782029.1	TGME49_288400	106.024	2.10205e-07	3.3635e-06	hypermethylated	LETM1 family protein
520761	521040	XM_018779933.1	TGME49_221660	2.77431	1.46919e-06	1.61763e-05	hypermethylated	DEAD/DEAH box helicase domain-containing protein
6083661	6084000	XM_018782484.1	TGME49_306440	4156	9.7073e-08	2.04167e-06	hypermethylated	hypothetical protein
1621621	1622220	XM_018779317.1	TGME49_205130	17166	3.40731e-07	4.76607e-06	hypermethylated	hypothetical protein
3912421	3912717	XM_018782123.1	TGME49_290880	8.34001	6.96698e-08	1.63444e-06	hypermethylated	DnaJ domain-containing protein
3567001	3567720	XM_018782781.1	TGME49_313630	245.49	2.56942e-10	7.50521e-08	hypermethylated	hypothetical protein
3107581	3107923	XM_002367510.2	TGME49_202680	16980.3	2.08633e-08	7.46644e-07	hypermethylated	peptidase M16, alpha subunit, putative
5577421	5577676	XM_002370309.2	TGME49_305780	9.59452	2.29154e-06	2.32225e-05	hypermethylated	5'-3' exoribonuclease, putative
1226181	1226420	XM_018781421.1	TGME49_266310	334.286	7.9147e-08	1.75193e-06	hypermethylated	Alpha-1,3-mannosyl-glycoprotein 2-beta-N-acetylglucosaminyltransferase
5938009	5938220	XM_018779746.1	TGME49_216730	10.588	1.28831e-07	2.41408e-06	hypermethylated	MCM2/3/5 family protein
2666449	2666540	XM_018780770.1	TGME49_246100	3783.8	2.05865e-08	7.4256e-07	hypermethylated	phosducin, putative
657181	657580	XM_002370994.2	TGME49_212860	16.7462	1.05936e-06	1.22908e-05	hypermethylated	hypothetical protein
3955121	3955217	XM_018782809.1	GTF3C3	13.0717	1.37179e-07	2.48608e-06	hypermethylated
2012849	2013029	XM_018782334.1	TGME49_297800	4821.2	1.57478e-07	2.74059e-06	hypermethylated	RecF/RecN/SMC N terminal domain-containing protein
2039456	2039580	XM_018780326.1	TGME49_232360	8.57749	3.09315e-07	4.46066e-06	hypermethylated	exonuclease
3124281	3124560	XM_002365059.1	TGME49_258860	4.42182	2.32036e-06	2.34667e-05	hypermethylated	hypothetical protein
2486521	2487020	XM_002369142.2	TGME49_285250	12845.4	1.41905e-09	1.75077e-07	hypermethylated	hypothetical protein
3358501	3358700	XM_018780030.1	TGME49_224060	4.61188	1.88964e-07	3.11739e-06	hypermethylated	thioredoxin, putative
1042061	1042400	XM_018782946.1	TGME49_319312	6205.4	1.60397e-07	2.76876e-06	hypermethylated	hypothetical protein
186581	187120	XM_002371501.2	TGME49_220170	4.64421	5.35836e-06	4.84072e-05	hypermethylated	hypothetical protein
1760321	1760900	XM_002368031.2	TGME49_232010	6.14169	4.08129e-07	5.53725e-06	hypermethylated	protein phosphatase 2C domain-containing protein
1791121	1791560	XM_002369463.2	TGME49_254500	5456.2	5.05622e-09	3.11466e-07	hypermethylated	hypothetical protein
3082761	3082801	XM_018782067.1	TGME49_289210	9.52831	7.93977e-07	9.63182e-06	hypermethylated	prefoldin subunit protein
899121	899620	XM_002370664.2	TGME49_219510	6.42726	2.16271e-06	2.21277e-05	hypermethylated	GTP binding protein 7 isoform 2 family protein, putative
2981393	2982240	XM_018782736.1	TGME49_312905	15.505	5.30091e-08	1.40262e-06	hypermethylated	hypothetical protein
2847461	2847860	XM_018781921.1	TGME49_284040	8.58608	1.29305e-06	1.4527e-05	hypermethylated	hypothetical protein
1965521	1966060	XM_018782331.1	TGME49_297745	17.5348	1.93146e-06	2.01491e-05	hypermethylated	hypothetical protein
1482041	1482240	XM_018780143.1	TGME49_226620	4.9378	5.54908e-07	7.15711e-06	hypermethylated	hypothetical protein
3283201	3283420	XM_002367493.2	AP2VIIA7	10.9187	3.39638e-07	4.75526e-06	hypermethylated
3414701	3415000	XM_002366913.1	TGME49_244650	4.27988	1.25979e-07	2.38767e-06	hypermethylated	eukaryotic initiation factor-5, putative
4651711	4651738	XM_018780904.1	TGME49_249570	10.0295	1.67892e-06	1.81369e-05	hypermethylated	hypothetical protein
1374441	1375120	XM_018779478.1	TGME49_209650	17.3906	1.12735e-06	1.29285e-05	hypermethylated	RNA-directed DNA polymerase
2727362	2727520	XM_002368176.2	TGME49_233680	2.08379	2.43652e-06	2.42626e-05	hypermethylated	nuclear movement family protein
4261801	4262040	XM_018780393.1	TGME49_234270	12.7858	7.84341e-07	9.52268e-06	hypermethylated	hypothetical protein
2085981	2086300	XM_018780111.1	TGME49_225745	2901.4	1.70896e-09	1.89988e-07	hypermethylated	hypothetical protein
549021	549520	XM_018779411.1	TGME49_208050	10.1796	2.13877e-06	2.19279e-05	hypermethylated	ABC transporter, putative
6747321	6747800	XM_018779674.1	TGME49_215080	8.44327	2.0073e-07	3.25316e-06	hypermethylated	hypothetical protein
2153841	2154056	XM_002371308.2	TGME49_217820	63.0512	6.82122e-08	1.60784e-06	hypermethylated	PCI domain-containing protein
507461	507820	XM_018780241.1	TGME49_230000	5.76018	1.19867e-07	2.32515e-06	hypermethylated	hypothetical protein
4457121	4457432	XM_002367225.1	TGME49_249320	5464.4	1.77733e-07	2.98837e-06	hypermethylated	flavodoxin domain-containing protein
1945441	1945760	XM_018781381.1	TGME49_264870	1492	5.0944e-09	3.11466e-07	hypermethylated	Sodium:neurotransmitter symporter family protein
1598781	1599340	XM_018782283.1	TGME49_295710	3.31512	4.40166e-06	4.03517e-05	hypermethylated	HECT-domain (ubiquitin-transferase) domain-containing protein
5666721	5667080	XM_002370322.2	TGME49_305910	3607.5	6.48485e-09	3.26937e-07	hypermethylated	hypothetical protein
2485061	2485660	XM_018780665.1	TGME49_243265	5.56554	5.01973e-07	6.58265e-06	hypermethylated	protamine P1 protein
6450561	6451000	XM_002370873.2	TGME49_216040	4.32127	1.2254e-06	1.3882e-05	hypermethylated	30S ribosomal protein S15, putative
2936281	2936500	XM_002364454.2	TGME49_312830	8.43956	1.27951e-06	1.43964e-05	hypermethylated	hypothetical protein
1854661	1854940	XM_018781980.1	TGME49_286270	5.33456	8.46034e-06	7.37902e-05	hypermethylated	hypothetical protein
2959441	2959840	XM_018781203.1	TGME49_259115	4789	6.7591e-08	1.60335e-06	hypermethylated	ABC1 family protein
1614621	1614860	XM_002366259.1	TGME49_226470	16.7095	3.87901e-08	1.12863e-06	hypermethylated	hypothetical protein
2978321	2978760	XM_002367528.2	TGME49_202860	5.55576	1.99709e-06	2.07321e-05	hypermethylated	hypothetical protein
2069615	2069860	XM_002364344.2	TGME49_311430	5540.6	2.11077e-07	3.36922e-06	hypermethylated	fibrillarin
2494561	2494822	XM_002367586.2	TGME49_203450	5.09584	2.77014e-07	4.08177e-06	hypermethylated	DUF3228 domain-containing protein
6868921	6869380	XM_002370804.2	TGME49_215260	9.86271	1.58894e-06	1.73156e-05	hypermethylated	carbamoylphosphate synthetase
833441	834100	XM_018779591.1	TGME49_213060	8.69673	6.70823e-06	5.94129e-05	hypermethylated	WD domain, G-beta repeat-containing protein
3449466	3449820	XM_018780726.1	TGME49_244700	6548.1	1.7486e-07	2.95675e-06	hypermethylated	NAD(+)/NADH kinase domain-containing protein
3366141	3366620	XM_018782766.1	TGME49_313422	5953.7	3.31411e-08	1.02855e-06	hypermethylated	hypothetical protein
2691661	2692500	XM_018780070.1	TGME49_224910	9.91825	2.78705e-06	2.71897e-05	hypermethylated	divalent cation tolerance protein, CutA1 family protein
4323901	4324340	XM_018781633.1	TGME49_271870	4018	1.59511e-07	2.76331e-06	hypermethylated	zinc carboxypeptidase superfamily protein
6446350	6446460	XM_018779658.1	TGME49_214620	2070.2	7.86012e-11	6.32963e-08	hypermethylated	hypoxia- inducible factor prolyl hydroxylase (phd2), putative
618281	618580	XM_002369576.2	TGME49_208340	3044.3	8.52233e-08	1.86428e-06	hypermethylated	hypothetical protein
4721981	4722179	XM_002367259.2	TGME49_249670	18.6362	6.67589e-08	1.59632e-06	hypermethylated	cathepsin B
5575681	5575940	XM_018780956.1	TGME49_251770	22.2482	5.53824e-07	7.14932e-06	hypermethylated	hypothetical protein
670381	670780	XM_018779418.1	TGME49_208410	7.82853	4.57338e-07	6.10481e-06	hypermethylated	hypothetical protein
4169225	4169442	XM_018781874.1	TGME49_281520	9262.2	1.48694e-07	2.63076e-06	hypermethylated	zinc finger, C3HC4 type (RING finger) domain-containing protein
633821	634180	XM_002367894.1	TGME49_230140	11.0324	2.80184e-07	4.11628e-06	hypermethylated	vacuolar sorting protein 9 (vps9) domain-containing protein
3562323	3562445	XM_002366926.2	POLR1A	2697.5	5.53406e-09	3.11466e-07	hypermethylated
2256521	2257020	XM_018781364.1	TGME49_264420	11.1343	3.3337e-06	3.15917e-05	hypermethylated	lipoprotein, putative
1760561	1760760	XM_018779539.1	TGME49_211400	3.81152	7.7576e-07	9.43094e-06	hypermethylated	DEAD/DEAH box helicase domain-containing protein
322204	322660	XM_018782548.1	TGME49_308880	5.22938	4.75536e-08	1.32186e-06	hypermethylated	ImpB/MucB/SamB family protein
6417422	6417749	XM_018781507.1	TGME49_268580	4035.4	1.08035e-07	2.18965e-06	hypermethylated	hypothetical protein
4892262	4892480	XM_002365715.2	TGME49_270900	7792.6	3.18937e-07	4.55096e-06	hypermethylated	ATPase, AAA family protein
3669781	3670160	XM_018780848.1	TGME49_248120	1250.1	2.13075e-08	7.55756e-07	hypermethylated	hypothetical protein
716481	716662	XM_018780995.1	TGME49_253070	3814	2.76556e-10	7.91388e-08	hypermethylated	hydrolase, TatD family protein
231101	231322	XM_018779877.1	TGME49_220230	2668.9	7.0578e-10	1.12838e-07	hypermethylated	leucine rich repeat-containing protein
1196941	1197050	XM_002366308.2	PFKII	12.0959	8.34343e-07	1.00074e-05	hypermethylated
572121	572560	XM_018782422.1	TGME49_304630	9.64192	7.58404e-09	3.65629e-07	hypermethylated	ATG C terminal domain-containing protein
1323701	1324020	XM_002370609.2	TGME49_218760	14.3088	1.07659e-07	2.18798e-06	hypermethylated	SNAP protein (soluble N-ethylmaleimide-sensitive factor Attachment Protein), putative
2456101	2456420	XM_018782699.1	TGME49_312140	5694.2	1.20842e-08	5.02844e-07	hypermethylated	hypothetical protein
4341216	4341460	XM_018781630.1	TGME49_271820	33.9678	9.1112e-07	1.07893e-05	hypermethylated	lipoyltransferase and lipoate-protein ligase subfamily protein
321821	322260	XM_018782994.1	TGME49_320465	10.2693	3.82578e-06	3.5665e-05	hypermethylated	hypothetical protein
2068761	2068881	XM_002364344.2	TGME49_311430	25.218	2.10688e-08	7.50865e-07	hypermethylated	fibrillarin
1753394	1753875	XM_018779539.1	TGME49_211400	9084	5.20141e-09	3.11466e-07	hypermethylated	DEAD/DEAH box helicase domain-containing protein
6689221	6689680	XM_002370782.2	TGME49_215020	5170.8	1.97036e-07	3.21619e-06	hypermethylated	hypothetical protein
330121	330520	XM_002371547.2	TGME49_275610	5045	9.5515e-09	4.27293e-07	hypermethylated	protein kinase, other
3545561	3545780	XM_002365899.1	TGME49_273380	10.7396	7.98542e-07	9.67931e-06	hypermethylated	ion channel protein
1815561	1815780	XM_002368037.1	TGME49_232080	7.72955	4.19919e-06	3.86622e-05	hypermethylated	hypothetical protein
1531981	1532047	XM_018781403.1	TGME49_265470	67.7287	1.97112e-07	3.21619e-06	hypermethylated	hypothetical protein
3211401	3211780	XM_002366067.2	AP2X3	3432	8.71728e-08	1.90021e-06	hypermethylated
3550401	3550820	XM_002365899.1	TGME49_273380	44.8761	4.03393e-09	3.11466e-07	hypermethylated	ion channel protein
549060	549280	XM_018782012.1	TGME49_287480	7.02437	3.45788e-06	3.25614e-05	hypermethylated	hypothetical protein
1458035	1458380	XM_018780144.1	TGME49_226660	14.9742	9.76205e-10	1.35448e-07	hypermethylated	hypothetical protein
531201	531700	XM_018780548.1	TGME49_239300	73.2077	3.94805e-07	5.38591e-06	hypermethylated	hypothetical protein
2297801	2298200	XM_018779266.1	AP2VIIA4	8.07461	4.84406e-06	4.40012e-05	hypermethylated
495821	496158	XM_002369560.2	TGME49_207980	5924.4	5.15802e-09	3.11466e-07	hypermethylated	PIG-P protein
2604921	2605260	XM_018781938.1	TGME49_285140	2368.9	7.93399e-11	6.32963e-08	hypermethylated	hypothetical protein
1168481	1168860	XM_002365316.1	TGME49_262550	3328.7	1.63826e-10	6.45938e-08	hypermethylated	hypothetical protein
4479421	4479479	XM_002367228.2	TGME49_249350	4186.1	1.33477e-08	5.33085e-07	hypermethylated	esterase/lipase/thioesterase domain-containing protein
3467101	3467320	XM_018782775.1	TGME49_313540	10.4542	3.0044e-06	2.89312e-05	hypermethylated	hypothetical protein
724160	724310	XM_002369973.2	TGME49_221950	17.5289	1.23815e-06	1.40051e-05	hypermethylated	splicesome-associated protein, putative
908121	908480	XM_018779847.1	TGME49_219500	5444.3	1.62725e-08	6.25557e-07	hypermethylated	hypothetical protein
3812221	3812540	XM_002368418.2	TGME49_290650	5500.7	7.78147e-08	1.74033e-06	hypermethylated	hypothetical protein
5028667	5028900	XM_018780438.1	TGME49_235660	10720.9	5.96772e-09	3.14138e-07	hypermethylated	hypothetical protein
1223441	1223755	XM_018781422.1	TGME49_266320	19.4171	8.73571e-08	1.90021e-06	hypermethylated	hypothetical protein
4497481	4497860	XM_002368503.2	TGME49_292020	2445.1	1.43381e-09	1.75077e-07	hypermethylated	GCC2 and GCC3 domain-containing protein
132761	133140	XM_002370078.2	TGME49_293170	10.0598	1.4087e-06	1.56257e-05	hypermethylated	hypothetical protein
2163461	2163840	XM_018779276.1	TGME49_203880	5259.1	1.2932e-07	2.41577e-06	hypermethylated	hypothetical protein
1935561	1935940	XM_002368048.1	TGME49_232190	30.8161	5.00513e-07	6.57508e-06	hypermethylated	Sec7 domain-containing protein
1173301	1173700	XM_018781428.1	TGME49_266390	3690	1.4006e-07	2.51382e-06	hypermethylated	DNA mismatch repair protein, C-terminal domain-containing protein
3164877	3165240	XM_018780810.1	MIC15	4925.8	5.31763e-09	3.11466e-07	hypermethylated
4408640	4408788	XM_018780401.1	TGME49_234470	2660.8	2.92182e-10	7.91388e-08	hypermethylated	hypothetical protein
1782698	1782763	XM_018781062.1	TGME49_254490	949.6	6.58633e-09	3.28039e-07	hypermethylated	Sel1 repeat-containing protein
2047401	2047640	XM_018780326.1	TGME49_232360	8.23046	1.03996e-06	1.21033e-05	hypermethylated	exonuclease
1371824	1371940	XM_018781413.1	TGME49_266010	6.13381	6.70127e-07	8.36088e-06	hypermethylated	phosphatidylinositol 3- and 4-kinase
220141	220380	XM_018779909.1	TGME49_221280	3965.9	2.28921e-08	7.84331e-07	hypermethylated	hypothetical protein
3260105	3260320	XM_002367497.2	TGME49_202530	9.81978	4.58052e-08	1.28747e-06	hypermethylated	aspartate-tRNA ligase
2903181	2903640	XM_002366099.2	TGME49_224660	93.767	1.17457e-07	2.30037e-06	hypermethylated	transcription factor s-ii (tfiis), central domain-containing protein
1037741	1037940	XM_018779355.1	TGME49_206380	4.7646	1.10486e-06	1.27195e-05	hypermethylated	hypothetical protein
2696641	2696880	XM_018780365.1	TGME49_233530	6038.8	5.5674e-09	3.11466e-07	hypermethylated	hypothetical protein
3466807	3466880	XM_002368366.2	TGME49_289820	21.4397	2.09118e-07	3.35966e-06	hypermethylated	TBC domain-containing protein
5306131	5306534	XM_018780454.1	TGME49_236160	13.5806	2.86681e-06	2.77678e-05	hypermethylated	hypothetical protein
6241641	6242040	XM_018782494.1	TGME49_306650	11.3201	1.13367e-06	1.2971e-05	hypermethylated	hypothetical protein
4483201	4483349	XM_018782848.1	TGME49_315120	3956.5	1.34401e-07	2.45366e-06	hypermethylated	hypothetical protein
593830	593880	XM_018782424.1	TGME49_304650	3.02847	8.32734e-07	9.99918e-06	hypermethylated	histidine acid phosphatase superfamily protein
4450981	4451380	XM_018781625.1	TGME49_271600	6034.2	1.87767e-07	3.10316e-06	hypermethylated	hypothetical protein
5890241	5890480	XM_018779750.1	TGME49_216780	4122.6	5.49082e-09	3.11466e-07	hypermethylated	hypothetical protein
4895001	4895326	XM_018782879.1	TGME49_315680	2720	5.87463e-09	3.11466e-07	hypermethylated	vacuolar protein sorting-associated protein vps4, putative
1607941	1608340	XM_018780618.1	TGME49_240980	3.36319	2.84669e-06	2.76089e-05	hypermethylated	hypothetical protein
5407021	5407260	XM_018780463.1	TGME49_236540	2250.8	5.10233e-08	1.38451e-06	hypermethylated	RNA recognition motif-containing protein
3083421	3083880	XM_018782067.1	TGME49_289210	6.87799	7.60317e-06	6.67833e-05	hypermethylated	prefoldin subunit protein
1908821	1909280	XM_002371217.2	TGME49_211230	9481.2	5.76803e-09	3.11466e-07	hypermethylated	eukaryotic initiation factor-2B, alpha subunit, putative
939381	939840	XM_018779599.1	TGME49_213325	7.47474	2.6623e-06	2.61784e-05	hypermethylated	TBC domain-containing protein
4223501	4223900	XM_018781879.1	TGME49_281620	5644.1	1.42015e-07	2.53973e-06	hypermethylated	aldo/keto reductase family oxidoreductase
3094601	3094880	XM_018780705.1	TGME49_244190	7.92274	2.34157e-06	2.35854e-05	hypermethylated	hypothetical protein
1269261	1269680	XM_018779341.1	TGME49_205615	14.7489	4.57511e-08	1.28747e-06	hypermethylated	hypothetical protein
1136201	1136620	XM_002367955.2	TGME49_230950	3600.6	6.36305e-08	1.55147e-06	hypermethylated	hypothetical protein
3535461	3535880	XM_018782781.1	TGME49_313630	5511.4	3.38219e-08	1.03771e-06	hypermethylated	hypothetical protein
1212321	1212720	XM_002369396.2	TGME49_253810	12.6067	1.0799e-06	1.24862e-05	hypermethylated	hypothetical protein
1004321	1004771	XM_018782235.1	TGME49_294620	7.15905	1.41696e-06	1.57056e-05	hypermethylated	eukaryotic initiation factor-3, subunit 8, putative
5008741	5008760	XM_002365702.1	TGME49_270770	28.9778	7.75356e-08	1.73691e-06	hypermethylated	PWI domain-containing protein
401601	401840	XM_018780974.1	TGME49_252210	2069.2	4.0219e-09	3.11466e-07	hypermethylated	pentatricopeptide repeat domain-containing protein
1346472	1346660	XM_018780293.1	TGME49_231280	13.3364	3.4167e-06	3.21939e-05	hypermethylated	WD domain, G-beta repeat-containing protein
1647621	1647745	XM_002364293.1	AP2XI2	6.42122	3.26088e-09	2.90882e-07	hypermethylated
796821	797260	XM_018779587.1	TGME49_213020	3395.4	2.07085e-09	2.14232e-07	hypermethylated	hypothetical protein
1235101	1235360	XM_002369400.2	TGME49_253860	1328.8	1.45905e-08	5.79614e-07	hypermethylated	Tyrosine kinase-like (TKL) protein
254299	254700	XM_018780213.1	TGME49_228660	1071.22	2.87492e-07	4.19879e-06	hypermethylated	Sec7 domain-containing protein
1262961	1263300	XM_002365303.2	APVIIB1	22.7345	1.12079e-06	1.2883e-05	hypermethylated
3403161	3404000	XM_018782768.1	TGME49_313445	21.4111	2.40122e-06	2.39798e-05	hypermethylated	hypothetical protein
2066621	2066648	XM_002365200.1	TGME49_260680	1195.2	3.45822e-08	1.05352e-06	hypermethylated	small subunit DNA primase, putative
1521209	1521420	XM_018779486.1	TGME49_209880	8.06386	5.71388e-07	7.31268e-06	hypermethylated	glutamic acid-rcih protein, putative
2246941	2247180	XM_002368541.2	TGME49_264430	2140.4	1.86064e-06	1.95865e-05	hypermethylated	hypothetical protein
222141	222500	XM_002370087.2	TGME49_293260	5.70873	1.51995e-06	1.6649e-05	hypermethylated	ATPase/histidine kinase/DNA gyrase B/HSP90 domain-containing protein
1725321	1725379	XM_018781260.1	TGME49_261470	2190.1	9.10161e-08	1.94529e-06	hypermethylated	U6 snRNA-associated Sm family protein LSm6, putative
743701	744080	XM_018782969.1	TGME49_319860	14.5185	3.20765e-06	3.05918e-05	hypermethylated	DNA polymerase family B protein
1015101	1015500	XM_018782236.1	TGME49_294630	6098.8	1.45029e-09	1.75478e-07	hypermethylated	hypothetical protein
1881	2420	XM_002370982.2	TGME49_212735	11405.9	2.61743e-07	3.92273e-06	hypermethylated	hypothetical protein
4689881	4690080	XM_002368533.1	TGME49_292330	7.07083	7.03276e-07	8.68606e-06	hypermethylated	hypothetical protein
1547681	1548160	XM_002368010.1	TGME49_231800	5285.7	4.76221e-09	3.11466e-07	hypermethylated	helicase, putative
1621001	1621160	XM_018779317.1	TGME49_205130	5693.1	1.60057e-06	1.74126e-05	hypermethylated	hypothetical protein
5963101	5963238	XM_002365575.1	TGME49_269250	5838.2	7.28726e-09	3.571e-07	hypermethylated	Mov34/MPN/PAD-1 family protein
1604035	1604420	XM_018782305.1	TGME49_297210	91.4393	2.6523e-07	3.97099e-06	hypermethylated	hypothetical protein
546601	546973	XM_018782012.1	TGME49_287480	3415.1	1.01396e-07	2.095e-06	hypermethylated	hypothetical protein
2114501	2114868	XM_002371748.2	TGME49_299210	11613.5	3.56707e-07	4.92937e-06	hypermethylated	CTP synthase
4049361	4049840	XM_018782814.1	TGME49_314370	5058.4	1.63934e-07	2.81676e-06	hypermethylated	hypothetical protein
460081	460360	XM_002368795.2	MIC12	4849.8	8.16599e-08	1.79423e-06	hypermethylated
3207021	3207320	XM_018781191.1	TGME49_258750	1245.82	1.12488e-08	4.79823e-07	hypermethylated	hypothetical protein
2002781	2002858	XM_002366207.2	TGME49_225850	4643.5	7.47622e-08	1.70295e-06	hypermethylated	peptidase, M28 family protein
2064541	2064840	XM_002364342.2	TGME49_311410	3717.1	1.21241e-08	5.03098e-07	hypermethylated	M phase phosphoprotein MPP10, putative
5380041	5380179	XM_018782445.1	CRC230	5866.1	4.15131e-09	3.11466e-07	hypermethylated
1879581	1879960	XM_002371636.1	TGME49_321340	11.0824	1.75589e-06	1.87644e-05	hypermethylated	membrane protein, putative
2006561	2006747	XM_018779286.1	TGME49_204080	6.34092	4.90499e-07	6.4778e-06	hypermethylated	histidine acid phosphatase superfamily protein
7116321	7116760	XM_018779700.1	TGME49_215710	12.6922	6.90307e-07	8.55532e-06	hypermethylated	hypothetical protein
2744441	2744608	XM_002366120.2	TGME49_224870	10.1136	3.49165e-07	4.84313e-06	hypermethylated	hypothetical protein
2447601	2448000	XM_018782410.1	TGME49_301400	2058.3	3.1456e-09	2.85731e-07	hypermethylated	hypothetical protein
1334361	1334580	XM_002369742.2	TGME49_318440	12.5918	3.45468e-08	1.05352e-06	hypermethylated	helicase associated domain (ha2) protein
599061	599560	XM_018781470.1	TGME49_267530	6239.9	8.91347e-08	1.91331e-06	hypermethylated	hypothetical protein
4526941	4527240	XM_018782157.1	CDPK8	1006.2	1.35573e-11	4.03927e-08	hypermethylated
1705081	1705340	XM_018782651.1	TGME49_310970	10.2224	1.52408e-07	2.68055e-06	hypermethylated	hypothetical protein
1462821	1463280	XM_002370598.2	TGME49_218550	136.589	1.30248e-08	5.27406e-07	hypermethylated	PIK3R4 kinase-related protein
688041	688300	XM_018782972.1	TGME49_319900	3.44338	3.20459e-06	3.05822e-05	hypermethylated	hypothetical protein
1152801	1153040	XM_002368689.2	TGME49_266410	1828.2	4.55661e-08	1.28747e-06	hypermethylated	hypothetical protein
5122581	5122940	XM_018780934.1	TGME49_250690	6.43591	6.37581e-07	8.022e-06	hypermethylated	zinc finger (CCCH type) motif-containing protein
632941	633440	XM_002370990.2	TGME49_212820	25.3463	1.3478e-06	1.50511e-05	hypermethylated	ubiquitin family protein
1876461	1876860	XM_018780124.1	TGME49_225990	9599.1	3.17062e-07	4.53724e-06	hypermethylated	acyl transferase domain-containing protein
798635	798700	XM_002366364.2	TGME49_227820	3949.7	3.70201e-08	1.09858e-06	hypermethylated	hypothetical protein
212081	212380	XM_018779909.1	TGME49_221280	25.1012	2.683e-07	3.99636e-06	hypermethylated	hypothetical protein
101621	102000	XM_018782390.1	TGME49_300310	4072.3	1.23895e-07	2.36321e-06	hypermethylated	26S proteasome regulatory subunit, S6a family AAA ATpase
6880458	6880540	XM_002370807.2	TGME49_215290	9151.4	3.71386e-08	1.09859e-06	hypermethylated	saccharopine dehydrogenase domain-containing protein
320301	320680	XM_002369928.2	TGME49_221400	1930.52	1.79885e-08	6.78415e-07	hypermethylated	hypothetical protein
1620201	1620332	XM_018779317.1	TGME49_205130	3577.6	2.23364e-08	7.81936e-07	hypermethylated	hypothetical protein
472061	472211	XM_018782201.1	TGME49_293630	1582.6	4.06896e-11	5.51049e-08	hypermethylated	hypothetical protein
929661	929900	XM_002369790.2	TGME49_319540	41.4097	8.23489e-07	9.91715e-06	hypermethylated	hypothetical protein
6061349	6061427	XM_002370706.2	TGME49_214140	24.5881	1.17413e-07	2.30037e-06	hypermethylated	hypothetical protein
1425441	1425478	XM_002369729.2	TGME49_318310	27.8539	2.00907e-07	3.25316e-06	hypermethylated	transketolase
1844234	1844580	XM_002369470.2	TGME49_254570	2981.5	4.56057e-09	3.11466e-07	hypermethylated	hypothetical protein
3526201	3526440	XM_018780837.1	TGME49_247710	1423.6	5.80455e-09	3.11466e-07	hypermethylated	casein kinase I
4536261	4536640	XM_002364655.2	TGME49_315160	12069.8	5.30946e-09	3.11466e-07	hypermethylated	hypothetical protein
703221	703660	XM_018782971.1	TGME49_319880	4858.8	2.07946e-07	3.34532e-06	hypermethylated	MORN repeat-containing protein
2324321	2324740	XM_002364376.1	TGME49_311860	7.04226	1.84367e-06	1.9465e-05	hypermethylated	hypothetical protein
444501	444991	XM_018779892.1	AP2V1	13084.7	1.78911e-09	1.94543e-07	hypermethylated
5042829	5043200	XM_018781584.1	TGME49_270720	1678.24	2.46797e-07	3.76309e-06	hypermethylated	hypothetical protein
432814	433300	XM_018779890.1	TGME49_220520	7.31058	7.69791e-08	1.73226e-06	hypermethylated	hypothetical protein
1424728	1425320	XM_018780298.1	TGME49_231440	6.1138	1.21131e-06	1.37538e-05	hypermethylated	LsmAD domain-containing protein
7390601	7391000	XM_018779381.1	TGME49_207100	4533	9.38507e-08	1.99443e-06	hypermethylated	hypothetical protein
449841	450520	XM_002366406.2	TGME49_228250	70.0986	1.75908e-07	2.96773e-06	hypermethylated	elongation factor Tu GTP binding domain-containing protein
334621	334920	XM_018781856.1	TGME49_280522	5.15748	3.29954e-06	3.13078e-05	hypermethylated	hypothetical protein
1245341	1245820	XM_018782250.1	TGME49_294890	42.7607	5.72927e-07	7.32609e-06	hypermethylated	hypothetical protein
2180901	2181240	XM_002366185.2	TGME49_225530	3928.8	7.10267e-08	1.65585e-06	hypermethylated	metal cation transporter, ZIP family protein
6021141	6021260	XM_002370701.1	TGME49_214090	5.58865	6.21002e-07	7.83503e-06	hypermethylated	signal peptidase
2953581	2953960	XM_018779228.1	TGME49_202900	4140.9	1.49502e-08	5.89188e-07	hypermethylated	zinc finger (CCCH type) motif-containing protein
5273554	5274149	XM_018780451.1	TGME49_236080	10.7655	3.34433e-06	3.16723e-05	hypermethylated	replication factor-a protein 1 (rpa1) subfamily protein
2318681	2318980	XM_018781231.1	TGME49_260390	1140.9	5.99652e-10	1.06066e-07	hypermethylated	hypothetical protein
915022	915160	XM_002366577.1	TGME49_239790	75.5038	1.48421e-09	1.75478e-07	hypermethylated	BRCA1 C Terminus (BRCT) domain-containing protein
5325441	5326060	XM_018780456.1	TGME49_236200	7.32065	5.95714e-06	5.32995e-05	hypermethylated	DNA mismatch repair protein, C-terminal domain-containing protein
570221	570460	XM_002366393.2	TGME49_228120	5.33863	7.80021e-11	6.32963e-08	hypermethylated	hypothetical protein
3764361	3765680	XM_002364556.2	TGME49_313870	9.66801	9.55359e-08	2.01872e-06	hypermethylated	zinc finger, C3HC4 type (RING finger) domain-containing protein
1551601	1552020	XM_002367711.2	TGME49_205200	345.497	2.6946e-07	4.00214e-06	hypermethylated	hypothetical protein
6114163	6114377	XM_002370713.2	TGME49_214210	7.59455	1.21048e-06	1.37538e-05	hypermethylated	rRNA pseudouridine synthase
6219881	6220319	XM_002365542.1	GRA10	2319.9	3.36817e-08	1.03771e-06	hypermethylated
4619501	4619920	XM_002364860.1	TGME49_255930	2022.1	3.03896e-06	2.92262e-05	hypermethylated	hypothetical protein
3715861	3716500	XM_002364552.1	TGME49_313830	6.11652	7.54922e-09	3.65245e-07	hypermethylated	AARP2CN (NUC121) domain-containing protein
2854581	2854860	XM_018781920.1	TGME49_284010	4075.1	1.64918e-07	2.82713e-06	hypermethylated	5'-3' exonuclease, N-terminal resolvase family domain-containing protein
6252341	6252560	XM_002370387.2	TGME49_306660	2.39257	2.21815e-06	2.26018e-05	hypermethylated	RNA pseudouridine synthase superfamily protein
3358461	3358740	XM_002365920.2	TGME49_273595	5.29199	9.56451e-06	8.24551e-05	hypermethylated	hypothetical protein
4692957	4693033	XM_002365737.1	TGME49_271120	3995.8	2.29029e-08	7.84331e-07	hypermethylated	endonuclease/exonuclease/phosphatase family protein
3776273	3776702	XM_018782113.1	TGME49_290620	4.98616	1.79862e-07	3.01735e-06	hypermethylated	hypothetical protein
437851	438140	XM_018779890.1	TGME49_220520	7.48452	5.18564e-08	1.3894e-06	hypermethylated	hypothetical protein
2938961	2939273	XM_002369091.2	TGME49_283830	11831.2	5.68687e-09	3.11466e-07	hypermethylated	type I inorganic pyrophosphatase PPase
6641461	6641940	XM_018781769.1	TGME49_277530	9253.4	4.20744e-07	5.67737e-06	hypermethylated	DNA topoisomerase domain-containing protein
4927661	4928220	XM_018781589.1	TGME49_270865	7.0257	2.58139e-07	3.89615e-06	hypermethylated	adenylate cyclase, putative
1034621	1035520	XM_018782947.1	TGME49_319320	11.9201	3.56155e-08	1.06969e-06	hypermethylated	hypothetical protein
4231841	4232180	XM_018782142.1	TGME49_291300	6104.5	5.5554e-09	3.11466e-07	hypermethylated	RER1 protein, putative
4670861	4670987	XM_002368530.2	TGME49_292310	2993.3	5.79429e-09	3.11466e-07	hypermethylated	RNA polymerase Rpb7, N-terminal domain-containing protein
5048286	5048400	XM_002368922.2	TGME49_235680	4907.5	5.92419e-08	1.49835e-06	hypermethylated	peptidase M16 inactive domain-containing protein
638721	638920	XM_018780552.1	TGME49_239410	2.69326	2.21315e-06	2.25766e-05	hypermethylated	hypothetical protein
6838081	6838460	XM_018779682.1	TGME49_215250	15.7319	1.43702e-06	1.59044e-05	hypermethylated	thiamin pyrophosphokinase, catalytic domain-containing protein
359241	359547	XM_002364120.2	TGME49_308920	3474.3	1.15788e-07	2.28767e-06	hypermethylated	splicing factor U2AF protein
1129898	1129980	XM_018779456.1	TGME49_209210	77.7894	1.83535e-07	3.06039e-06	hypermethylated	hypothetical protein
1497514	1497620	XM_018779484.1	TGME49_209860	1198.85	1.04635e-08	4.56677e-07	hypermethylated	SRP40, C-terminal domain-containing protein
443901	444400	XM_018781480.1	TGME49_267700	9.18493	1.71807e-06	1.84528e-05	hypermethylated	hypothetical protein
3871501	3871629	XM_018779997.1	TGME49_223390	2314.4	2.14705e-08	7.5973e-07	hypermethylated	activating signal cointegrator 1 complex subunit 3 family 1 ASCC3L1, putative
958421	958700	XM_018779358.1	TGME49_206450	2.26656	2.33988e-06	2.35854e-05	hypermethylated	autophagy-related cysteine peptidase atg4, putative
4293361	4293840	XM_002368829.2	TGME49_234300	11.8167	1.21038e-06	1.37538e-05	hypermethylated	hypothetical protein
2740901	2741259	XM_002366120.2	TGME49_224870	3824.6	1.05499e-07	2.15585e-06	hypermethylated	hypothetical protein
1515801	1516240	XM_018779486.1	TGME49_209880	19.2485	1.09909e-06	1.2663e-05	hypermethylated	glutamic acid-rcih protein, putative
1455301	1456000	XM_002364262.2	TGME49_310570	13055.9	2.68678e-07	3.99636e-06	hypermethylated	hypothetical protein
3511199	3511240	XM_002367096.2	AP2XII4	2.34835	2.07119e-06	2.13378e-05	hypermethylated
3841901	3842200	XM_002367425.2	TGME49_201700	5.39346	2.39435e-06	2.39682e-05	hypermethylated	WD domain, G-beta repeat-containing protein
572701	573100	XM_018780550.1	TGME49_239350	3203.1	1.19871e-07	2.32515e-06	hypermethylated	RAP domain-containing protein
482501	483060	XM_018780544.1	TGME49_239130	4006.6	1.11629e-07	2.22317e-06	hypermethylated	Tyrosine kinase-like (TKL) protein
1659090	1659220	XM_018783030.1	TGME49_321650	7752.2	7.40937e-08	1.6929e-06	hypermethylated	hypothetical protein
2851401	2851590	XM_018780379.1	TGME49_233842	4856.8	1.43035e-07	2.54574e-06	hypermethylated	hypothetical protein
3867901	3868028	XM_018779997.1	TGME49_223390	3.83964	2.02598e-06	2.093e-05	hypermethylated	activating signal cointegrator 1 complex subunit 3 family 1 ASCC3L1, putative
3424461	3424840	XM_002366914.2	TGME49_244660	17.445	6.40573e-07	8.05284e-06	hypermethylated	hypothetical protein
2124661	2125060	XM_018781371.1	TGME49_264670	4487.8	5.20313e-09	3.11466e-07	hypermethylated	DNA polymerase family B protein
2018571	2018704	XM_018779522.1	TGME49_210840	28.5392	3.30292e-09	2.92879e-07	hypermethylated	arginyl-tRNA synthetase family protein
6247701	6248020	XM_002370387.2	TGME49_306660	4.82349	8.09199e-07	9.78461e-06	hypermethylated	RNA pseudouridine synthase superfamily protein
3229660	3229987	XM_018780038.1	TGME49_224210	4090.2	7.56477e-08	1.71526e-06	hypermethylated	hypothetical protein
5211078	5211440	XM_002365678.1	UFD1CY	6557.7	1.59525e-07	2.76331e-06	hypermethylated
5529440	5529513	XM_002368995.2	TGME49_236840	7.55627	7.35043e-11	6.32963e-08	hypermethylated	zinc finger (C-x8-C-x5-C-x3-H)-2, putative
903961	904380	XM_018782595.1	TGME49_309920	9.4915	2.38488e-06	2.39072e-05	hypermethylated	hypothetical protein
646361	646660	XM_018780553.1	TGME49_239420	5536.5	2.11467e-07	3.36922e-06	hypermethylated	protein kinase
1908212	1908320	XM_018782662.1	TGME49_311240	3.32698	2.38019e-06	2.38773e-05	hypermethylated	DnaJ family chaperone, putative
1540021	1540356	XM_002369435.2	TGME49_254220	14201.8	4.97533e-07	6.55327e-06	hypermethylated	hypothetical protein
1178881	1179300	XM_018779612.1	TGME49_213620	4237	1.26148e-07	2.38784e-06	hypermethylated	ABC1 family protein
3804581	3804940	XM_018780855.1	TGME49_248310	6392.2	5.8497e-09	3.11466e-07	hypermethylated	SNF7 family protein
730161	730645	XM_002369589.2	TGME49_208500	10.4349	1.91944e-09	2.07202e-07	hypermethylated	protein phosphatase 2C domain-containing protein
4201252	4201513	XM_018782141.1	TGME49_291180	4282.4	3.23982e-10	8.00858e-08	hypermethylated	hypothetical protein
3972421	3972820	XM_002367406.2	TGME49_201210	10.609	1.16147e-06	1.32484e-05	hypermethylated	hypothetical protein
2445161	2446080	XM_018782410.1	TGME49_301400	6810.58	1.14844e-08	4.83287e-07	hypermethylated	hypothetical protein
4459421	4459660	XM_002364647.2	TGME49_315080	2132	5.84545e-09	3.11466e-07	hypermethylated	hypothetical protein
1534781	1535240	XM_018781403.1	TGME49_265470	1700	5.40872e-10	1.05534e-07	hypermethylated	hypothetical protein
6020781	6021040	XM_002370929.2	TGME49_216620	3499.4	1.15567e-10	6.32963e-08	hypermethylated	EF hand domain-containing protein
2100001	2100280	XM_018782338.1	TGME49_297890	4095.8	4.71603e-09	3.11466e-07	hypermethylated	hypothetical protein
7026081	7026620	XM_002370835.2	AP2X11	7.39844	6.32744e-08	1.55147e-06	hypermethylated
2620841	2621240	XM_002364415.2	TGME49_312340	8.758	1.26952e-07	2.38996e-06	hypermethylated	hypothetical protein
2795035	2795580	XM_002368284.2	TGME49_288890	282.383	1.5244e-09	1.77414e-07	hypermethylated	hypothetical protein
2599441	2600133	XM_018780077.1	TGME49_225000	12.5421	2.36203e-07	3.66623e-06	hypermethylated	hypothetical protein
1685161	1685500	XM_018782279.1	TGME49_295610	2090.4	6.34944e-10	1.07486e-07	hypermethylated	histone lysine methyltransferase, SET, putative
2600716	2601040	XM_018780673.1	TGME49_243400	6800.1	1.93167e-07	3.1622e-06	hypermethylated	hypothetical protein
483061	483260	XM_002371542.2	TGME49_220600	3.67768	1.32331e-06	1.47998e-05	hypermethylated	hypothetical protein
452081	452300	XM_002369294.2	TGME49_252270	3582.2	5.42204e-09	3.11466e-07	hypermethylated	L1P family of ribosomal protein
2633360	2633480	XM_018780509.1	CDPK4	2212.8	2.52105e-08	8.47766e-07	hypermethylated
1355201	1355840	XM_002366292.2	TGME49_226800	7.00598	2.80074e-06	2.72519e-05	hypermethylated	eukaryotic glutathione synthase, atp binding domain-containing protein
2373921	2374520	XM_018781951.1	TGME49_285500	5144.3	7.35019e-08	1.68715e-06	hypermethylated	hypothetical protein
5356281	5356700	XM_002364775.2	TGME49_316510	2757.6	4.96047e-09	3.11466e-07	hypermethylated	hypothetical protein
3319621	3320460	XM_018780823.1	TGME49_247390	10.5878	2.18934e-06	2.23765e-05	hypermethylated	ATPase, AAA family protein
4202541	4202689	XM_002368821.2	TGME49_234220	16.5597	5.55846e-08	1.43364e-06	hypermethylated	hypothetical protein
1319861	1320348	XM_002367980.1	TGME49_231200	6.09721	6.30772e-06	5.61327e-05	hypermethylated	hypothetical protein
3132201	3132603	XM_018780809.1	TGME49_247050	3.5546	6.89242e-06	6.09717e-05	hypermethylated	hypothetical protein
267175	267700	XM_002364108.2	TGME49_308580	6.27651	1.51698e-06	1.66287e-05	hypermethylated	Lon protease family protein
880761	881280	XM_018781309.1	TGME49_262990	3.25857	9.99854e-06	8.58491e-05	hypermethylated	hypothetical protein
7023177	7023340	XM_002370835.2	AP2X11	5361.2	1.87894e-07	3.10316e-06	hypermethylated
156341	156456	XM_002371424.1	TGME49_280710	7.41334	2.5109e-06	2.48372e-05	hypermethylated	20S proteasome subunit beta 7, putative
4887081	4887245	XM_018782878.1	TGME49_315670	1794.2	6.38419e-08	1.55147e-06	hypermethylated	HEAT repeat-containing protein
4264101	4264560	XM_002371358.2	KMTOX	5606	5.8855e-09	3.11466e-07	hypermethylated
1301481	1301880	XM_018779977.1	TGME49_222900	5.63201	1.02588e-06	1.19675e-05	hypermethylated	phosphoserine phosphatase
3480801	3481242	XM_018780836.1	TGME49_247680	3930.8	7.3318e-08	1.68552e-06	hypermethylated	hypothetical protein
790241	790780	XM_018779424.1	TGME49_208570	11310.9	3.14346e-07	4.51405e-06	hypermethylated	ubiquitin conjugating enzyme E2, putative
2002901	2003120	XM_018781251.1	TGME49_260840	2126	8.31153e-08	1.82084e-06	hypermethylated	hypothetical protein
2945781	2946160	XM_018782060.1	TGME49_289050	36.0999	1.27694e-07	2.3958e-06	hypermethylated	FIKK kinase, putative
6515465	6515520	XM_018781779.1	TGME49_277790	3.3428	3.46847e-06	3.26404e-05	hypermethylated	hypothetical protein
699811	700039	XM_018779855.1	TGME49_219710	8.1321	5.39676e-06	4.86951e-05	hypermethylated	hypothetical protein
8381	8396	XM_018780944.1	TGME49_250955	7342.9	1.55098e-07	2.70867e-06	hypermethylated	KRUF family protein
3100141	3100540	XM_018782071.1	TGME49_289230	4498.9	4.80118e-09	3.11466e-07	hypermethylated	50S ribosomal protein L12, putative
3309661	3310040	XM_018779208.1	TGME49_202460	6.45092	8.31615e-07	9.99884e-06	hypermethylated	diacylglycerol kinase accessory domain (presumed) domain-containing protein
2512685	2512826	XM_018782702.1	TGME49_312230	37.8188	1.81577e-07	3.0427e-06	hypermethylated	DNA topoisomerase 2, putative
5231901	5232320	XM_002367321.2	AP2XII8	7.85152	2.30344e-06	2.33272e-05	hypermethylated
4565441	4565880	XM_018780410.1	TGME49_234970	2.94566	3.37399e-07	4.72834e-06	hypermethylated	Tyrosine kinase-like (TKL) protein
2845201	2845440	XM_018782054.1	TGME49_288940	8.77909	1.00756e-06	1.17722e-05	hypermethylated	hypothetical protein
2914121	2914560	XM_018782732.1	TGME49_312700	3304.1	4.49905e-08	1.27419e-06	hypermethylated	hypothetical protein
588509	588560	XM_018779864.1	TGME49_219860	25.2909	5.41235e-07	7.02567e-06	hypermethylated	replication licensing factor, putative
845081	845545	XM_018779594.1	TGME49_213072	10.191	2.14777e-06	2.2005e-05	hypermethylated	Sec1 family protein
2567101	2567426	XM_018782034.1	TGME49_288460	4101.6	2.95906e-08	9.45382e-07	hypermethylated	hypothetical protein
2181901	2182240	XM_002371737.2	TGME49_299100	17.7706	4.98243e-07	6.55683e-06	hypermethylated	hypothetical protein
6745241	6745820	XM_018781492.1	TGME49_267970	10.946	1.45795e-06	1.60763e-05	hypermethylated	DEAD/DEAH box helicase domain-containing protein
3847001	3847540	XM_002367424.2	TGME49_201690	12975.8	5.27877e-09	3.11466e-07	hypermethylated	BT1 family protein
509001	509469	XM_002369561.2	TGME49_207990	46.6722	2.4455e-07	3.74415e-06	hypermethylated	ribosomal RNA large subunit methyltransferase J protein
1374561	1374934	XM_018781413.1	TGME49_266010	8.17457	3.56411e-06	3.34138e-05	hypermethylated	phosphatidylinositol 3- and 4-kinase
4673621	4674180	XM_002364674.2	TGME49_315360	28.1275	1.79734e-07	3.01735e-06	hypermethylated	hypothetical protein
1385661	1386120	XM_002369735.2	TGME49_318370	7.48419	1.47844e-08	5.85752e-07	hypermethylated	hypothetical protein
2700161	2700640	XM_018780773.1	TGME49_246170	5887.3	1.20568e-07	2.32687e-06	hypermethylated	ARID/BRIGHT DNA binding domain-containing protein
5018781	5019160	XM_018780923.1	TGME49_250090	4030.8	3.29708e-08	1.0254e-06	hypermethylated	hypothetical protein
4855601	4856040	XM_002368896.1	TGME49_235420	4764.6	1.66336e-07	2.84817e-06	hypermethylated	hypothetical protein
3310241	3310740	XM_018780823.1	TGME49_247390	269.074	1.17008e-07	2.29957e-06	hypermethylated	ATPase, AAA family protein
4917821	4918300	XM_018781098.1	TGME49_255300	7.79626	1.99776e-09	2.09582e-07	hypermethylated	hypothetical protein
1076241	1076640	XM_002370643.2	TGME49_219200	16.8735	1.65406e-06	1.79334e-05	hypermethylated	DEAD/DEAH box RNA helicase family protein
4597241	4597440	XM_018782161.1	TGME49_292190	13.2822	5.80269e-07	7.40726e-06	hypermethylated	hypothetical protein
3362981	3363105	XM_002367073.2	TGME49_247470	11.6069	2.68827e-08	8.82095e-07	hypermethylated	nucleolar protein, putative
1361101	1361520	XM_002371079.1	TGME49_213830	10.7909	3.35932e-06	3.17237e-05	hypermethylated	Ufm1-conjugating enzyme 1, putative
3118901	3119049	XM_018781900.1	TGME49_283500	593.1	5.78223e-09	3.11466e-07	hypermethylated	tetratricopeptide repeat-containing protein
759021	759460	XM_002369809.2	TGME49_319730	6143.3	4.62535e-08	1.29762e-06	hypermethylated	YOU2 family C2C2 zinc finger protein
3080801	3081180	XM_018782746.1	TGME49_313060	5376.3	9.78102e-08	2.04724e-06	hypermethylated	eukaryotic translation initiation factor 2B, putative
3057021	3057660	XM_018782743.1	TGME49_313030	3.70909	4.1789e-08	1.19948e-06	hypermethylated	hypothetical protein
134390	134520	XM_002371707.2	TGME49_300250	19.1424	4.43476e-07	5.94174e-06	hypermethylated	MtN3/saliva family protein
3987381	3987880	XM_002364587.2	TGME49_314280	124.327	2.84282e-07	4.16006e-06	hypermethylated	AAR2 protein
2891281	2891578	XM_018780382.1	TGME49_233905	3.85544	1.22451e-07	2.34748e-06	hypermethylated	histone kinase SNF1, putative
1265521	1265860	XM_018780594.1	TGME49_240410	11.3804	3.41778e-07	4.77623e-06	hypermethylated	protein kinase (incomplete catalytic triad)
505103	505379	XM_018779896.1	TGME49_220640	10053.8	4.28507e-07	5.77168e-06	hypermethylated	hypothetical protein
874021	874226	XM_002370667.2	TGME49_219540	3963.1	1.23779e-07	2.36321e-06	hypermethylated	cytosolic tRNA-Ala synthetase
1335121	1335258	XM_002369742.2	TGME49_318440	2525.1	2.47914e-08	8.35559e-07	hypermethylated	helicase associated domain (ha2) protein
422718	422764	XM_018781338.1	TGME49_263639	80.1174	9.81969e-10	1.35448e-07	hypermethylated	hypothetical protein
732349	732400	XM_018780186.1	TGME49_227930	1945.8	2.53336e-08	8.4999e-07	hypermethylated	hypothetical protein
6661621	6662100	XM_002365484.1	TGME49_268182	9.49935	9.65934e-07	1.13303e-05	hypermethylated	hypothetical protein
5167605	5167640	XM_018781580.1	TGME49_270580	48.0091	2.3644e-10	7.29606e-08	hypermethylated	HECT-domain (ubiquitin-transferase) domain-containing protein
5395281	5395880	XM_018780948.1	TGME49_251450	4.19379	2.73104e-06	2.67659e-05	hypermethylated	hypothetical protein
4002414	4002520	XM_002364944.2	TGME49_257510	8330.8	2.79422e-09	2.6513e-07	hypermethylated	CDP-alcohol phosphatidyltransferase superfamily protein
897381	897860	XM_018782957.1	TGME49_319580	5859.1	1.74453e-07	2.95321e-06	hypermethylated	hypothetical protein
594901	594926	XM_002368781.1	TGME49_267540	3015.6	9.19923e-09	4.22515e-07	hypermethylated	AGC kinase
1398181	1398640	XM_002369415.2	TGME49_254010	12.3517	3.08067e-06	2.95701e-05	hypermethylated	serine carboxypeptidase s28 protein
549601	550100	XM_018782567.1	TGME49_309190	7.13429	2.58517e-07	3.8979e-06	hypermethylated	hypothetical protein
1577561	1577960	XM_018779319.1	TGME49_205150	4715.2	3.78869e-08	1.11322e-06	hypermethylated	ACR, YagE family COG1723 domain-containing protein
1132845	1133300	XM_018779970.1	TGME49_222410	10533.6	9.45075e-10	1.35269e-07	hypermethylated	hypothetical protein
309421	309552	XM_002365441.1	TGME49_263820	3936.8	1.35348e-07	2.46596e-06	hypermethylated	DEAD/DEAH box helicase domain-containing protein
3619821	3620220	XM_018779188.1	TGME49_202080	4642.9	5.38075e-09	3.11466e-07	hypermethylated	hypothetical protein
2593701	2594094	XM_018780079.1	TGME49_225010	40.9303	3.53213e-07	4.89017e-06	hypermethylated	hypothetical protein
2296442	2296644	XM_018781233.1	TGME49_260420	21952.4	5.26579e-09	3.11466e-07	hypermethylated	HEC/Ndc80p family protein
2085844	2086120	XM_018781245.1	TGME49_260650	3193.9	1.01221e-07	2.09429e-06	hypermethylated	glycosyltransferase, group 2 family protein
5135555	5135660	XM_018782894.1	RPS15	22.3845	3.47295e-07	4.83023e-06	hypermethylated
6844301	6844833	XM_018779152.1	TGME49_200385	10720.6	3.29801e-07	4.6525e-06	hypermethylated	Myb family DNA-binding domain-containing protein
3736081	3736520	XM_002366002.2	TGME49_223570	2.77838	3.85319e-06	3.58308e-05	hypermethylated	hypothetical protein
771661	772160	XM_002366367.2	TGME49_227850	6.7834	3.96796e-06	3.67376e-05	hypermethylated	peptidyl-prolyl cis-trans isomerase, cyclophilin-type domain-containing protein
1628741	1629120	XM_018779316.1	TGME49_205120	5108.1	2.19381e-07	3.45832e-06	hypermethylated	hypothetical protein
2470341	2470900	XM_002368134.1	TGME49_233160	9.39201	3.15493e-06	3.01662e-05	hypermethylated	hypothetical protein
4011216	4011460	XM_002364943.2	TGME49_257500	4110.1	1.70729e-09	1.89988e-07	hypermethylated	hypothetical protein
6027416	6027574	XM_002370929.2	TGME49_216620	8.12486	1.59449e-06	1.73633e-05	hypermethylated	EF hand domain-containing protein
2173001	2173020	XM_002367628.2	TGME49_203870	4900.4	7.40042e-08	1.6929e-06	hypermethylated	RAB43, member RAS oncogene family protein
1099641	1100060	XM_002370201.2	TGME49_294730	22.8986	6.88631e-07	8.54167e-06	hypermethylated	hypothetical protein
1490781	1491035	XM_002371479.2	TGME49_295910	19.3143	2.045e-09	2.13038e-07	hypermethylated	ATP-dependent Clp protease adaptor protein ClpS protein
900801	900975	XM_018779847.1	TGME49_219500	7.91647	4.65136e-07	6.18673e-06	hypermethylated	hypothetical protein
3035861	3036520	XM_002367520.1	ROP25	10.4287	2.66731e-08	8.80416e-07	hypermethylated
149401	149660	XM_018783005.1	TGME49_320670	1227.6	2.73746e-08	8.9379e-07	hypermethylated	vacuolar protein sorting 16, putative
482681	483120	XM_002369839.2	TGME49_320130	12115	2.39273e-07	3.6861e-06	hypermethylated	hypothetical protein
389110	389206	XM_018782990.1	TGME49_320300	9.64543	4.0703e-07	5.53242e-06	hypermethylated	SWI2/SNF2 Brahma-like putative
2269301	2269439	XM_002365176.1	TGME49_260440	7.93546	6.19518e-07	7.82885e-06	hypermethylated	nuclear factor NF3
1949841	1950260	XM_002366212.1	TGME49_225900	3520.9	9.40499e-09	4.23361e-07	hypermethylated	hypothetical protein
6596061	6596540	XM_018782350.1	TGME49_298610	4.68029	2.34894e-07	3.65262e-06	hypermethylated	GYF domain-containing protein
541461	541980	XM_018780197.1	TGME49_228150	5261.4	1.13518e-08	4.8114e-07	hypermethylated	hypothetical protein
2295481	2295619	XM_018781233.1	TGME49_260420	2123.9	5.27629e-09	3.11466e-07	hypermethylated	HEC/Ndc80p family protein
2520941	2522560	XM_018782416.1	TGME49_301480	25546.9	2.38469e-07	3.68513e-06	hypermethylated	hypothetical protein
1225338	1225680	XM_018781421.1	TGME49_266310	11.3248	1.71451e-06	1.84465e-05	hypermethylated	Alpha-1,3-mannosyl-glycoprotein 2-beta-N-acetylglucosaminyltransferase
6082541	6082960	XM_002370509.2	TGME49_278470	10.7994	1.86693e-06	1.96271e-05	hypermethylated	hypothetical protein
5496941	5497094	XM_002370301.2	TGME49_305600	5844	1.83311e-07	3.06039e-06	hypermethylated	hypothetical protein
4985630	4985841	XM_018781586.1	TGME49_270805	9.70384	1.04886e-06	1.21974e-05	hypermethylated	hypothetical protein
6072217	6072220	XM_002370707.2	TGME49_214150	992.2	4.78831e-08	1.32833e-06	hypermethylated	mitochondrial inner membrane translocase subunit TIM17, putative
4643361	4643760	XM_002365745.1	AP2VIII5	18.8052	9.43925e-07	1.11335e-05	hypermethylated
4008494	4008641	XM_002364944.2	TGME49_257510	8046.2	2.68531e-07	3.99636e-06	hypermethylated	CDP-alcohol phosphatidyltransferase superfamily protein
4731221	4731363	XM_002367260.2	PAF1	38.1263	7.1724e-08	1.66657e-06	hypermethylated
4457481	4457740	XM_002364647.2	TGME49_315080	6.05281	7.62229e-08	1.72305e-06	hypermethylated	hypothetical protein
1847061	1847440	XM_002369471.2	TGME49_254580	7247.6	1.70407e-08	6.4594e-07	hypermethylated	UDP-galactose transporter family protein
6361565	6361835	XM_018779653.1	TGME49_214560	7.04644	6.41642e-06	5.69299e-05	hypermethylated	hypothetical protein
1380401	1380600	XM_002365291.1	TGME49_262100	6.66724	5.26861e-08	1.40158e-06	hypermethylated	tetratricopeptide repeat-containing protein
1080501	1080900	XM_018779454.1	TGME49_209160	2212	2.09739e-07	3.35966e-06	hypermethylated	myristoyl CoA:protein N-myristoyltransferase
4227994	4228380	XM_018781641.1	TGME49_272000	1611.89	1.60298e-08	6.20251e-07	hypermethylated	hypothetical protein
6273101	6273395	XM_018779644.1	TGME49_214380	9044.9	1.32458e-07	2.43752e-06	hypermethylated	hypothetical protein
1648761	1649380	XM_002369266.2	TGME49_286910	7053.4	1.32446e-07	2.43752e-06	hypermethylated	hypothetical protein
4856661	4857160	XM_018779500.1	TGME49_210345	5.16868	3.28935e-06	3.1251e-05	hypermethylated	hypothetical protein
626061	626280	XM_002371853.2	TGME49_304690	1940.7	5.65403e-09	3.11466e-07	hypermethylated	hypothetical protein
3698161	3698351	XM_002366006.1	TGME49_223610	11.7119	3.54617e-08	1.06858e-06	hypermethylated	hypothetical protein
2581401	2582040	XM_018782706.1	TGME49_312300	11.5403	1.03107e-07	2.11277e-06	hypermethylated	Sec7 domain-containing protein
3790281	3790691	XM_018782798.1	TGME49_313900	122.122	1.32351e-07	2.43752e-06	hypermethylated	non-specific serine/threonine protein kinase
372761	373140	XM_018779886.1	TGME49_220430	4501.5	6.6205e-08	1.59588e-06	hypermethylated	hypothetical protein
3595361	3595620	XM_002367105.2	TGME49_247790	4.1398	1.80919e-06	1.91828e-05	hypermethylated	VRR-NUC domain-containing protein
5394201	5394960	XM_018780461.1	TGME49_236510	6.70901	8.42701e-06	7.35426e-05	hypermethylated	hypothetical protein
2895602	2895879	XM_018782731.1	TGME49_312670	12781.9	5.41725e-09	3.11466e-07	hypermethylated	hypothetical protein
3571501	3571840	XM_002368383.2	TGME49_289990	3079.1	1.31815e-07	2.43752e-06	hypermethylated	hypothetical protein
5498641	5499089	XM_002367362.2	TGME49_251620	11.1679	6.55388e-07	8.20447e-06	hypermethylated	flap structure-specific endonuclease 1, putative
230781	231140	XM_002370089.1	TGME49_293280	2431.9	6.1311e-10	1.06066e-07	hypermethylated	cyclin protein
2126421	2126720	XM_002371746.2	TGME49_299190	35.7685	4.92349e-07	6.49648e-06	hypermethylated	B-box zinc finger domain-containing protein
6678681	6678900	XM_002370421.2	TGME49_277260	10.6549	2.02171e-06	2.09148e-05	hypermethylated	hypothetical protein
1595044	1595100	XM_002365258.1	TGME49_261670	16.0837	2.03532e-06	2.10119e-05	hypermethylated	ribonuclease H1/H2 small subunit protein
398821	399220	XM_002367865.2	TGME49_229720	10.0358	5.71098e-07	7.31268e-06	hypermethylated	hypothetical protein
1276721	1277032	XM_018782623.1	TGME49_310350	3.73122	7.40182e-06	6.51299e-05	hypermethylated	PGAP1 family protein
3453040	3453080	XM_018780726.1	TGME49_244700	46.6035	2.91371e-07	4.24296e-06	hypermethylated	NAD(+)/NADH kinase domain-containing protein
2004568	2004980	XM_018781251.1	TGME49_260840	2721.4	1.63349e-08	6.25557e-07	hypermethylated	hypothetical protein
2794961	2795220	XM_018780781.1	TGME49_246475	6.96024	3.24954e-07	4.61456e-06	hypermethylated	hypothetical protein
322481	322803	XM_018782994.1	TGME49_320465	19.9628	1.74967e-06	1.87113e-05	hypermethylated	hypothetical protein
143481	143899	XM_002371829.2	TGME49_306970	8.26953	6.94314e-06	6.12749e-05	hypermethylated	thymidylate kinase
1308401	1309080	XM_002371073.2	TGME49_213770	8146.4	2.60498e-07	3.91167e-06	hypermethylated	Superkiller viralicidic activity 2 family 2, putative
3278321	3278700	XM_018782760.1	ROP27	3169.8	7.75057e-08	1.73691e-06	hypermethylated
3078341	3078820	XM_002367515.2	TGME49_202730	7.3959	3.53814e-06	3.32331e-05	hypermethylated	hypothetical protein
633621	633820	XM_002370990.2	TGME49_212820	1035.8	2.25817e-08	7.84331e-07	hypermethylated	ubiquitin family protein
1889291	1889500	XM_002367662.1	TGME49_204310	9.64568	5.31491e-07	6.93101e-06	hypermethylated	hypothetical protein
570221	571080	XM_018782422.1	TGME49_304630	5.57077	4.67355e-06	4.26343e-05	hypermethylated	ATG C terminal domain-containing protein
2329191	2329441	XM_018780346.1	TGME49_233000	4310.3	2.21541e-10	7.29606e-08	hypermethylated	KOW motif domain-containing protein
238001	238280	XM_002371564.2	TGME49_275780	9.40468	5.06409e-08	1.38132e-06	hypermethylated	hypothetical protein
789461	789569	XM_002368746.2	TGME49_267080	14.0661	1.4797e-07	2.62105e-06	hypermethylated	26S protease regulatory subunit 4, putative
3231081	3231236	XM_018782754.1	TGME49_313270	26.3904	1.31746e-07	2.43752e-06	hypermethylated	hypothetical protein
4935161	4935720	XM_018781097.1	TGME49_255290	6387.1	1.92791e-07	3.15952e-06	hypermethylated	hypothetical protein
4219194	4219340	XM_018780390.1	TGME49_234230	30.0403	2.87707e-08	9.277e-07	hypermethylated	hypothetical protein
5210253	5210260	XM_002368941.2	TGME49_235970	2588.2	7.09658e-08	1.65585e-06	hypermethylated	eukaryotic initiation factor-2 gamma, putative
1849941	1850140	XM_002366227.2	TGME49_226050	4727.8	5.81169e-09	3.11466e-07	hypermethylated	hypothetical protein
1645823	1646420	XM_002364293.1	AP2XI2	5.00375	6.46151e-08	1.56516e-06	hypermethylated
6484490	6484556	XM_002370448.2	TGME49_277840	14.3289	2.07231e-07	3.33742e-06	hypermethylated	Ras family protein
1070241	1070640	XM_018782239.1	ROM5	6050.8	2.44883e-10	7.29606e-08	hypermethylated
5706001	5706420	XM_018780481.1	AP2X5	7788.8	1.33869e-07	2.44994e-06	hypermethylated
1897601	1897800	XM_018781384.1	TGME49_264940	8.01758	1.30143e-07	2.42343e-06	hypermethylated	kelch repeat-containing protein
1487701	1488140	XM_002369282.2	TGME49_287270	4604.3	1.0999e-07	2.21634e-06	hypermethylated	hypothetical protein
2996590	2996840	XM_018779225.1	TGME49_202840	5410.2	3.12166e-08	9.81085e-07	hypermethylated	FHA domain-containing protein
3860903	3861020	XM_018779173.1	TGME49_201680	3185.9	1.13848e-07	2.25942e-06	hypermethylated	eukaryotic initiation factor-3 subunit 10, putative
1319363	1319500	XM_002370610.1	TGME49_218770	55.0391	3.87766e-08	1.12863e-06	hypermethylated	carrier superfamily protein
2067218	2067320	XM_002367639.1	TGME49_203980	24.3286	3.33248e-07	4.68782e-06	hypermethylated	hypothetical protein
1380861	1381060	XM_018781035.1	TGME49_253990	5.59224	1.22598e-07	2.34748e-06	hypermethylated	hypothetical protein
755802	756000	XM_002365375.1	TGME49_263160	2715.5	5.18608e-10	1.05534e-07	hypermethylated	hypothetical protein
2448061	2449280	XM_018782410.1	TGME49_301400	6417.88	5.3645e-06	4.84333e-05	hypermethylated	hypothetical protein
829761	830220	XM_018780181.1	TGME49_227790	3988.7	1.73659e-07	2.94311e-06	hypermethylated	glycosyltransferase, group 1 family protein
1551281	1551740	XM_002368010.1	TGME49_231800	2477.1	6.79174e-08	1.60598e-06	hypermethylated	helicase, putative
3043441	3043700	XM_018780701.1	TGME49_244130	7.12878	9.46222e-07	1.1143e-05	hypermethylated	hypothetical protein
4713561	4713820	XM_018782863.1	TGME49_315440	1642.4	2.66073e-08	8.80416e-07	hypermethylated	hypothetical protein
2340201	2340580	XM_018781952.1	TGME49_285540	5805.7	1.5237e-07	2.68055e-06	hypermethylated	DNA-directed DNA polymerase
1490810	1490960	XM_018779326.1	TGME49_205290	33.018	9.16809e-08	1.95669e-06	hypermethylated	serine/threonine specific protein phosphatase
3455301	3455900	XM_018780726.1	TGME49_244700	11.4976	6.70802e-08	1.59632e-06	hypermethylated	NAD(+)/NADH kinase domain-containing protein
1285141	1285580	XM_018782623.1	TGME49_310350	10.4639	1.72286e-06	1.84644e-05	hypermethylated	PGAP1 family protein
1067561	1067980	XM_002367946.1	TGME49_230860	7.94924	1.66922e-06	1.80584e-05	hypermethylated	hypothetical protein
322196	322400	XM_002368811.1	TGME49_267840	6005.4	2.45501e-07	3.75101e-06	hypermethylated	tetratricopeptide repeat-containing protein
284481	284893	XM_002365445.1	TGME49_263860	1502.15	5.28513e-08	1.40158e-06	hypermethylated	hypothetical protein
3782481	3782680	XM_002365862.1	AP2VIII4	572.5	5.3622e-09	3.11466e-07	hypermethylated
4937141	4937367	XM_018781097.1	TGME49_255290	1292.7	6.74978e-11	6.32963e-08	hypermethylated	hypothetical protein
959781	959915	XM_002365347.2	TGME49_262880	56.1261	1.09633e-08	4.73391e-07	hypermethylated	hypothetical protein
1977081	1977240	XM_018779289.1	TGME49_204120	6298.3	5.13758e-09	3.11466e-07	hypermethylated	hypothetical protein
557881	558260	XM_002369309.1	PMRT3	8.69235	3.73636e-06	3.49188e-05	hypermethylated
1737141	1737440	XM_002364306.2	TGME49_311030	100.636	2.11163e-07	3.36922e-06	hypermethylated	hypothetical protein
3447506	3447560	XM_018782094.1	TGME49_289780	11.4918	3.36028e-07	4.71801e-06	hypermethylated	ATP-dependent hsl protease ATP-binding subunit hslU, putative
1596701	1597140	XM_018779550.1	TGME49_211700	4396.6	1.82538e-08	6.86684e-07	hypermethylated	hypothetical protein
5940821	5941280	XM_018781538.1	TGME49_269290	5229	2.96364e-08	9.45382e-07	hypermethylated	hypothetical protein
1876061	1876720	XM_002371636.1	TGME49_321340	5.43164	1.15903e-06	1.32307e-05	hypermethylated	membrane protein, putative
1491101	1491169	XM_002368000.1	TGME49_231600	10.3993	1.87624e-06	1.97111e-05	hypermethylated	HEAT repeat-containing protein
2907532	2907720	XM_018780691.1	TGME49_243960	70.3714	2.5965e-07	3.91103e-06	hypermethylated	nuclear transport factor 2 (ntf2) domain-containing protein
1930146	1930341	XM_002365214.2	TGME49_261022	8930.5	2.78069e-07	4.09328e-06	hypermethylated	dynein heavy chain family protein
6786621	6787040	XM_002370408.2	TGME49_277020	6973.7	5.32854e-09	3.11466e-07	hypermethylated	hypothetical protein
2332521	2332720	XM_002366762.2	TGME49_242830	9.94295	2.97289e-07	4.31648e-06	hypermethylated	XRN 5'-3' exonuclease N-terminus protein
716061	716072	XM_002370681.2	TGME49_219700	2360.7	2.24999e-08	7.84331e-07	hypermethylated	DNA replication licensing factor MCM4, putative
4226821	4227314	XM_018781641.1	TGME49_272000	16347.3	1.34402e-07	2.45366e-06	hypermethylated	hypothetical protein
1844601	1845240	XM_002369470.2	TGME49_254570	7281.8	5.25303e-08	1.40158e-06	hypermethylated	hypothetical protein
3016221	3016420	XM_018782064.1	TGME49_289120	6.10137	8.32197e-09	3.92318e-07	hypermethylated	hypothetical protein
2149341	2149560	XM_002371307.2	TGME49_217810	6.04698	2.4049e-06	2.39798e-05	hypermethylated	hypothetical protein
2121401	2121900	XM_018780110.1	TGME49_225690	27796.2	1.49313e-07	2.63857e-06	hypermethylated	hypothetical protein
3317901	3318420	XM_018779208.1	TGME49_202460	12.9439	1.84714e-06	1.94879e-05	hypermethylated	diacylglycerol kinase accessory domain (presumed) domain-containing protein
1266181	1266560	XM_018779341.1	TGME49_205615	7.20641	6.287e-07	7.92364e-06	hypermethylated	hypothetical protein
1805221	1805500	XM_002369465.2	MED11	9294	2.68122e-07	3.99636e-06	hypermethylated
4768441	4768780	XM_002365728.1	AP2VIII6	12.0853	1.06502e-07	2.1704e-06	hypermethylated
3942401	3942820	XM_002367410.2	TGME49_201250	12.2566	4.00747e-07	5.45697e-06	hypermethylated	histone lysine methyltransferase, SET, putative
2175301	2175417	XM_002366747.1	RPL24E	5.6895	5.63405e-07	7.22554e-06	hypermethylated
2119721	2120120	XM_002371748.2	TGME49_299210	223.635	7.95662e-10	1.19727e-07	hypermethylated	CTP synthase
2523785	2523900	XM_002368141.2	TGME49_233230	2.94929	7.32639e-06	6.45043e-05	hypermethylated	RNA-binding protein 8A family protein
128481	128880	XM_002370078.2	TGME49_293170	9.71811	9.06024e-07	1.07519e-05	hypermethylated	hypothetical protein
3381601	3381880	XM_018779204.1	TGME49_202375	2076.73	1.10672e-07	2.21634e-06	hypermethylated	hypothetical protein
30301	30980	XM_018780223.1	TGME49_229020	19838	3.47664e-07	4.83023e-06	hypermethylated	cell-cycle-associated protein kinase CDK, putative
5904821	5905520	XM_018780496.1	TGME49_237480	13.2549	2.48299e-06	2.46594e-05	hypermethylated	BRCA1 C Terminus (BRCT) domain-containing protein
3042861	3043340	XM_018780701.1	TGME49_244130	10.0455	2.4256e-10	7.29606e-08	hypermethylated	hypothetical protein
2891330	2891537	XM_002367539.2	TGME49_202980	5822.9	2.18484e-07	3.45516e-06	hypermethylated	hypothetical protein
2657521	2658040	XM_018781932.1	TGME49_284620	7.01744	5.00629e-06	4.53918e-05	hypermethylated	hypothetical protein
538401	538740	XM_018782012.1	TGME49_287480	12.2418	6.85529e-07	8.51912e-06	hypermethylated	hypothetical protein
4557901	4558320	XM_018782853.1	TGME49_315190	6.60768	2.57127e-07	3.88875e-06	hypermethylated	CAM kinase, SNF1 family
1484381	1484680	XM_002365276.1	ATPB	11.7929	1.25018e-06	1.40983e-05	hypermethylated
897261	897660	XM_018779362.1	TGME49_206540	3.89911	3.331e-08	1.03164e-06	hypermethylated	hypothetical protein
3470401	3470820	XM_018782776.1	RPL22	3.5599	8.77422e-06	7.63045e-05	hypermethylated
2299421	2299770	XM_018779266.1	AP2VIIA4	10.0044	2.00025e-06	2.07361e-05	hypermethylated
3428049	3428131	XM_002366914.2	TGME49_244660	2781.4	1.04842e-08	4.56677e-07	hypermethylated	hypothetical protein
1611381	1611960	XM_002370577.2	TGME49_218300	11758.9	1.77287e-07	2.98424e-06	hypermethylated	zinc finger (CCCH type) motif-containing protein
109936	110180	XM_018782388.1	TGME49_300280	8.2803	2.43837e-09	2.41347e-07	hypermethylated	LSM domain-containing protein
1277341	1277580	XM_018779976.1	TGME49_222880	58.101	7.44964e-08	1.6995e-06	hypermethylated	hypothetical protein
2508561	2509040	XM_002367583.2	TGME49_203420	5615.8	4.2479e-10	9.44493e-08	hypermethylated	4'-phosphopantetheinyl transferase domain-containing protein
3230569	3230654	XM_002365944.2	TGME49_273840	3.4352	1.68829e-06	1.8225e-05	hypermethylated	brix domain-containing protein
2145281	2145580	XM_018782681.1	TGME49_311510	4151.6	2.66813e-08	8.80416e-07	hypermethylated	eIF2 kinase IF2K-B
4349888	4350020	XM_002365786.1	TGME49_271810	4.04821	3.12293e-06	2.99371e-05	hypermethylated	lanp, putative
4155781	4156260	XM_018781873.1	TGME49_281500	4387.9	5.52329e-09	3.11466e-07	hypermethylated	hypothetical protein
753981	754161	XM_002364176.2	TGME49_309600	4927.1	9.48238e-09	4.25479e-07	hypermethylated	hypothetical protein
1186221	1186580	XM_002370629.1	AP2XII1	469.667	2.8973e-08	9.294e-07	hypermethylated
553941	554171	XM_002370137.2	CLP1	3913.6	3.81649e-08	1.11698e-06	hypermethylated
6460841	6461420	XM_002370754.2	TGME49_214740	21.2887	9.06521e-07	1.07519e-05	hypermethylated	hypothetical protein
651581	651792	XM_018782578.1	TGME49_309380	4531.9	1.13904e-07	2.25942e-06	hypermethylated	Nuf2
1729901	1730400	XM_002368606.2	TGME49_265180	7069.5	2.86916e-07	4.19449e-06	hypermethylated	hypothetical protein
6434081	6434560	XM_018779657.1	TGME49_214610	15.6741	1.07218e-06	1.24105e-05	hypermethylated	hypothetical protein
4043801	4044020	XM_018780871.1	TGME49_248640	2541.1	8.91044e-08	1.91331e-06	hypermethylated	regulator of chromosome condensation (RCC1) repeat-containing protein
5559501	5559860	XM_018782460.1	TGME49_305770	5.19787	1.05203e-06	1.22247e-05	hypermethylated	ABC transporter, ATP-binding domain-containing protein
4752254	4752680	XM_002364842.1	TGME49_255650	9.56317	2.51883e-06	2.48992e-05	hypermethylated	DHHC zinc finger domain-containing protein
2192641	2192940	XM_002365184.2	TGME49_260520	4121.5	1.21195e-07	2.33261e-06	hypermethylated	hypothetical protein
1302481	1302820	XM_002369745.2	AP2IV4	3807.5	1.41599e-07	2.53838e-06	hypermethylated
977761	977960	XM_018779357.1	FRM1	2.546	5.52137e-07	7.13373e-06	hypermethylated
1635921	1636380	XM_018783033.1	TGME49_321690	11334.3	8.96623e-08	1.92052e-06	hypermethylated	hypothetical protein
2144641	2145060	XM_018782681.1	TGME49_311510	9212.9	8.89536e-10	1.31202e-07	hypermethylated	eIF2 kinase IF2K-B
1266541	1266960	XM_018781029.1	TGME49_253880	14417.1	5.25363e-07	6.85919e-06	hypermethylated	GNS1/SUR4 family protein
5917901	5918028	XM_002370942.2	LEO1	31.8098	2.84232e-07	4.16006e-06	hypermethylated
587861	588320	XM_002364153.2	TGME49_309250	5.94215	3.0703e-09	2.82335e-07	hypermethylated	hypothetical protein
69061	69420	XM_002369518.2	TGME49_207450	2.86943	4.70783e-06	4.29208e-05	hypermethylated	DNA segment, Chr 10, Wayne State University 52, expressed family protein
933961	934103	XM_018782954.1	SF2	1290.6	6.19437e-10	1.06066e-07	hypermethylated
3163021	3163580	XM_018780040.1	TGME49_224260	5.42188	7.43531e-07	9.09391e-06	hypermethylated	PHD-finger domain-containing protein
828154	828220	XM_002365366.1	TGME49_263070	5.32618	4.89335e-06	4.44218e-05	hypermethylated	CMGC kinase, CK2 family
6532381	6532800	XM_018779703.1	TGME49_215910	5830.9	1.70638e-07	2.90845e-06	hypermethylated	hypothetical protein
2878763	2878940	XM_018782729.1	TGME49_312650	6.20972	2.20068e-06	2.24698e-05	hypermethylated	hypothetical protein
1916441	1916720	XM_018779529.1	TGME49_211220	13.0869	5.85624e-07	7.46282e-06	hypermethylated	hypothetical protein
6014141	6014347	XM_002365570.1	TGME49_269180	7.27932	1.45418e-06	1.60466e-05	hypermethylated	MIF4G domain-containing protein
1379361	1379800	XM_002369737.1	TGME49_318390	9.87707	1.03408e-07	2.11603e-06	hypermethylated	hypothetical protein
3710531	3710860	XM_018781159.1	TGME49_257945	4665	6.66723e-08	1.59632e-06	hypermethylated	3'5'-cyclic nucleotide phosphodiesterase domain-containing protein
2850061	2850440	XM_018781921.1	TGME49_284040	19.4156	6.19602e-07	7.82885e-06	hypermethylated	hypothetical protein
1928941	1929172	XM_002368047.2	TGME49_232180	6.63831	3.35578e-06	3.17202e-05	hypermethylated	UBA/TS-N domain-containing protein
1581421	1581820	XM_018782283.1	TGME49_295710	8.14276	1.57173e-09	1.80748e-07	hypermethylated	HECT-domain (ubiquitin-transferase) domain-containing protein
249874	250003	XM_002371561.2	TGME49_275750	6.74182	1.08616e-06	1.2543e-05	hypermethylated	small nuclear ribonucleoprotein E, putative
879208	879300	XM_002368733.2	TGME49_266950	1356.5	1.35082e-10	6.32963e-08	hypermethylated	protein kinase, putative
735581	735707	XM_002369589.2	TGME49_208500	1956.7	1.8919e-08	7.01085e-07	hypermethylated	protein phosphatase 2C domain-containing protein
2387701	2388088	XM_018782405.1	TGME49_301340	17.2801	3.06827e-10	8.00858e-08	hypermethylated	DnaJ domain-containing protein
1397301	1397389	XM_018781412.1	TGME49_265870	20.2813	2.83432e-07	4.1558e-06	hypermethylated	pantoate-beta-alanine ligase
377938	378360	XM_002369857.2	TGME49_320410	33815.2	1.69933e-08	6.45788e-07	hypermethylated	hypothetical protein
3202462	3202820	XM_002365947.1	TGME49_273870	2554.21	2.32589e-09	2.34113e-07	hypermethylated	SWI2/SNF2 ISWI-like (AT hook)
3267301	3267700	XM_018782083.1	TGME49_289510	3012	5.75174e-08	1.46719e-06	hypermethylated	hypothetical protein
3799301	3799473	XM_018782115.1	TGME49_290640	2290.4	5.02121e-09	3.11466e-07	hypermethylated	DNA mismatch repair protein MSH6-1, putative
2853549	2853840	XM_018781920.1	TGME49_284010	5757.1	1.77218e-07	2.98424e-06	hypermethylated	5'-3' exonuclease, N-terminal resolvase family domain-containing protein
1301281	1301540	XM_002369745.2	AP2IV4	2187.9	5.11203e-09	3.11466e-07	hypermethylated
2982361	2982720	XM_018782736.1	TGME49_312905	18.9904	6.05474e-09	3.16482e-07	hypermethylated	hypothetical protein
3545661	3545880	XM_002366926.2	POLR1A	3052.5	6.244e-09	3.20783e-07	hypermethylated
4209141	4209600	XM_018780390.1	TGME49_234230	10.1704	1.06473e-06	1.23339e-05	hypermethylated	hypothetical protein
6553041	6553361	XM_018779664.1	TGME49_214850	11871.2	3.23535e-07	4.60334e-06	hypermethylated	1-deoxy-D-xylulose 5-phosphate reductoisomerase, putative
3389724	3389960	XM_002368355.1	AP2IX5	16.7497	6.05913e-07	7.67542e-06	hypermethylated
6020901	6021440	XM_002365570.1	TGME49_269180	6.77167	2.83206e-06	2.75207e-05	hypermethylated	MIF4G domain-containing protein
2147401	2148040	XM_018782681.1	TGME49_311510	29.6242	1.87353e-08	6.97749e-07	hypermethylated	eIF2 kinase IF2K-B
2515881	2516448	XM_002367581.2	TGME49_203400	15.3819	6.68847e-07	8.35189e-06	hypermethylated	hypothetical protein
546701	547000	XM_018779410.1	TGME49_208040	10.3258	1.7616e-06	1.88117e-05	hypermethylated	aldo-keto reductase
319430	319540	XM_002364117.2	TGME49_308870	4.03993	1.26266e-06	1.42283e-05	hypermethylated	hypothetical protein
2437201	2437680	XM_018781947.1	TGME49_285425	3707.7	2.26556e-08	7.84331e-07	hypermethylated	hypothetical protein
1238501	1238960	XM_002369400.2	TGME49_253860	5272.8	1.02444e-07	2.10519e-06	hypermethylated	Tyrosine kinase-like (TKL) protein
1609501	1609760	XM_002366259.1	TGME49_226470	98.0063	8.84298e-08	1.90642e-06	hypermethylated	hypothetical protein
735772	736000	XM_002370679.2	TGME49_219682	4133.5	7.89857e-08	1.75193e-06	hypermethylated	pyruvate dehydrogenase kinase, putative
1426161	1426560	XM_018779332.1	TGME49_205390	11.5899	3.20619e-07	4.57058e-06	hypermethylated	hypothetical protein
5706781	5706980	XM_018780481.1	AP2X5	877.6	1.47774e-09	1.75478e-07	hypermethylated
2684081	2684520	XM_002366125.2	TGME49_224920	3098.6	5.4137e-09	3.11466e-07	hypermethylated	hypothetical protein
4980892	4981920	XM_018781587.1	TGME49_270810	8.8781	3.61977e-08	1.08064e-06	hypermethylated	hypothetical protein
1449781	1450220	XM_018781040.1	TGME49_254110	3685	2.2809e-10	7.29606e-08	hypermethylated	tryptophanyl-tRNA synthetase (TrpRS1)
2603621	2603694	XM_018780673.1	TGME49_243400	2.38665	5.47125e-06	4.93373e-05	hypermethylated	hypothetical protein
3562961	3563148	XM_002366926.2	POLR1A	9.54032	1.22258e-07	2.34748e-06	hypermethylated
3165241	3165680	XM_018781193.1	TGME49_258826	17.4933	1.34298e-06	1.50085e-05	hypermethylated	hypothetical protein
2192961	2193234	XM_002371313.2	TGME49_217870	3642.3	2.28827e-08	7.84331e-07	hypermethylated	DHHC zinc finger domain-containing protein
2699721	2700160	XM_018779243.1	TGME49_203180	8.80659	2.45307e-07	3.75101e-06	hypermethylated	leucine rich repeat-containing protein
2049101	2049440	XM_018780112.1	TGME49_225770	6034.2	2.03422e-07	3.28675e-06	hypermethylated	Tyrosine kinase-like (TKL) protein
1906621	1906940	XM_002368045.1	TGME49_232160	11.3896	1.38688e-06	1.53952e-05	hypermethylated	zinc finger, C3HC4 type (RING finger) domain-containing protein
1186062	1186180	XM_002370629.1	AP2XII1	1568.9	5.07205e-08	1.38132e-06	hypermethylated
1851843	1852020	XM_018782660.1	TGME49_311180	4738.3	5.63909e-09	3.11466e-07	hypermethylated	hypothetical protein
4190161	4190268	XM_002367186.1	TGME49_248810	3.13627	5.37703e-08	1.41754e-06	hypermethylated	nuclear factor NF7
2975194	2975260	XM_002367529.2	TGME49_202870	10.0384	5.61558e-07	7.21166e-06	hypermethylated	SAP domain-containing protein
2432861	2433520	XM_018782409.1	TGME49_301390	7.85195	2.33527e-06	2.35854e-05	hypermethylated	ribosome biogenesis protein BOP1, putative
1823841	1824240	XM_002371642.2	TGME49_321420	11656.4	3.74682e-07	5.13489e-06	hypermethylated	kelch repeat-containing protein
2972881	2973260	XM_002365082.2	TGME49_259090	4.21292	7.78907e-06	6.83355e-05	hypermethylated	ubiquitin-conjugating enzyme subfamily protein
290596	290860	XM_002364113.1	TGME49_308830	250.821	1.8498e-07	3.07208e-06	hypermethylated	dual specificity protein phosphatase
884961	885500	XM_018779434.1	TGME49_208820	30.2076	7.1106e-07	8.76151e-06	hypermethylated	1-deoxy-D-xylulose-5-phosphate synthase
1292821	1293108	XM_018779468.1	TGME49_209520	1329.6	3.06027e-11	5.19237e-08	hypermethylated	WD domain, G-beta repeat-containing protein
4129601	4129894	XM_002364928.1	TGME49_257330	13.6693	1.44704e-06	1.59796e-05	hypermethylated	hypothetical protein
1553761	1554060	XM_002368010.1	TGME49_231800	1019.4	2.1208e-08	7.54024e-07	hypermethylated	helicase, putative
4410204	4410400	XM_002365781.2	TGME49_271760	4260.5	4.11084e-10	9.27866e-08	hypermethylated	seryl-tRNA synthetase (SerRS2)
4006081	4006780	XM_002365831.2	TGME49_272390	9.76951	1.91446e-06	2.0042e-05	hypermethylated	hypothetical protein
1824041	1824240	XM_002368037.1	TGME49_232080	2955.6	5.53924e-09	3.11466e-07	hypermethylated	hypothetical protein
2054801	2055280	XM_018780112.1	TGME49_225770	3772.3	8.5606e-08	1.8699e-06	hypermethylated	Tyrosine kinase-like (TKL) protein
918221	918600	XM_018779846.1	TGME49_219485	3340.4	1.11455e-07	2.22269e-06	hypermethylated	hypothetical protein
1146601	1147040	XM_018780159.1	TGME49_227000	10.4301	1.2411e-06	1.40278e-05	hypermethylated	hypothetical protein
2513101	2513217	XM_018782702.1	TGME49_312230	4.78533	1.37301e-06	1.5264e-05	hypermethylated	DNA topoisomerase 2, putative
2376721	2377011	XM_002371610.2	TGME49_301290	13.5704	4.42747e-10	9.69942e-08	hypermethylated	hypothetical protein
4926561	4927072	XM_018782882.1	TGME49_315720	15.0557	1.80921e-06	1.91828e-05	hypermethylated	Smg-4/UPF3 family protein
3845301	3845780	XM_002368421.2	TGME49_290678	10.4089	2.22954e-06	2.26868e-05	hypermethylated	hypothetical protein
4531521	4531760	XM_018780408.1	TGME49_234900	2.70162	4.41362e-06	4.04365e-05	hypermethylated	PHD-finger domain-containing protein
4618201	4618540	XM_002364861.2	TGME49_255940	2881	1.021e-07	2.10519e-06	hypermethylated	hypothetical protein
2270449	2270543	XM_002365176.1	TGME49_260440	6.61369	1.35531e-06	1.51031e-05	hypermethylated	nuclear factor NF3
306181	307000	XM_002371408.2	TGME49_280550	14.947	1.89763e-07	3.1271e-06	hypermethylated	clathrin adaptor complex small chain subfamily protein
3419001	3419260	XM_018781176.1	TGME49_258450	7659.9	9.31417e-08	1.98502e-06	hypermethylated	hypothetical protein
2792320	2792580	XM_002368284.2	TGME49_288890	1870.1	4.89897e-08	1.34974e-06	hypermethylated	hypothetical protein
3231441	3231660	XM_018782081.1	TGME49_289360	9.91019	1.39509e-07	2.50696e-06	hypermethylated	hypothetical protein
2632781	2632903	XM_018780509.1	CDPK4	1968.7	6.64548e-08	1.59632e-06	hypermethylated
1908461	1908800	XM_018782662.1	TGME49_311240	4.60994	5.54278e-06	4.99219e-05	hypermethylated	DnaJ family chaperone, putative
1690041	1690460	XM_018780132.1	TGME49_226350	63.5805	7.69811e-09	3.6756e-07	hypermethylated	hypothetical protein
2020681	2021160	XM_018780644.1	LSD1	6123.6	2.16572e-07	3.43587e-06	hypermethylated
335401	335840	XM_018781856.1	TGME49_280522	2.68067	8.84289e-06	7.67225e-05	hypermethylated	hypothetical protein
1280881	1281220	XM_018779466.1	TGME49_209500	6.42636	4.05563e-07	5.51751e-06	hypermethylated	hypothetical protein
5663881	5664120	XM_018779764.1	TGME49_217182	2522.9	5.52832e-09	3.11466e-07	hypermethylated	RNA-dependent RNA polymerase RDP
505341	505780	XM_002369836.2	TGME49_320100	8.9445	1.48824e-06	1.63498e-05	hypermethylated	RNA recognition motif-containing protein
1242300	1242579	XM_002366303.2	TGME49_226910	2240.3	2.31138e-10	7.29606e-08	hypermethylated	Amylo-alpha-1,6-glucosidase
1800244	1800320	XM_018782317.1	TGME49_297465	2225.4	1.59116e-09	1.80943e-07	hypermethylated	hypothetical protein
1186761	1186960	XM_002370629.1	AP2XII1	2972.2	1.07044e-07	2.17845e-06	hypermethylated
304581	304940	XM_002367852.1	TGME49_229490	27.4914	7.6365e-09	3.65791e-07	hypermethylated	tetratricopeptide repeat-containing protein
3696421	3696860	XM_018782794.1	TGME49_313790	8160	5.43802e-08	1.42056e-06	hypermethylated	hypothetical protein
4697021	4697260	XM_018782169.1	TGME49_292340	1868.3	1.9519e-08	7.17963e-07	hypermethylated	zinc finger, C3HC4 type (RING finger) domain-containing protein
3454001	3454240	XM_018780831.1	TGME49_247640	2250	6.67004e-08	1.59632e-06	hypermethylated	hypothetical protein
2611581	2611897	XM_002367571.2	TGME49_203300	10.194	1.93984e-06	2.02082e-05	hypermethylated	hypothetical protein
4540261	4540500	XM_002364872.1	TGME49_256060	56.8261	1.87721e-07	3.10316e-06	hypermethylated	nucleosome assembly protein (nap) protein
1394544	1394631	XM_002369733.1	TGME49_318350	48.9189	1.50476e-07	2.65598e-06	hypermethylated	Pumilio-family RNA binding repeat-containing protein
5080541	5081000	XM_018780440.1	TGME49_235730	10.9408	2.88626e-06	2.7938e-05	hypermethylated	hypothetical protein
2808881	2809260	XM_002368287.2	ABCG96	5.16651	5.57143e-06	5.01496e-05	hypermethylated
3350361	3350820	XM_002366904.2	TGME49_244560	5.33066	4.79214e-07	6.35694e-06	hypermethylated	heat shock protein 90, putative
1563514	1563640	XM_002371257.2	SET8	19.0153	4.03609e-08	1.16523e-06	hypermethylated
6055761	6055980	XM_002370361.2	TGME49_306400	7.5229	4.64168e-07	6.17937e-06	hypermethylated	hypothetical protein
1609421	1609740	XM_002371467.2	TGME49_295690	5596.9	1.68793e-07	2.88031e-06	hypermethylated	ubiquinone/menaquinone biosynthesis methyltransferase subfamily protein
4190748	4190860	XM_002367186.1	TGME49_248810	2.62407	9.24616e-09	4.22515e-07	hypermethylated	nuclear factor NF7
1221081	1221360	XM_018781285.1	TGME49_262460	5465.1	2.28187e-07	3.56306e-06	hypermethylated	hypothetical protein
588861	589381	XM_018779864.1	TGME49_219860	4.95556	9.12438e-06	7.89349e-05	hypermethylated	replication licensing factor, putative
4356461	4356720	XM_018780400.1	TGME49_234410	3279.6	5.4843e-08	1.42832e-06	hypermethylated	transporter, small conductance mechanosensitive ion channel (MscS) family protein
3692481	3692800	XM_018780009.1	TGME49_223620	2.308	9.62947e-07	1.13131e-05	hypermethylated	golgi SNARE, putative
2910281	2910459	XM_018780691.1	TGME49_243960	405.848	1.0639e-08	4.60723e-07	hypermethylated	nuclear transport factor 2 (ntf2) domain-containing protein
645668	646340	XM_018780553.1	TGME49_239420	24.2779	5.40044e-07	7.0201e-06	hypermethylated	protein kinase
4235641	4236040	XM_018780880.1	TGME49_248870	1355.21	3.10743e-09	2.83996e-07	hypermethylated	SNARE associated Golgi protein
3320296	3320600	XM_018782085.1	TGME49_289570	3693	5.38666e-09	3.11466e-07	hypermethylated	phosphatidylinositol transfer protein
1828961	1829154	XM_018783019.1	TGME49_321410	10.019	6.83688e-07	8.50869e-06	hypermethylated	hypothetical protein
5345441	5345860	XM_018782442.1	TGME49_305310	3.5334	2.49907e-06	2.4786e-05	hypermethylated	ERCC4 domain-containing protein
2507853	2508180	XM_018780085.1	TGME49_225108	6619.2	1.99201e-07	3.2351e-06	hypermethylated	SNF7 family protein
1222741	1223200	XM_018781422.1	TGME49_266320	9.51863	5.82353e-06	5.2198e-05	hypermethylated	hypothetical protein
942021	942320	XM_018780173.1	TGME49_227430	4003	5.21438e-09	3.11466e-07	hypermethylated	transmembrane amino acid transporter protein
1334701	1335020	XM_002369742.2	TGME49_318440	2681	1.53846e-08	6.01533e-07	hypermethylated	helicase associated domain (ha2) protein
2785821	2785976	XM_018781924.1	TGME49_284180	11.4616	2.94229e-07	4.2804e-06	hypermethylated	hypothetical protein
5282621	5282860	XM_018782439.1	TGME49_305200	3.80786	3.00183e-06	2.89252e-05	hypermethylated	tetratricopeptide repeat-containing protein
5938038	5938380	XM_018782476.1	TGME49_306310	6704.5	1.84153e-08	6.8973e-07	hypermethylated	RecF/RecN/SMC N terminal domain-containing protein
461721	462220	XM_002369295.2	TGME49_252280	3712.2	1.24751e-07	2.37163e-06	hypermethylated	hypothetical protein
349021	349600	XM_018782992.1	TGME49_320440	9.4736	9.78532e-07	1.14691e-05	hypermethylated	hypothetical protein
1953241	1953520	XM_018781977.1	TGME49_286160	1616.9	2.02451e-08	7.35245e-07	hypermethylated	non-specific serine/threonine protein kinase
1496658	1496887	XM_018779484.1	TGME49_209860	6544.4	3.14776e-08	9.83429e-07	hypermethylated	SRP40, C-terminal domain-containing protein
4871621	4872020	XM_002368898.1	TGME49_235440	10009.1	5.37771e-08	1.41754e-06	hypermethylated	hypothetical protein
2042106	2042300	XM_018781972.1	TGME49_286030	3.94555	1.49968e-06	1.64512e-05	hypermethylated	hypothetical protein
4532501	4532840	XM_018782157.1	CDPK8	4.36675	8.51014e-07	1.01664e-05	hypermethylated
3632433	3632500	XM_002364986.2	TGME49_258030	4439.8	9.03726e-09	4.18164e-07	hypermethylated	DNA polymerase
2716961	2717220	XM_018782048.1	TGME49_288730	3.92743	5.44448e-07	7.05887e-06	hypermethylated	hypothetical protein
96801	97040	XM_002365468.1	TGME49_264190	6826.2	8.73761e-08	1.90021e-06	hypermethylated	hypothetical protein
1860801	1861040	XM_002371142.2	POLR1B	2745.3	3.38542e-08	1.03771e-06	hypermethylated
1850661	1851440	XM_018780633.1	TGME49_242055	807.025	1.27262e-07	2.3907e-06	hypermethylated	DEAD/DEAH box helicase domain-containing protein
3251481	3251619	XM_002365043.1	TGME49_258700	3628.91	5.16081e-08	1.38721e-06	hypermethylated	transporter, major facilitator family protein
1393481	1394300	XM_018781036.1	TGME49_254000	4.70349	9.78233e-06	8.40897e-05	hypermethylated	hypothetical protein
2350401	2350900	XM_002371606.2	TGME49_301250	628.99	3.38096e-08	1.03771e-06	hypermethylated	hypothetical protein
2915964	2916273	XM_018782732.1	TGME49_312700	10.3654	1.59906e-07	2.76668e-06	hypermethylated	hypothetical protein
6205455	6205905	XM_018779639.1	TGME49_214270	4.44452	3.88803e-06	3.60872e-05	hypermethylated	translation initiation factor IF-2, putative
3456921	3457300	XM_018780726.1	TGME49_244700	8126.5	2.17505e-07	3.44589e-06	hypermethylated	NAD(+)/NADH kinase domain-containing protein
1721393	1721680	XM_018781994.1	TGME49_286690	2580	1.17759e-10	6.32963e-08	hypermethylated	DNA/RNA-binding protein KIN17 domain-containing protein
2470341	2470449	XM_002371623.2	TGME49_301420	3271.6	9.6251e-10	1.35269e-07	hypermethylated	hypothetical protein
2763661	2764046	XM_018780370.1	TGME49_233735	7286.2	2.28417e-07	3.56306e-06	hypermethylated	hypothetical protein
4612799	4612853	XM_002364665.2	TGME49_315270	9.75898	1.31549e-07	2.43752e-06	hypermethylated	hypothetical protein
710401	710780	XM_018781317.1	TGME49_263210	2.51989	9.07449e-06	7.85489e-05	hypermethylated	ubiquitin interaction motif domain-containing protein
2736701	2737120	XM_002366818.2	TGME49_243600	4221.7	1.29408e-07	2.41577e-06	hypermethylated	acetyltransferase, GNAT family protein
335861	336300	XM_002371547.2	TGME49_275610	4530.4	7.61497e-08	1.72305e-06	hypermethylated	protein kinase, other
1315801	1316220	XM_018779339.1	TGME49_205562	3.17404	3.84305e-06	3.57812e-05	hypermethylated	hypothetical protein
1695081	1695340	XM_018782279.1	TGME49_295610	11.5485	1.54549e-07	2.70542e-06	hypermethylated	histone lysine methyltransferase, SET, putative
5939061	5939340	XM_018781538.1	TGME49_269290	6340.7	6.61422e-08	1.59588e-06	hypermethylated	hypothetical protein
600021	600260	XM_002364153.2	TGME49_309250	2678.8	5.50497e-09	3.11466e-07	hypermethylated	hypothetical protein
6262801	6263040	XM_002370387.2	TGME49_306660	27.8416	1.61476e-07	2.78093e-06	hypermethylated	RNA pseudouridine synthase superfamily protein
6842321	6842520	XM_018779152.1	TGME49_200385	19.3859	2.04927e-07	3.30748e-06	hypermethylated	Myb family DNA-binding domain-containing protein
3969621	3970000	XM_002368438.2	TGME49_290950	9.1572	1.66636e-06	1.80405e-05	hypermethylated	clathrin heavy chain, putative
277521	277900	XM_018780532.1	TGME49_238870	1343.4	5.44497e-08	1.42056e-06	hypermethylated	hypothetical protein
1597989	1598020	XM_018782304.1	TGME49_297180	6.46279	1.46667e-09	1.75478e-07	hypermethylated	hypothetical protein
172304	172520	XM_002367837.2	TGME49_229340	2287.9	1.51067e-09	1.77201e-07	hypermethylated	hypothetical protein
1883401	1883840	XM_018782324.1	TGME49_297640	15.6262	9.60135e-07	1.1289e-05	hypermethylated	acyltransferase domain-containing protein
2171201	2171640	XM_018782682.1	TGME49_311625	3796.3	1.09299e-07	2.20926e-06	hypermethylated	WD domain, G-beta repeat-containing protein
6456821	6457200	XM_002370452.2	TGME49_277880	2870.8	5.83354e-09	3.11466e-07	hypermethylated	hypothetical protein
433596	433760	XM_002371394.2	TGME49_280410	4.02556	1.58776e-07	2.75908e-06	hypermethylated	3'5'-cyclic nucleotide phosphodiesterase domain-containing protein
3779521	3780640	XM_002365862.1	AP2VIII4	6.48325	1.03451e-06	1.20493e-05	hypermethylated
4661	4880	XM_018780943.1	TGME49_250950	491.5	5.86821e-09	3.11466e-07	hypermethylated	KRUF family protein
851641	852100	XM_018781002.1	TGME49_253310	6609.6	5.78643e-10	1.06066e-07	hypermethylated	hypothetical protein
2405955	2406320	XM_018780350.1	TGME49_233090	837.206	1.02027e-08	4.51007e-07	hypermethylated	XPG N-terminal domain-containing protein
4848001	4848340	XM_002364827.1	TGME49_255400	924.029	7.51981e-09	3.65245e-07	hypermethylated	hypothetical protein
80621	81080	XM_002365470.1	TGME49_264210	22.0318	7.99864e-07	9.68746e-06	hypermethylated	hypothetical protein
2994581	2995200	XM_018780696.1	TGME49_244060	10.2842	3.72323e-06	3.48179e-05	hypermethylated	ankyrin repeat-containing protein
5563651	5563820	XM_018782913.1	TGME49_316750	4.62761	1.44182e-06	1.59338e-05	hypermethylated	DEAD/DEAH box helicase domain-containing protein
2936394	2936720	XM_002369091.2	TGME49_283830	10.2932	3.22776e-07	4.59694e-06	hypermethylated	type I inorganic pyrophosphatase PPase
59058	59500	XM_018780519.1	TGME49_238080	19.7448	1.3063e-06	1.46515e-05	hypermethylated	hypothetical protein
1218081	1218340	XM_002366616.1	TGME49_240380	7.37244	1.23336e-07	2.35859e-06	hypermethylated	hypothetical protein
274701	275320	XM_002369922.2	TGME49_221340	8492.9	5.20403e-08	1.39182e-06	hypermethylated	hypothetical protein
1468321	1468640	XM_018781408.1	TGME49_265770	2.02455	7.17364e-07	8.8173e-06	hypermethylated	hypothetical protein
903401	903539	XM_018781306.1	TGME49_262950	8692.9	3.76741e-09	3.11466e-07	hypermethylated	hypothetical protein
2117131	2117260	XM_002371187.2	TGME49_210730	41.1809	9.92107e-08	2.06445e-06	hypermethylated	ATP-dependent hsl protease ATP-binding subunit hslU, putative
4730137	4730500	XM_002367260.2	PAF1	4965.4	2.3789e-08	8.09097e-07	hypermethylated
12261	12600	XM_018780944.1	TGME49_250955	4611.2	1.92862e-08	7.11154e-07	hypermethylated	KRUF family protein
1569021	1569320	XM_018779551.1	AP2IV5	82.3019	7.53435e-08	1.71096e-06	hypermethylated
2598001	2598420	XM_018780507.1	TGME49_237860	7441.5	5.44045e-09	3.11466e-07	hypermethylated	protein kinase domain-containing protein
347981	348660	XM_018779918.1	TGME49_221440	6.12887	4.11254e-06	3.79817e-05	hypermethylated	RPGR, putative
2505641	2505960	XM_018780085.1	TGME49_225108	13.0482	8.22072e-07	9.91612e-06	hypermethylated	SNF7 family protein
2036119	2036440	XM_002368565.2	TGME49_264770	19.3756	8.59618e-07	1.0261e-05	hypermethylated	hypothetical protein
2352061	2352440	XM_002365164.1	TGME49_260320	22.9979	4.13891e-09	3.11466e-07	hypermethylated	Noc2p family protein
5608207	5608500	XM_002364803.2	TGME49_316900	11.152	1.27062e-07	2.38996e-06	hypermethylated	Sas10 C-terminal domain-containing protein
904401	904900	XM_018779361.1	TLN4	10.3476	1.40215e-10	6.32963e-08	hypermethylated
2832661	2833020	XM_018780377.1	TGME49_233830	3073	7.67281e-08	1.72923e-06	hypermethylated	hypothetical protein
3384741	3384940	XM_002367481.1	TGME49_202370	6.14399	1.21332e-06	1.37661e-05	hypermethylated	T-complex protein 1, epsilon subunit (TCP-1-epsilon), putative
109530	109610	XM_018780522.1	TGME49_238180	9.98438	5.07149e-07	6.63301e-06	hypermethylated	26s proteasome regulatory complex subunit, putative
1355981	1356480	XM_002366292.2	TGME49_226800	4318.8	5.58818e-09	3.11466e-07	hypermethylated	eukaryotic glutathione synthase, atp binding domain-containing protein
4756184	4756311	XM_002364842.1	TGME49_255650	540.879	2.27971e-08	7.84331e-07	hypermethylated	DHHC zinc finger domain-containing protein
3043901	3044140	XM_018781906.1	TGME49_283702	2085.3	5.80997e-09	3.11466e-07	hypermethylated	FATC domain-containing protein
1837341	1837720	XM_018779298.1	TGME49_204380	5.01392	3.35314e-06	3.17202e-05	hypermethylated	hypothetical protein
2440401	2440663	XM_018782698.1	TGME49_312110	5449.9	3.48836e-08	1.05993e-06	hypermethylated	apicoplast-associated thioredoxin family protein Atrx1
5858684	5858800	XM_018781823.1	TGME49_278815	1401.1	5.35056e-09	3.11466e-07	hypermethylated	hypothetical protein
6070701	6070757	XM_018782483.1	TGME49_306430	6081.4	2.93366e-09	2.74884e-07	hypermethylated	hypothetical protein
3739281	3739700	XM_002367126.2	TGME49_248200	7835.2	2.74244e-07	4.05701e-06	hypermethylated	ribosomal RNA (adenine(1779)-N(6)/adenine(1780)-N(6))-dimethyltransferase, putative
3956088	3956220	XM_018782809.1	GTF3C3	12.5215	2.54799e-07	3.85745e-06	hypermethylated
325461	326220	XM_018779915.1	ALP4	11.8482	2.5056e-06	2.48343e-05	hypermethylated
5949401	5949785	XM_018781813.1	TGME49_278660	9.53285	3.27934e-10	8.00858e-08	hypermethylated	P-type ATPase4, putative
1318341	1318660	XM_002369744.2	TGME49_318460	2499.8	1.63032e-08	6.25557e-07	hypermethylated	P-type ATPase of unknown pump specificity (type V) protein
720581	720960	XM_002369973.2	TGME49_221950	4860.7	1.65789e-10	6.45938e-08	hypermethylated	splicesome-associated protein, putative
2019978	2020054	XM_002368063.1	TGME49_232340	90.487	4.9487e-09	3.11466e-07	hypermethylated	protein phosphatase 2C domain-containing protein
879861	880220	XM_002368733.2	TGME49_266950	3088.7	1.1028e-07	2.21634e-06	hypermethylated	protein kinase, putative
2597681	2598100	XM_018780077.1	TGME49_225000	11.1972	5.35502e-07	6.96714e-06	hypermethylated	hypothetical protein
1970201	1970680	XM_018782331.1	TGME49_297745	17.1322	1.12678e-06	1.29285e-05	hypermethylated	hypothetical protein
5215621	5215860	XM_002367320.2	TGME49_250790	20.9355	4.68029e-08	1.31057e-06	hypermethylated	hypothetical protein
1835521	1835659	XM_002369470.2	TGME49_254570	10.9903	9.09726e-07	1.07814e-05	hypermethylated	hypothetical protein
837221	837680	XM_002370173.1	TGME49_294350	3.29749	1.14753e-08	4.83287e-07	hypermethylated	DEAD/DEAH box helicase domain-containing protein
6837301	6837720	XM_002370801.2	TGME49_215230	146.864	1.65837e-10	6.45938e-08	hypermethylated	RNA recognition motif-containing protein
737941	738140	XM_002369589.2	TGME49_208500	5.02314	1.71248e-06	1.8446e-05	hypermethylated	protein phosphatase 2C domain-containing protein
1607781	1608360	XM_002366259.1	TGME49_226470	12.1121	1.82592e-06	1.93248e-05	hypermethylated	hypothetical protein
1881126	1881520	XM_002368042.2	TGME49_232130	10688.3	1.42619e-07	2.54442e-06	hypermethylated	hypothetical protein
3908719	3908900	XM_002368430.2	TGME49_290870	1945.7	4.49975e-09	3.11466e-07	hypermethylated	patched family protein
2305661	2306060	XM_018779266.1	AP2VIIA4	10.5716	5.45993e-07	7.07274e-06	hypermethylated
2143801	2144120	XM_018779513.1	TGME49_210700	16.2136	4.15769e-07	5.62554e-06	hypermethylated	hypothetical protein
733262	733454	XM_018780186.1	TGME49_227930	9434.7	4.17052e-09	3.11466e-07	hypermethylated	hypothetical protein
375301	375424	XM_018782991.1	TGME49_320430	7.53938	6.21624e-06	5.54511e-05	hypermethylated	cell-cycle-control protein (translation regulation), putative
6451581	6451980	XM_018779709.1	TGME49_216030	5.80543	6.46369e-07	8.11201e-06	hypermethylated	hypothetical protein
956045	956390	XM_018779843.1	TGME49_219430	4713	3.80997e-08	1.11698e-06	hypermethylated	tRNA ligase class II core domain (G, H, P, S and T) domain-containing protein
1307961	1308380	XM_002370228.2	TGME49_295000	4933.5	2.57613e-08	8.6046e-07	hypermethylated	hypothetical protein
2916001	2916316	XM_018781207.1	TGME49_259172	11.829	1.89877e-06	1.99057e-05	hypermethylated	hypothetical protein
588521	588830	XM_002364153.2	TGME49_309250	7.23187	4.45693e-06	4.07831e-05	hypermethylated	hypothetical protein
1902781	1903120	XM_018781979.1	TGME49_286230	12.6455	3.71873e-07	5.1058e-06	hypermethylated	hypothetical protein
2858803	2859000	XM_018780062.1	TGME49_224720	27.9789	7.18385e-08	1.66657e-06	hypermethylated	SPOC domain-containing protein
1857581	1857926	XM_018781256.1	TGME49_261080	6178.9	6.90324e-08	1.62204e-06	hypermethylated	kringle domain-containing protein
1759121	1759520	XM_018781992.1	TGME49_286620	4041.9	8.62469e-10	1.28482e-07	hypermethylated	S1 RNA binding domain-containing protein
881981	882740	XM_002368733.2	TGME49_266950	26.509	2.75111e-06	2.69096e-05	hypermethylated	protein kinase, putative
2891021	2891402	XM_018782730.1	TGME49_312660	52.4913	2.31246e-07	3.60343e-06	hypermethylated	hypothetical protein
4932242	4932573	XM_018781097.1	TGME49_255290	3635.8	8.2197e-08	1.80337e-06	hypermethylated	hypothetical protein
6300241	6300780	XM_002365530.1	TGME49_268780	2.70792	2.69551e-06	2.64526e-05	hypermethylated	hypothetical protein
7311401	7311820	XM_018781725.1	TGME49_275490	13.2795	2.32782e-06	2.35261e-05	hypermethylated	hypothetical protein
[truncated: 218 more rows]

## Sheet: ME49_vs_VEG
Table S3c. Differentially methylated mRNA sites in ME49 vs. VEG.
[truncated: 1,003 more rows]
