# Supplementary material for: Cross-lineage 5-methylcytosine methylome profiling reveals methylated divergence among Toxoplasma gondii tachyzoites of the three major clonal lineages
Source: Infect Dis Poverty. 2025 Aug 19;14:87. doi: 10.1186/s40249-025-01358-w (PMC12362873; doi:10.1186/s40249-025-01358-w)
Supplement: Supplementary file 5 — Additional file 5 (Table S4. Differentially enriched GO terms associated with differentially methylated mRNA peaks.) [file 40249_2025_1358_MOESM5_ESM.xlsx]

## Sheet: RH_vs_ME49
Table S4a. Differentially enriched GO terms of mRNA with differential methylated peaks in ME49 vs .VEG.
Regulation	Ontology	GO.ID	Term	P value	Enrichment score
hypermethylated	Biological process	GO:0006606	protein import into nucleus	0.000620311	3.20739	Regulation: hypermethylated or hypomethylated in test group
hypermethylated	Biological process	GO:0017038	protein import	0.000620311	3.20739	Ontology: the ontology of GOID.
hypermethylated	Biological process	GO:0045184	establishment of protein localization	0.000936348	3.02856	GO.ID: the ID of gene ontology term.
hypermethylated	Biological process	GO:0015031	protein transport	0.0015021	2.8233	Term: the name of gene ontology term.
hypermethylated	Biological process	GO:0016032	viral process	0.00152688	2.81619	P value: the significance testing value of the GOID.
hypermethylated	Biological process	GO:0015833	peptide transport	0.00207185	2.68364	Enrichment score: the enrichment score value of the GOID, it equals (-log10(P value)).
hypermethylated	Biological process	GO:0042886	amide transport	0.00207185	2.68364
hypermethylated	Biological process	GO:0072594	establishment of protein localization to organelle	0.00288001	2.54061
hypermethylated	Biological process	GO:0071702	organic substance transport	0.00319068	2.49612
hypermethylated	Biological process	GO:0008104	protein localization	0.00331431	2.47961
hypermethylated	Biological process	GO:0070727	cellular macromolecule localization	0.00376312	2.42445
hypermethylated	Biological process	GO:0034504	protein localization to nucleus	0.0038121	2.41884
hypermethylated	Biological process	GO:0071705	nitrogen compound transport	0.00434114	2.3624
hypermethylated	Biological process	GO:0044403	biological process involved in symbiotic interaction	0.00434381	2.36213
hypermethylated	Biological process	GO:0033036	macromolecule localization	0.00542928	2.26526
hypermethylated	Biological process	GO:0051640	organelle localization	0.00564416	2.2484
hypermethylated	Biological process	GO:0006886	intracellular protein transport	0.00686367	2.16344
hypermethylated	Biological process	GO:0051170	import into nucleus	0.00744444	2.12817
hypermethylated	Biological process	GO:0050684	regulation of mRNA processing	0.00749587	2.12518
hypermethylated	Biological process	GO:0006913	nucleocytoplasmic transport	0.00870241	2.06036
hypermethylated	Biological process	GO:0051169	nuclear transport	0.00870241	2.06036
hypermethylated	Biological process	GO:0046907	nuclear transport	0.00930154	2.03145
hypermethylated	Biological process	GO:0080090	regulation of primary metabolic process	0.00980031	2.00876
hypermethylated	Biological process	GO:0051248	negative regulation of protein metabolic process	0.0136143	1.866
hypermethylated	Biological process	GO:0051171	regulation of nitrogen compound metabolic process	0.0145323	1.83767
hypermethylated	Biological process	GO:0006446	regulation of translational initiation	0.0147778	1.83039
hypermethylated	Biological process	GO:1903311	regulation of mRNA metabolic process	0.0150836	1.82149
hypermethylated	Biological process	GO:0006611	protein export from nucleus	0.0168349	1.77379
hypermethylated	Biological process	GO:0007059	chromosome segregation	0.0168349	1.77379
hypermethylated	Biological process	GO:0051168	nuclear export	0.0168349	1.77379
hypermethylated	Biological process	GO:0033043	regulation of organelle organization	0.0184086	1.73498
hypermethylated	Biological process	GO:0044419	biological process involved in interspecies interaction between organisms	0.0184086	1.73498
hypermethylated	Biological process	GO:0000819	sister chromatid segregation	0.0197622	1.70417
hypermethylated	Biological process	GO:0006406	mRNA export from nucleus	0.0197622	1.70417
hypermethylated	Biological process	GO:0051028	mRNA transport	0.0197622	1.70417
hypermethylated	Biological process	GO:0098813	nuclear chromosome segregation	0.0197622	1.70417
hypermethylated	Biological process	GO:0031400	negative regulation of protein modification process	0.0212539	1.67256
hypermethylated	Biological process	GO:0043903	regulation of biological process involved in symbiotic interaction	0.0213523	1.67055
hypermethylated	Biological process	GO:0050792	regulation of viral process	0.0213523	1.67055
hypermethylated	Biological process	GO:0002376	immune system process	0.0244181	1.61229
hypermethylated	Biological process	GO:0000226	microtubule cytoskeleton organization	0.0252584	1.59759
hypermethylated	Biological process	GO:0033365	protein localization to organelle	0.0326401	1.48625
hypermethylated	Biological process	GO:0051649	establishment of localization in cell	0.0365136	1.43754
hypermethylated	Biological process	GO:0060284	regulation of cell development	0.0390733	1.40812
hypermethylated	Biological process	GO:0030099	myeloid cell differentiation	0.0393067	1.40553
hypermethylated	Biological process	GO:0051641	cellular localization	0.0397648	1.4005
hypermethylated	Biological process	GO:0000280	nuclear division	0.0409223	1.38804
hypermethylated	Biological process	GO:0006405	RNA export from nucleus	0.0409223	1.38804
hypermethylated	Biological process	GO:0050657	nucleic acid transport	0.0409223	1.38804
hypermethylated	Biological process	GO:0050658	RNA transport	0.0409223	1.38804
hypermethylated	Biological process	GO:0051236	establishment of RNA localization	0.0409223	1.38804
hypermethylated	Biological process	GO:0051656	establishment of organelle localization	0.0409223	1.38804
hypermethylated	Biological process	GO:0071166	ribonucleoprotein complex localization	0.0409223	1.38804
hypermethylated	Biological process	GO:0050794	regulation of cellular process	0.0411313	1.38583
hypermethylated	Biological process	GO:0050789	regulation of biological process	0.0420692	1.37604
hypermethylated	Biological process	GO:0019953	sexual reproduction	0.0466586	1.33107
hypermethylated	Biological process	GO:0031503	protein-containing complex localization	0.0466586	1.33107
hypermethylated	Biological process	GO:0006417	regulation of translation	0.0483129	1.31594
hypermethylated	Biological process	GO:0051246	regulation of protein metabolic process	0.0492328	1.30775
hypermethylated	Cellular component	GO:0005635	nuclear envelope	5.91231e-05	4.22824
hypermethylated	Cellular component	GO:0032991	protein-containing complex	0.00628569	2.20165
hypermethylated	Cellular component	GO:0031967	organelle envelope	0.0257419	1.58936
hypermethylated	Cellular component	GO:0031975	envelope	0.0257419	1.58936
hypermethylated	Molecular function	GO:0008094	ATP-dependent activity, acting on DNA	0.00658144	2.18168
hypermethylated	Molecular function	GO:0051020	GTPase binding	0.0138955	1.85713
hypermethylated	Molecular function	GO:0031267	small GTPase binding	0.0182906	1.73777
hypermethylated	Molecular function	GO:0046982	protein heterodimerization activity	0.0182906	1.73777
hypermethylated	Molecular function	GO:0140097	catalytic activity, acting on DNA	0.022427	1.64923
hypermethylated	Molecular function	GO:0005215	transporter activity	0.0263414	1.57936
hypomethylated	Biological process	GO:0045944	positive regulation of transcription by RNA polymerase II	0.000302097	3.51985
hypomethylated	Biological process	GO:1901701	cellular response to oxygen-containing compound	0.00578512	2.23769
hypomethylated	Biological process	GO:0010556	regulation of macromolecule biosynthetic process	0.00765459	2.11608
hypomethylated	Biological process	GO:0006644	phospholipid metabolic process	0.00820081	2.08614
hypomethylated	Biological process	GO:0008654	phospholipid biosynthetic process	0.00820081	2.08614
hypomethylated	Biological process	GO:0030330	DNA damage response, signal transduction by p53 class mediator	0.00820081	2.08614
hypomethylated	Biological process	GO:0006325	chromatin organization	0.0104674	1.98016
hypomethylated	Biological process	GO:0009889	regulation of biosynthetic process	0.0112999	1.94692
hypomethylated	Biological process	GO:0007093	mitotic cell cycle checkpoint signaling	0.0120336	1.91961
hypomethylated	Biological process	GO:0007099	centriole replication	0.0120336	1.91961
hypomethylated	Biological process	GO:0044774	mitotic DNA integrity checkpoint signaling	0.0120336	1.91961
hypomethylated	Biological process	GO:0051298	centrosome duplication	0.0120336	1.91961
hypomethylated	Biological process	GO:0098534	centriole assembly	0.0120336	1.91961
hypomethylated	Biological process	GO:1902806	regulation of cell cycle G1/S phase transition	0.0120336	1.91961
hypomethylated	Biological process	GO:2000045	regulation of G1/S transition of mitotic cell cycle	0.0120336	1.91961
hypomethylated	Biological process	GO:0006338	chromatin remodeling	0.0127786	1.89352
hypomethylated	Biological process	GO:0006357	regulation of transcription by RNA polymerase II	0.0134652	1.87079
hypomethylated	Biological process	GO:0051254	positive regulation of RNA metabolic process	0.0137234	1.86254
hypomethylated	Biological process	GO:0045893	positive regulation of DNA-templated transcription	0.0146583	1.83392
hypomethylated	Biological process	GO:0046649	lymphocyte activation	0.0168573	1.77321
hypomethylated	Biological process	GO:0006260	DNA replication	0.018527	1.7322
hypomethylated	Biological process	GO:0031326	regulation of cellular biosynthetic process	0.0206921	1.6842
hypomethylated	Biological process	GO:0000082	G1/S transition of mitotic cell cycle	0.0214333	1.66891
hypomethylated	Biological process	GO:0044255	cellular lipid metabolic process	0.0214333	1.66891
hypomethylated	Biological process	GO:0044843	cell cycle G1/S phase transition	0.0214333	1.66891
hypomethylated	Biological process	GO:0016570	histone modification	0.0216334	1.66487
hypomethylated	Biological process	GO:0000077	DNA damage checkpoint signaling	0.0227433	1.64315
hypomethylated	Biological process	GO:0007098	centrosome cycle	0.0227433	1.64315
hypomethylated	Biological process	GO:0010256	endomembrane system organization	0.0227433	1.64315
hypomethylated	Biological process	GO:1901699	cellular response to nitrogen compound	0.0227433	1.64315
hypomethylated	Biological process	GO:1901991	negative regulation of mitotic cell cycle phase transition	0.0227433	1.64315
hypomethylated	Biological process	GO:0051252	regulation of RNA metabolic process	0.0242288	1.61567
hypomethylated	Biological process	GO:0010468	regulation of gene expression	0.0281888	1.54992
hypomethylated	Biological process	GO:0042770	signal transduction in response to DNA damage	0.0297447	1.52659
hypomethylated	Biological process	GO:0045930	negative regulation of mitotic cell cycle	0.0297447	1.52659
hypomethylated	Biological process	GO:1903706	regulation of hemopoiesis	0.0297447	1.52659
hypomethylated	Biological process	GO:1902680	positive regulation of RNA biosynthetic process	0.0303401	1.51798
hypomethylated	Biological process	GO:0071824	protein-DNA complex organization	0.0322932	1.49089
hypomethylated	Biological process	GO:0008610	lipid biosynthetic process	0.0326201	1.48651
hypomethylated	Biological process	GO:0001775	cell activation	0.0469291	1.32856
hypomethylated	Biological process	GO:0030097	hemopoiesis	0.0469291	1.32856
hypomethylated	Biological process	GO:0045321	leukocyte activation	0.0469291	1.32856
hypomethylated	Biological process	GO:0000075	cell cycle checkpoint signaling	0.047218	1.32589
hypomethylated	Biological process	GO:0031023	microtubule organizing center organization	0.047218	1.32589
hypomethylated	Biological process	GO:0031570	DNA integrity checkpoint signaling	0.047218	1.32589
hypomethylated	Biological process	GO:0090068	positive regulation of cell cycle process	0.047218	1.32589
hypomethylated	Cellular component	GO:0031410	cytoplasmic vesicle	0.0251477	1.5995
hypomethylated	Cellular component	GO:0097708	intracellular vesicle	0.0251477	1.5995
hypomethylated	Cellular component	GO:0005768	endosome	0.0322128	1.49197
hypomethylated	Cellular component	GO:0031982	vesicle	0.0393829	1.40469
hypomethylated	Cellular component	GO:0061695	transferase complex, transferring phosphorus-containing groups	0.0407736	1.38962
hypomethylated	Molecular function	GO:0016773	phosphotransferase activity, alcohol group as acceptor	0.0015985	2.79629
hypomethylated	Molecular function	GO:0016301	kinase activity	0.00177614	2.75052
hypomethylated	Molecular function	GO:0016772	transferase activity, transferring phosphorus-containing groups	0.00894311	2.04851
hypomethylated	Molecular function	GO:0004672	protein kinase activity	0.0117428	1.93023
hypomethylated	Molecular function	GO:0140110	transcription regulator activity	0.0139959	1.854
hypomethylated	Molecular function	GO:0016740	transferase activity	0.0175948	1.75462
hypomethylated	Molecular function	GO:0003712	transcription coregulator activity	0.0294778	1.5305
hypomethylated	Molecular function	GO:0004674	protein serine/threonine kinase activity	0.0349039	1.45713
hypomethylated	Molecular function	GO:0003714	transcription corepressor activity	0.0405798	1.39169

## Sheet: RH vs VEG
Table S4b. Differentially enriched GO terms of mRNA with differential methylated peaks in ME49 vs. VEG.
Regulation	Ontology	GO.ID	Term	P value	Enrichment score	Regulation: hypermethylated or hypomethylated in test group
hypermethylated	Biological process	GO:0015031	protein transport	0.0114244	1.94217	Ontology: the ontology of GOID.
hypermethylated	Biological process	GO:0051128	regulation of cellular component organization	0.0128195	1.89213	GO.ID: the ID of gene ontology term.
hypermethylated	Biological process	GO:0046907	intracellular transport	0.0154397	1.81136	Term: the name of gene ontology term.
hypermethylated	Biological process	GO:0006886	intracellular protein transport	0.0155476	1.80834	P value: the significance testing value of the GOID.
hypermethylated	Biological process	GO:0051649	establishment of localization in cell	0.0165765	1.78051	Enrichment score: the enrichment score value of the GOID, it equals (-log10(P value)).
hypermethylated	Biological process	GO:0045184	establishment of protein localization	0.0195181	1.70956
hypermethylated	Biological process	GO:0071702	organic substance transport	0.0235929	1.62722
hypermethylated	Biological process	GO:0051641	cellular localization	0.0278079	1.55583
hypermethylated	Biological process	GO:0071705	nitrogen compound transport	0.0280901	1.55145
hypermethylated	Biological process	GO:0008104	protein localization	0.0286831	1.54237
hypermethylated	Biological process	GO:0070727	cellular macromolecule localization	0.0317896	1.49772
hypermethylated	Biological process	GO:0015833	peptide transport	0.0333646	1.47671
hypermethylated	Biological process	GO:0042886	amide transport	0.0333646	1.47671
hypermethylated	Biological process	GO:0006302	double-strand break repair	0.0358273	1.44579
hypermethylated	Biological process	GO:0006996	organelle organization	0.0374967	1.42601
hypermethylated	Biological process	GO:0006298	mismatch repair	0.0396334	1.40194
hypermethylated	Biological process	GO:0000819	sister chromatid segregation	0.0410451	1.38674
hypermethylated	Biological process	GO:0090068	positive regulation of cell cycle process	0.0410451	1.38674
hypermethylated	Biological process	GO:0098813	nuclear chromosome segregation	0.0410451	1.38674
hypermethylated	Biological process	GO:0033036	macromolecule localization	0.0426606	1.36997
hypermethylated	Cellular component	GO:0005794	Golgi apparatus	0.0060343	2.21937
hypermethylated	Cellular component	GO:0071010	prespliceosome	0.0385271	1.41423
hypermethylated	Molecular function	GO:0016887	ATP hydrolysis activity	0.00753597	2.12286
hypermethylated	Molecular function	GO:0060589	nucleoside-triphosphatase regulator activity	0.00893861	2.04873
hypermethylated	Molecular function	GO:0140657	ATP-dependent activity	0.0135273	1.86879
hypomethylated	Biological process	GO:0007275	multicellular organism development	0.0228588	1.64095
hypomethylated	Biological process	GO:0048856	anatomical structure development	0.0309578	1.50923
hypomethylated	Biological process	GO:0006644	phospholipid metabolic process	0.0350543	1.45526
hypomethylated	Biological process	GO:0008654	phospholipid biosynthetic process	0.0350543	1.45526
hypomethylated	Biological process	GO:0030330	DNA damage response, signal transduction by p53 class mediator	0.0350543	1.45526
hypomethylated	Biological process	GO:0007093	mitotic cell cycle checkpoint signaling	0.0385253	1.41425
hypomethylated	Biological process	GO:0044774	mitotic DNA integrity checkpoint signaling	0.0385253	1.41425
hypomethylated	Biological process	GO:1902806	regulation of cell cycle G1/S phase transition	0.0385253	1.41425
hypomethylated	Biological process	GO:2000045	regulation of G1/S transition of mitotic cell cycle	0.0385253	1.41425
hypomethylated	Biological process	GO:0032502	developmental process	0.0417149	1.37971
hypomethylated	Biological process	GO:0000288	nuclear-transcribed mRNA catabolic process, deadenylation-dependent decay	0.0419901	1.37685
hypomethylated	Biological process	GO:0007033	vacuole organization	0.0419901	1.37685
hypomethylated	Biological process	GO:0050779	RNA destabilization	0.0419901	1.37685
hypomethylated	Biological process	GO:0061157	mRNA destabilization	0.0419901	1.37685
hypomethylated	Biological process	GO:0000077	DNA damage checkpoint signaling	0.0454486	1.34248
hypomethylated	Biological process	GO:0010256	endomembrane system organization	0.0454486	1.34248
hypomethylated	Biological process	GO:0030099	myeloid cell differentiation	0.0454486	1.34248
hypomethylated	Biological process	GO:0061014	positive regulation of mRNA catabolic process	0.0454486	1.34248
hypomethylated	Biological process	GO:1901991	negative regulation of mitotic cell cycle phase transition	0.0454486	1.34248
hypomethylated	Biological process	GO:0042770	signal transduction in response to DNA damage	0.0489008	1.31068
hypomethylated	Biological process	GO:0045930	negative regulation of mitotic cell cycle	0.0489008	1.31068
hypomethylated	Biological process	GO:1903706	regulation of hemopoiesis	0.0489008	1.31068
hypomethylated	Molecular function	GO:0016740	transferase activity	0.038656	1.41278

## Sheet: ME49_vs_VEG
Table S4c. Differentially enriched GO terms of mRNA with differential methylated peaks in ME49 vs. VEG.
Regulation	Ontology	GO.ID	Term	P value	Enrichment score
hypermethylated	Biological process	GO:0006996	organelle organization	0.00247109	2.60711	Regulation: hypermethylated or hypomethylated in test group
hypermethylated	Biological process	GO:0010256	endomembrane system organization	0.00330085	2.48137	Ontology: the ontology of GOID.
hypermethylated	Biological process	GO:0051641	cellular localization	0.00374055	2.42706	GO.ID: the ID of gene ontology term.
hypermethylated	Biological process	GO:0071103	DNA conformation change	0.0039186	2.40687	Term: the name of gene ontology term.
hypermethylated	Biological process	GO:0007059	chromosome segregation	0.00681911	2.16627	Pvalue: the significance testing value of the GOID.
hypermethylated	Biological process	GO:0000819	sister chromatid segregation	0.0091157	2.04021	Enrichment score: the enrichment score value of the GOID, it equals (-log10(P value)).
hypermethylated	Biological process	GO:0098813	nuclear chromosome segregation	0.0091157	2.04021
hypermethylated	Biological process	GO:0051179	localization	0.0106588	1.97229
hypermethylated	Biological process	GO:0051649	establishment of localization in cell	0.0116195	1.93481
hypermethylated	Biological process	GO:0006310	DNA recombination	0.0120579	1.91873
hypermethylated	Biological process	GO:0008104	protein localization	0.016229	1.78971
hypermethylated	Biological process	GO:0046907	intracellular transport	0.0178183	1.74913
hypermethylated	Biological process	GO:0070727	cellular macromolecule localization	0.0178183	1.74913
hypermethylated	Biological process	GO:0051234	establishment of localization	0.022256	1.65255
hypermethylated	Biological process	GO:0033036	macromolecule localization	0.0233288	1.63211
hypermethylated	Biological process	GO:0045184	establishment of protein localization	0.0242632	1.61505
hypermethylated	Biological process	GO:0033365	protein localization to organelle	0.0309124	1.50987
hypermethylated	Biological process	GO:0015031	protein transport	0.039235	1.40633
hypermethylated	Biological process	GO:0022402	cell cycle process	0.0430474	1.36605
hypermethylated	Biological process	GO:0072594	establishment of protein localization to organelle	0.0462453	1.33493
hypermethylated	Biological process	GO:0007049	cell cycle	0.0462762	1.33464
hypermethylated	Biological process	GO:0016192	vesicle-mediated transport	0.04727	1.32541
hypermethylated	Biological process	GO:0000070	mitotic sister chromatid segregation	0.0499852	1.30116
hypermethylated	Cellular component	GO:0000228	nuclear chromosome	0.0196892	1.70577
hypermethylated	Molecular function	GO:0043565	sequence-specific DNA binding	0.00516307	2.28709
hypermethylated	Molecular function	GO:0140097	catalytic activity, acting on DNA	0.00674566	2.17098
hypermethylated	Molecular function	GO:0060589	nucleoside-triphosphatase regulator activity	0.0111535	1.95259
hypermethylated	Molecular function	GO:1990837	sequence-specific double-stranded DNA binding	0.0111535	1.95259
hypermethylated	Molecular function	GO:0008094	ATP-dependent activity, acting on DNA	0.015652	1.80543
hypermethylated	Molecular function	GO:0003690	double-stranded DNA binding	0.0362646	1.44052
hypermethylated	Molecular function	GO:0003677	DNA binding	0.0370524	1.43118
hypermethylated	Molecular function	GO:0003697	single-stranded DNA binding	0.0498926	1.30196
