# Supplementary material for: Cross-lineage 5-methylcytosine methylome profiling reveals methylated divergence among Toxoplasma gondii tachyzoites of the three major clonal lineages
Source: Infect Dis Poverty. 2025 Aug 19;14:87. doi: 10.1186/s40249-025-01358-w (PMC12362873; doi:10.1186/s40249-025-01358-w)
Supplement: Supplementary file 6 — Additional file 6 (Table S5. KEGG pathway terms for mRNA with differentially methylated peaks.) [file 40249_2025_1358_MOESM6_ESM.xlsx]

## Sheet: RH vs ME49
Table S5a. The KEGG terms of mRNA with differentially methylated peaks in RH vs. ME49.
Regulation	PathwayID	Definition	P value	Enrichment score	Regulation: hypermethylated or hypomethylated in test group
hypermethylated	tgo03013	Nucleocytoplasmic transport	2.09309e-05	4.67921	PathwayID: pathway identifiers used in KEGG
hypermethylated	tgo03015	mRNA surveillance pathway	0.00382101	2.41782	Definition: the definition of the PathwayID
hypermethylated	tgo03030	DNA replication	0.00399106	2.39891	Pvalue: the enrichment p-value of the PathwayID used Fisher's exact test
hypermethylated	tgo00561	Glycerolipid metabolism	0.0264264	1.57796	Enrichment score: the enrichment score value of the PathwayID, it equals "-log10(P value)"
hypermethylated	tgo00900	Terpenoid backbone biosynthesis	0.0264264	1.57796
hypermethylated	tgo03040	Spliceosome	0.0295084	1.53005
hypermethylated	tgo00563	Glycosylphosphatidylinositol (GPI)-anchor biosynthesis	0.035678	1.4476
hypomethylated	tgo03082	ATP-dependent chromatin remodeling	0.00169685	2.77036
hypomethylated	tgo03040	Spliceosome	0.00319478	2.49556

## Sheet: RH vs VEG
Table S5b. The KEGG terms of mRNA with differentially methylated peaks in RH vs. VEG.
Regulation	PathwayID	Definition	P value	Enrichment score	Regulation: hypermethylated or hypomethylated in test group
hypermethylated	tgo03030	DNA replication	0.000123104	3.90973	PathwayID: pathway identifiers used in KEGG
hypermethylated	tgo03008	Ribosome biogenesis in eukaryotes	0.000363243	3.4398	Definition: the definition of the PathwayID
hypermethylated	tgo03013	Nucleocytoplasmic transport	0.00314001	2.50307	Pvalue: the enrichment p-value of the PathwayID used Fisher's exact test
hypermethylated	tgo03040	Spliceosome	0.0161742	1.79118	Enrichment score: the enrichment score value of the PathwayID, it equals "-log10(P value)"
hypermethylated	tgo03430	Mismatch repair	0.0277485	1.55676
hypermethylated	tgo03050	Proteasome	0.0472137	1.32593
hypomethylated	tgo00563	Glycosylphosphatidylinositol (GPI)-anchor biosynthesis	0.038339	1.41636

## Sheet: ME49 vs VEG
Table S5c. The KEGG terms of mRNA with differentially methylated peaks in ME49 vs. VEG.
Regulation	PathwayID	Definition	P value	Enrichment score	Regulation: hypermethylated or hypomethylated in test group
hypermethylated	tgo03082	ATP-dependent chromatin remodeling	0.00159365	2.79761	PathwayID: pathway identifiers used in KEGG
hypermethylated	tgo04144	Endocytosis	0.00420579	2.37615	Definition: the definition of the PathwayID
hypermethylated	tgo00440	Phosphonate and phosphinate metabolism	0.0232097	1.63433	Pvalue: the enrichment p-value of the PathwayID used Fisher's exact test
hypermethylated	tgo01232	Nucleotide metabolism	0.0258874	1.58691	Enrichment score: the enrichment score value of the PathwayID, it equals "-log10(P value)"
