# Supplementary material for: Cross-lineage 5-methylcytosine methylome profiling reveals methylated divergence among Toxoplasma gondii tachyzoites of the three major clonal lineages
Source: Infect Dis Poverty. 2025 Aug 19;14:87. doi: 10.1186/s40249-025-01358-w (PMC12362873; doi:10.1186/s40249-025-01358-w)
Supplement: Supplementary file 7 — Additional file 7 (Table S6. Differentially expressed genes.) [file 40249_2025_1358_MOESM7_ESM.xlsx]

## Sheet: RH_vs_ME49
Table S6a. Differentially expressed genes in RH vs ME49.
Gene ID	LogFC	Q Value	Regulation	Gene description	Column A: the gene identifier.
TGME49_285825	1.41974	0.0486079	up	hypothetical protein	Column B ~ D: edgeR results for differentially expressed genes.
TGME49_283530	2.74379	0.0477101	up	small rab-related GTPase	Column E: annotation of the genes.
TGME49_202445	1.37109	0.0475349	up	hypothetical protein
TGME49_285665	2.53577	0.0475174	up	hypothetical protein	Legend:
TGME49_248590	1.37527	0.0467059	up	hypothetical protein	Gene ID: the unique identifier for a gene in database of NCBI or ToxoDB
TGME49_294030	4.04105	0.0467059	up	hypothetical protein	LogFC: Log (fold change between two groups)
TGME49_215055	1.97058	0.0466846	up	hypothetical protein	Q value: adjusted p value between two groups
TGME49_258618	1.86503	0.0466459	up	hypothetical protein	Regulation: upregulated or downregulated in test group
TGME49_254485	1.93378	0.0465485	up	hypothetical protein	Gene descriptiont: the functional output attributed to the gene, which is usually a protein or a functional RNA molecule
TGME49_285820	2.04189	0.0444545	up	hypothetical protein
TGME49_300070	4.25048	0.0443481	up	hypothetical protein
TGME49_219160	1.68872	0.0436827	up	hypothetical protein
TGME49_256965	1.92514	0.0422839	up	hypothetical protein
TGME49_280530	1.12981	0.0415716	up	hypothetical protein
TGME49_239640	2.95208	0.0415126	up	hypothetical protein
TGME49_311170	4.04108	0.0400419	up	hypothetical protein
TGME49_215360	1.00065	0.0395619	up	hypothetical protein
TGME49_285940	1.49378	0.0395355	up	hypothetical protein
TGME49_213840	4.25003	0.0394289	up	hypothetical protein
TGME49_206570	1.20597	0.039377	up	kinesin, putative
TGME49_271590	4.03607	0.0387334	up	Toxoplasma gondii family D protein
TGME49_235390	2.94286	0.0385471	up	PAN domain-containing protein
TGME49_297670	1.13394	0.0384092	up	hypothetical protein
TGME49_233780	3.09015	0.036457	up	hypothetical protein
TGME49_283882	2.7179	0.0357115	up	hypothetical protein
TGME49_323310	3.86235	0.0356634	up	hypothetical protein
TGME49_239730	1.32609	0.035055	up	MORN repeat-containing protein
TGME49_264700	1.56899	0.0338543	up	hypothetical protein
TGME49_261560	2.99112	0.0329311	up	Tat binding protein 1(TBP-1)-interacting protein TBPIP
TGME49_321470	1.997	0.0321306	up	SAG-related sequence SRS12D
TGME49_271850	4.42811	0.0302725	up	hypothetical protein
TGME49_291660	1.55021	0.0295739	up	hypothetical protein
TGME49_277230	1.24728	0.0284287	up	hypothetical protein
TGME49_232950	1.88244	0.0281359	up	hypothetical protein
TGME49_249365	2.69167	0.0278883	up	hypothetical protein
TGME49_266980	1.01151	0.0274001	up	hypothetical protein
TGME49_235200	2.56859	0.0266541	up	PAN domain-containing protein
TGME49_266785	3.11483	0.025736	up	zinc finger (CCCH type) motif-containing protein
TGME49_215900	3.23792	0.0255881	up	hypothetical protein
TGME49_279000	1.72221	0.0255881	up	SAG-related sequence SRS59J
TGME49_249520	4.73757	0.0255881	up	hypothetical protein
TGME49_233405	3.1163	0.0250417	up	hypothetical protein
TGME49_265030	1.14826	0.0248393	up	hypothetical protein
TGME49_237080	1.83004	0.0245777	up	hypothetical protein
TGME49_310173	3.2462	0.0244108	up	hypothetical protein
TGME49_239795	1.01674	0.0241906	up	hypothetical protein
TGME49_283765	4.75697	0.02414	up	B9 domain-containing protein
TGME49_287430	1.04404	0.0241136	up	hypothetical protein
TGME49_314490	1.39039	0.0235456	up	hypothetical protein
TGME49_272905	4.4267	0.0233867	up	hypothetical protein
TGME49_209620	1.7179	0.0225661	up	eukaryotic aspartyl protease superfamily protein
TGME49_289590	1.0072	0.0216131	up	hypothetical protein
TGME49_256020	1.99981	0.0209379	up	EFHC1, putative
TGME49_205050	1.28485	0.0209278	up	hypothetical protein
TGME49_258140	1.99129	0.0208299	up	hypothetical protein
TGME49_217630	1.68994	0.0208221	up	hypothetical protein
TGME49_203340	1.58248	0.0201213	up	metallo-beta-lactamase domain-containing protein
TGME49_313277	1.2254	0.0196009	up	hypothetical protein
TGME49_207140	1.14284	0.0193406	up	SAG-related sequence SRS49B
TGME49_314670	1.93029	0.0182914	up	hypothetical protein
TGME49_253460	4.97599	0.0181762	up	hypothetical protein
TGME49_217920	2.58805	0.0178274	up	hypothetical protein
TGME49_314362	1.15899	0.0177377	up	hypothetical protein
TGME49_224275	1.50037	0.0170538	up	hypothetical protein
TGME49_222370	2.41145	0.0169512	up	SAG-related sequence SRS13
TGME49_268620	2.4212	0.0154698	up	blood stage antigen 41-3 precursor, putative
TGME49_299260	4.87676	0.0153788	up	hypothetical protein
TGME49_242360	2.53932	0.015354	up	tetratricopeptide repeat-containing protein
TGME49_309990	1.06159	0.0141674	up	hypothetical protein
TGME49_240325	4.74462	0.0139092	up	Toxoplasma gondii family E protein
TGME49_313000	2.19842	0.0138673	up	Toxoplasma gondii family D protein
TGME49_297410	1.46253	0.0136898	up	hypothetical protein
TGME49_285920	1.42608	0.0136898	up	hypothetical protein
TGME49_295662	1.51995	0.0136124	up	hypothetical protein
TGME49_217530	1.05253	0.0133358	up	hypothetical protein
TGME49_308096	1.05143	0.0130832	up	rhoptry kinase family protein (incomplete catalytic triad)
TGME49_243378	3.23874	0.0129181	up	hypothetical protein
TGME49_268835	4.98428	0.0129025	up	hypothetical protein
TGME49_266600	3.5668	0.0128598	up	Kazal-type serine protease inhibitor domain-containing protein
TGME49_207403	2.51251	0.0127434	up	hypothetical protein
TGME49_280680	1.06926	0.0123481	up	hypothetical protein
TGME49_247570	2.2977	0.0121097	up	hypothetical protein
TGME49_306688	1.58153	0.0118436	up	hypothetical protein
TGME49_203985	2.38579	0.0115486	up	hypothetical protein
TGME49_200130	3.33392	0.0114995	up	Toxoplasma gondii family C protein
TGME49_266105	2.70917	0.0109775	up	EF hand family protein
TGME49_251665	1.81485	0.0107834	up	hypothetical protein
TGME49_292290	1.92521	0.0104426	up	hypothetical protein
TGME49_252255	1.76854	0.0103839	up	hypothetical protein
TGME49_268670	2.20413	0.0103716	up	hypothetical protein
TGME49_200595	2.01831	0.0102149	up	hypothetical protein
TGME49_202975	2.04685	0.0102048	up	hypothetical protein
TGME49_315345	4.9826	0.00991969	up	SAG-related sequence SRS52F
TGME49_215185	3.94773	0.009095	up	hypothetical protein
TGME49_204045	1.18036	0.00860498	up	hypothetical protein
TGME49_239520	2.67521	0.0084948	up	hypothetical protein
TGME49_203688	2.96924	0.00750857	up	hypothetical protein
TGME49_235010	2.24766	0.00737129	up	hypothetical protein
TGME49_292150	3.26061	0.00731953	up	hypothetical protein
TGME49_212937	3.78616	0.00729925	up	hypothetical protein
TGME49_236020	5.08286	0.00716322	up	BT1 family protein
TGME49_216090	1.13421	0.00700416	up	hypothetical protein
TGME49_258400	1.12442	0.00677096	up	PA14 domain-containing protein
TGME49_265175	2.26892	0.00645313	up	hypothetical protein
TGME49_311420	3.09564	0.00614741	up	hypothetical protein
TGME49_231860	3.80259	0.00594895	up	hypothetical protein
TGME49_203770	1.24553	0.00592895	up	hypothetical protein
TGME49_221685	1.43004	0.00586126	up	hypothetical protein
TGME49_240470	1.6721	0.00554608	up	hypothetical protein
TGME49_315705	1.42159	0.00552704	up	hypothetical protein
TGME49_228160	1.03311	0.00544062	up	acid phosphatase
TGME49_318130	2.86641	0.00533516	up	Toxoplasma gondii family E protein
TGME49_247340	2.03525	0.00533011	up	hypothetical protein
TGME49_224750	2.19657	0.00524972	up	SAG-related sequence SRS40F
TGME49_309185	1.15659	0.00514036	up	hypothetical protein
TGME49_312120	1.87248	0.00513783	up	hypothetical protein
TGME49_248440	1.19506	0.00507553	up	hypothetical protein
TGME49_265255	3.82045	0.00505529	up	hypothetical protein
TGME49_298620	1.36492	0.00487838	up	hypothetical protein
TGME49_212910	4.20206	0.00453867	up	rhomboid protease ROM3
TGME49_320240	2.43064	0.00446297	up	SAG-related sequence SRS15B
TGME49_312540	1.85951	0.00419691	up	hypothetical protein
TGME49_311300	2.41508	0.00415897	up	cyclic nucleotide-binding domain-containing protein
TGME49_269300	1.15046	0.0041465	up	lipase
TGME49_299800	4.12653	0.00414593	up	hypothetical protein
TGME49_301000	1.32013	0.00411522	up	methyltransferase
TGME49_291830	2.25215	0.00408571	up	DNA double-strand break repair rad50 ATPase, putative
TGME49_322020	2.69424	0.00382966	up	hypothetical protein
TGME49_306070	2.27648	0.00371875	up	hypothetical protein
TGME49_226450	2.57961	0.00370085	up	hypothetical protein
TGME49_313055	5.55313	0.00369099	up	hypothetical protein
TGME49_220025	2.24053	0.00362688	up	hypothetical protein
TGME49_239010	1.00571	0.00355652	up	hypothetical protein
TGME49_237595	1.71197	0.00354353	up	hypothetical protein
TGME49_249750	4.13871	0.00351603	up	hypothetical protein
TGME49_307640	2.15945	0.00351045	up	CMGC kinase, CK2 family
TGME49_258225	1.98453	0.00342725	up	hypothetical protein
TGME49_204395	1.36133	0.00341748	up	hypothetical protein
TGME49_313460	2.94918	0.0032678	up	hypothetical protein
TGME49_271040	3.59349	0.00326443	up	hypothetical protein
TGME49_233450	1.25469	0.00324427	up	SAG-related sequence SRS29A
TGME49_321580	1.67492	0.00317664	up	membrane protein, putative
TGME49_299790	2.16054	0.00317664	up	hypothetical protein
TGME49_203330	3.49584	0.00304048	up	hypothetical protein
TGME49_306570	4.12022	0.0030352	up	hypothetical protein
TGME49_203685	3.63693	0.00293598	up	hypothetical protein
TGME49_249400	1.18022	0.00292438	up	hypothetical protein
TGME49_294225	1.49374	0.00290673	up	hypothetical protein
TGME49_260375	1.74953	0.00261909	up	hypothetical protein
TGME49_318450	1.7321	0.00251516	up	zinc finger, C3HC4 type (RING finger) domain-containing protein
TGME49_218540	1.11242	0.00251086	up	peptidase S15, putative
TGME49_313940	2.41082	0.00250392	up	hypothetical protein
TGME49_222080	5.55836	0.00248751	up	hypothetical protein
TGME49_276880	3.54893	0.00240802	up	hypothetical protein
TGME49_292935	2.43976	0.00239801	up	hypothetical protein
TGME49_257572	1.91708	0.00238699	up	hypothetical protein
TGME49_269050	2.05571	0.00230207	up	hypothetical protein
TGME49_238490	2.54868	0.00223972	up	SAG-related sequence SRS22E
TGME49_265455	1.5319	0.00220383	up	hypothetical protein
TGME49_267642	1.1804	0.00219604	up	hypothetical protein
TGME49_245980	1.73909	0.00208916	up	hypothetical protein
TGME49_231470	5.76203	0.00207243	up	hypothetical protein
TGME49_246210	1.33368	0.00196257	up	hypothetical protein
TGME49_293252	1.22534	0.00192039	up	hypothetical protein
TGME49_270595	1.99645	0.00180175	up	UBA/TS-N domain-containing protein
TGME49_276980	1.59508	0.00167414	up	hypothetical protein
TGME49_252395	4.24799	0.00162725	up	hypothetical protein
TGME49_225315	2.46317	0.00159134	up	hypothetical protein
TGME49_235183	2.90813	0.00154425	up	PAN domain-containing protein
TGME49_293450	5.84088	0.00152005	up	protein phosphatase 2c containing protein
TGME49_217724	2.13448	0.00141909	up	hypothetical protein
TGME49_239090	2.29541	0.0014008	up	SAG-related sequence SRS23
TGME49_205450	1.84118	0.00127788	up	hypothetical protein
TGME49_266770	4.39471	0.00126375	up	cpw-wpc domain-containing protein
TGME49_262715	3.79096	0.00115542	up	hypothetical protein
TGME49_312250	1.02363	0.00115542	up	DNA-directed RNA polymerase III RPC11
TGME49_265290	3.86906	0.0011428	up	hypothetical protein
TGME49_278340	2.00706	0.00109645	up	Toxoplasma gondii family A protein
TGME49_283770	3.57796	0.00108954	up	hypothetical protein
TGME49_261700	3.57807	0.00105921	up	hypothetical protein
TGME49_320190	4.65604	0.00105072	up	SAG-related sequence SRS16B
TGME49_311830	1.41657	0.000970208	up	hypothetical protein
TGME49_209610	2.18992	0.000930515	up	oocyst wall protein OWP2
TGME49_315330	6.3574	0.000898253	up	SAG-related sequence SRS52D
TGME49_294808	3.56505	0.00088868	up	hypothetical protein
TGME49_304500	1.41947	0.000812885	up	hypothetical protein
TGME49_223045	4.45046	0.000794968	up	hypothetical protein
TGME49_285800	1.06423	0.000793227	up	hypothetical protein
TGME49_275660	3.21541	0.000751845	up	hypothetical protein
TGME49_327300	4.69556	0.000737709	up	Toxoplasma gondii family A protein
TGME49_239310	1.08107	0.000731375	up	ribulose 5-phosphate isomerase
TGME49_278400	4.23975	0.000708035	up	Toxoplasma gondii family A protein
TGME49_324800	3.80744	0.000699215	up	tryptophanyl-tRNA synthetase
TGME49_215195	1.62792	0.000646752	up	tetratricopeptide repeat-containing protein
TGME49_218510	1.95008	0.000630358	up	hypothetical protein
TGME49_311375	3.23873	0.000619708	up	hypothetical protein
TGME49_232270	1.14439	0.000591395	up	histidine acid phosphatase superfamily protein
TGME49_320135	3.43441	0.000583892	up	hypothetical protein
TGME49_244710	3.60158	0.000583343	up	hypothetical protein
TGME49_261250	1.00675	0.000559747	up	histone H2A1
TGME49_231175	1.86309	0.000550506	up	hypothetical protein
TGME49_209985	1.35356	0.00054221	up	cAMP-dependent protein kinase
TGME49_294990	2.27145	0.000523871	up	hypothetical protein
TGME49_284680	2.81592	0.000513274	up	hypothetical protein
TGME49_232655	1.87097	0.000498509	up	hypothetical protein
TGME49_306500	3.11251	0.000442172	up	hypothetical protein
TGME49_214420	1.35307	0.000422076	up	hypothetical protein
TGME49_278390	1.1806	0.000420466	up	Toxoplasma gondii family A protein
TGME49_219570	1.5387	0.000409106	up	hypothetical protein
TGME49_287450	1.25195	0.000394513	up	hypothetical protein
TGME49_294980	1.98733	0.000379296	up	hypothetical protein
TGME49_318650	1.33314	0.000377934	up	transhydrogenase
TGME49_312930	2.82852	0.000372278	up	cystathione gamma lyase, putative
TGME49_233920	1.27291	0.000332758	up	zinc finger, C3HC4 type (RING finger) domain-containing protein
TGME49_294805	1.38101	0.000323374	up	hypothetical protein
TGME49_222188	2.45384	0.000313015	up	hypothetical protein
TGME49_293258	1.27231	0.000303465	up	hypothetical protein
TGME49_215140	1.76011	0.0002812	up	hypothetical protein
TGME49_293520	2.26961	0.000262834	up	hypothetical protein
TGME49_254750	4.07578	0.000260661	up	c3orf15 protein
TGME49_286460	1.97223	0.000256973	up	hypothetical protein
TGME49_273980	1.42947	0.000250909	up	hypothetical protein
TGME49_235630	2.8996	0.000233582	up	hypothetical protein
TGME49_219742	4.46498	0.000229776	up	hypothetical protein
TGME49_283450	1.80405	0.000225134	up	Toxoplasma gondii family B protein
TGME49_215960	1.82655	0.000220306	up	hypothetical protein
TGME49_256100	1.48637	0.000216506	up	tetratricopeptide repeat-containing protein
TGME49_253920	2.66969	0.000215347	up	hypothetical protein
TGME49_254960	2.37927	0.000214234	up	hypothetical protein
TGME49_268700	3.65594	0.000208362	up	hypothetical protein
TGME49_201160	1.48144	0.000208125	up	hypothetical protein
TGME49_225120	1.3028	0.000205962	up	hypothetical protein
TGME49_277240	3.3566	0.00020408	up	NTPase I
TGME49_235180	3.23202	0.000185594	up	hypothetical protein
TGME49_212955	1.04696	0.000181787	up	hypothetical protein
TGME49_202910	2.62074	0.000171766	up	zinc carboxypeptidase superfamily protein
TGME49_203682	3.46673	0.000171737	up	hypothetical protein
TGME49_299995	1.8461	0.000165979	up	hypothetical protein
TGME49_215970	2.19771	0.000160872	up	hypothetical protein
TGME49_306270	2.11642	0.000160752	up	hypothetical protein
TGME49_242760	3.64517	0.00015769	up	hypothetical protein
TGME49_259950	1.70083	0.00015769	up	carbonate dehydratase, eukaryotic-type domain-containing protein
TGME49_313677	3.21	0.000140153	up	hypothetical protein
TGME49_313840	3.64119	0.000136876	up	hypothetical protein
TGME49_304870	2.36608	0.000125549	up	hypothetical protein
TGME49_279450	1.49282	0.000121925	up	adenylosuccinate synthetase, putative
TGME49_280465	3.38532	0.000119126	up	hypothetical protein
TGME49_315520	2.03287	0.000118967	up	calcium binding egf domain-containing protein
TGME49_277055	4.12603	0.000117614	up	hypothetical protein
TGME49_237195	2.7998	0.000116446	up	hypothetical protein
TGME49_289170	2.61745	0.000104294	up	adenylate and guanylate cyclase catalytic domain-containing protein
TGME49_232740	1.47987	0.000102013	up	hipothetical protein
TGME49_294595	2.30963	9.9323e-05	up	hypothetical protein
TGME49_274090	1.17633	9.62129e-05	up	hypothetical protein
TGME49_286000	1.02906	9.38091e-05	up	hypothetical protein
TGME49_225990	1.03382	9.33757e-05	up	acyl transferase domain-containing protein
TGME49_242600	4.13483	8.19344e-05	up	6-phosphogluconate dehydrogenase
TGME49_299570	4.14297	8.06852e-05	up	Toxoplasma gondii family B protein
TGME49_316560	2.5125	7.78652e-05	up	Toxoplasma gondii family D protein
TGME49_278620	4.18469	7.50316e-05	up	hypothetical protein
TGME49_318500	2.53405	7.50316e-05	up	cpw-wpc domain-containing protein
TGME49_233610	1.90841	7.3417e-05	up	hypothetical protein
TGME49_304670	2.08873	7.24055e-05	up	leucine rich repeat-containing protein
TGME49_264175	1.3324	7.17919e-05	up	hypothetical protein
TGME49_269425	1.11694	7.17919e-05	up	hypothetical protein
TGME49_252070	4.13962	7.11908e-05	up	KRUF family protein
TGME49_212280	1.4231	6.98818e-05	up	hypothetical protein
TGME49_306334	4.15241	6.93651e-05	up	hypothetical protein
TGME49_310020	1.1068	6.4663e-05	up	hypothetical protein
TGME49_201630	1.81698	6.4269e-05	up	protein phosphatase 2C domain-containing protein
TGME49_273650	1.83395	6.23345e-05	up	hypothetical protein
TGME49_254040	1.84816	6.14225e-05	up	hypothetical protein
TGME49_215343	3.03923	6.12769e-05	up	hypothetical protein
TGME49_310090	4.66856	6.12769e-05	up	hypothetical protein
TGME49_255200	5.28455	5.86422e-05	up	Radial spoke head protein 9, putative
TGME49_307815	3.30942	5.62441e-05	up	hypothetical protein
TGME49_236050	1.30054	5.38016e-05	up	fructose-bisphosphate aldolase, putative
TGME49_286570	5.6122	5.11861e-05	up	hypothetical protein
TGME49_304755	2.18277	4.90694e-05	up	hypothetical protein
TGME49_286220	1.00937	4.4669e-05	up	GDP-L-fucose synthetase
TGME49_316290	2.51999	4.30382e-05	up	hypothetical protein
TGME49_297725	2.50607	4.01483e-05	up	hypothetical protein
TGME49_205410	1.11611	3.93326e-05	up	RNA pseudouridine synthase superfamily protein
TGME49_257010	2.73318	3.64673e-05	up	sporozoite developmental protein
TGME49_207790	3.48072	3.49522e-05	up	enkurin, putative
TGME49_215895	3.05949	3.48787e-05	up	AP2 domain-containing protein
TGME49_272680	2.4898	3.45311e-05	up	hypothetical protein
TGME49_294240	2.49566	3.35782e-05	up	hypothetical protein
TGME49_203800	3.42578	3.28037e-05	up	hypothetical protein
TGME49_210787	1.02713	3.28037e-05	up	Erv1 / Alr family protein
TGME49_232290	1.52831	3.24854e-05	up	hypothetical protein
TGME49_320250	4.80811	3.23666e-05	up	SAG-related sequence SRS15A
TGME49_226610	3.16453	3.12316e-05	up	hypothetical protein
TGME49_275850	3.06561	2.61568e-05	up	dense granule protein GRA12
TGME49_215955	2.92851	2.5571e-05	up	hypothetical protein
TGME49_293420	1.01788	2.55527e-05	up	transporter, major facilitator family protein
TGME49_215980	1.18055	2.54326e-05	up	hypothetical protein
TGME49_213340	3.36024	2.37644e-05	up	GMC oxidoreductase
TGME49_204500	1.49639	2.27509e-05	up	hypothetical protein
TGME49_255215	4.84392	2.27144e-05	up	hypothetical protein
TGME49_214575	2.72343	2.24969e-05	up	hypothetical protein
TGME49_310840	1.07168	2.21432e-05	up	hypothetical protein
TGME49_224680	3.08801	2.19637e-05	up	hypothetical protein
TGME49_220070	1.9193	1.99104e-05	up	hypothetical protein
TGME49_262160	4.23526	1.96208e-05	up	hypothetical protein
TGME49_215540	3.20469	1.83794e-05	up	hypothetical protein
TGME49_266330	7.60157	1.75355e-05	up	Toxoplasma gondii family A protein
TGME49_207470	3.31912	1.73162e-05	up	hypothetical protein
TGME49_253680	2.69674	1.68485e-05	up	hypothetical protein
TGME49_215340	2.97645	1.67059e-05	up	AP2 domain transcription factor AP2X-10
TGME49_239810	1.00474	1.64759e-05	up	hypothetical protein
TGME49_323020	2.742	1.47605e-05	up	KRUF family protein
TGME49_292375	1.95164	1.44589e-05	up	KRUF family protein
TGME49_286735	1.11334	1.4338e-05	up	hypothetical protein
TGME49_220240	1.20192	1.27473e-05	up	hypothetical protein
TGME49_233925	1.37261	1.27231e-05	up	hypothetical protein
TGME49_275470	1.80352	1.23517e-05	up	dense granule protein GRA15
TGME49_231400	3.90786	1.223e-05	up	tubulin/FtsZ family, GTPase domain-containing protein
TGME49_323320	5.13461	1.13639e-05	up	hypothetical protein
TGME49_278245	2.22519	1.0237e-05	up	hypothetical protein
TGME49_223550	2.17013	1.01669e-05	up	hypothetical protein
TGME49_257568	4.51641	9.80538e-06	up	hypothetical protein
TGME49_204325	6.25496	9.5285e-06	up	hypothetical protein
TGME49_306450	2.37436	9.37616e-06	up	short chain dehydrogenase family protein, putative
TGME49_268225	2.33234	9.28707e-06	up	hypothetical protein
TGME49_248380	1.77043	9.07941e-06	up	hypothetical protein
TGME49_306510	3.15933	8.53899e-06	up	hypothetical protein
TGME49_322110	3.92948	8.48899e-06	up	hypothetical protein
TGME49_216770	1.76463	8.45936e-06	up	hypothetical protein
TGME49_310160	2.16252	8.24645e-06	up	argonaute AGO
TGME49_242590	2.38492	8.17386e-06	up	hypothetical protein
TGME49_238960	4.25027	7.50576e-06	up	EF hand domain-containing protein
TGME49_217915	2.26555	6.6769e-06	up	hypothetical protein
TGME49_220060	8.20118	6.44357e-06	up	hypothetical protein
TGME49_275970	2.07545	6.24122e-06	up	tubulin, putative
TGME49_238210	4.09055	6.00765e-06	up	EGF family domain-containing protein
TGME49_244180	1.06219	5.91933e-06	up	microneme-like protein
TGME49_318675	3.40253	5.84061e-06	up	3'5'-cyclic nucleotide phosphodiesterase domain-containing protein
TGME49_230705	1.16509	5.66538e-06	up	hypothetical protein
TGME49_246995	2.12588	5.25438e-06	up	hypothetical protein
TGME49_227630	1.77684	5.13431e-06	up	hypothetical protein
TGME49_319360	4.96162	5.11859e-06	up	SAG-related sequence SRS17A
TGME49_249930	1.21895	5.11024e-06	up	hypothetical protein
TGME49_252890	3.16907	4.91376e-06	up	hypothetical protein
TGME49_238220	4.25467	4.77671e-06	up	EGF family domain-containing protein
TGME49_232400	3.99161	4.72206e-06	up	PAN domain-containing protein
TGME49_252090	6.57729	4.63547e-06	up	hypothetical protein
TGME49_314695	1.13782	4.43362e-06	up	hypothetical protein
TGME49_214580	2.04278	4.37041e-06	up	tetratricopeptide repeat-containing protein
TGME49_213720	1.90911	4.21456e-06	up	hypothetical protein
TGME49_271335	2.34688	3.72201e-06	up	hypothetical protein
TGME49_204420	3.26732	3.06257e-06	up	oocyst wall protein OWP1
TGME49_204010	1.84927	2.79951e-06	up	hypothetical protein
TGME49_292270	7.81751	2.73352e-06	up	SAG-related sequence SRS36C
TGME49_242710	3.50675	2.68609e-06	up	hypothetical protein
TGME49_206400	2.93839	2.62783e-06	up	FAD binding domain of DNA photolyase domain-containing protein
TGME49_226532	4.19985	2.5181e-06	up	hypothetical protein
TGME49_287960	1.10586	2.42239e-06	up	hypothetical protein
TGME49_219348	7.80663	2.13565e-06	up	SAG-related sequence SRS55M
TGME49_315570	1.65743	1.83178e-06	up	hypothetical protein
TGME49_272520	1.47067	1.81813e-06	up	hypothetical protein
TGME49_287040	1.73419	1.76323e-06	up	hypothetical protein
TGME49_304730	1.54091	1.66202e-06	up	Mob1/phocein family protein
TGME49_269310	4.71388	1.65481e-06	up	hypothetical protein
TGME49_286150	2.15415	1.64997e-06	up	PAN/Apple domain-containing protein
TGME49_244515	3.28111	1.59006e-06	up	hypothetical protein
TGME49_297090	6.40122	1.38202e-06	up	hypothetical protein
TGME49_202960	1.3385	1.22524e-06	up	glycine cleavage H-protein
TGME49_231990	1.23796	1.12164e-06	up	hypothetical protein
TGME49_265320	2.23346	1.09892e-06	up	hypothetical protein
TGME49_215610	1.06873	1.06083e-06	up	hypothetical protein
TGME49_245432	2.6198	8.68134e-07	up	hypothetical protein
TGME49_271320	3.08795	8.10502e-07	up	hypothetical protein
TGME49_284310	3.97934	8.02389e-07	up	hypothetical protein
TGME49_291860	2.99256	7.31025e-07	up	HORMA domain-containing protein
TGME49_225413	3.82049	5.27557e-07	up	hypothetical protein
TGME49_204330	3.33602	4.86663e-07	up	hypothetical protein
TGME49_216965	6.44544	4.6416e-07	up	leucine rich repeat-containing protein
TGME49_251660	2.18796	4.54096e-07	up	hypothetical protein
TGME49_265140	2.27408	3.67326e-07	up	hypothetical protein
TGME49_214400	1.0558	3.57017e-07	up	hypothetical protein
TGME49_268800	5.0071	3.50146e-07	up	hypothetical protein
TGME49_208430	1.08996	3.41574e-07	up	serine proteinase inhibitor PI-2, putative
TGME49_210400	8.71252	3.07008e-07	up	hypothetical protein
TGME49_231991	2.14879	2.94122e-07	up	hypothetical protein
TGME49_205210	2.05807	2.94122e-07	up	hypothetical protein
TGME49_316690	4.99711	2.84601e-07	up	hypothetical protein
TGME49_269417	1.3577	2.77077e-07	up	hypothetical protein
TGME49_270020	6.15939	2.48965e-07	up	hypothetical protein
TGME49_230205	4.99382	2.47554e-07	up	hypothetical protein
TGME49_213530	6.26263	2.09011e-07	up	hypothetical protein
TGME49_231080	1.00785	1.74653e-07	up	ribosomal protein RPL38
TGME49_215680	2.90323	1.6859e-07	up	SAG-related sequence SRS18
TGME49_240755	2.88713	1.65715e-07	up	hypothetical protein
TGME49_206340	1.00008	1.56955e-07	up	hypothetical protein
TGME49_291840	1.23712	1.53837e-07	up	hypothetical protein
TGME49_205300	1.11794	1.46508e-07	up	hypothetical protein
TGME49_306338	1.33368	1.18829e-07	up	dynein gamma chain, flagellar outer arm, putative
TGME49_220560	4.7134	1.15294e-07	up	hypothetical protein
TGME49_278365	2.35318	1.13601e-07	up	Toxoplasma gondii family A protein
TGME49_270040	5.91642	1.13037e-07	up	hypothetical protein
TGME49_258550	2.57979	1.07837e-07	up	SAG-related sequence SRS28
TGME49_309820	1.03866	1.02201e-07	up	ribosomal protein RPL11
TGME49_252190	1.46463	9.86684e-08	up	KRUF family protein
TGME49_320260	1.56989	9.23265e-08	up	hypothetical protein
TGME49_321900	3.54854	9.06887e-08	up	fructose-1,6-bisphosphate aldolase
TGME49_301140	5.34287	8.76721e-08	up	SAG-related sequence SRS19A
TGME49_286130	1.40243	8.09837e-08	up	hypothetical protein
TGME49_306230	2.96259	8.04964e-08	up	hypothetical protein
TGME49_214080	1.09052	7.9068e-08	up	toxofilin
TGME49_267670	2.43956	7.73333e-08	up	hypothetical protein
TGME49_254590	5.02556	7.59617e-08	up	hypothetical protein
TGME49_245680	1.0969	7.3074e-08	up	ribosomal protein RPL21
TGME49_309352	5.3789	6.61534e-08	up	SAG-related sequence SRS55N
TGME49_248470	4.44184	6.49101e-08	up	subtilisin SUB6
TGME49_295350	1.06656	6.22597e-08	up	nucleoside diphosphate kinase, putative
TGME49_250720	3.59454	6.11756e-08	up	hypothetical protein
TGME49_309810	1.05351	6.10928e-08	up	ribosomal protein RPP2
TGME49_267400	1.04083	5.98895e-08	up	ribosomal protein RPL32
TGME49_207440	1.07483	5.95013e-08	up	ribosomal protein RPS4
TGME49_307830	1.44462	5.95013e-08	up	hypothetical protein
TGME49_320170	2.71845	5.76417e-08	up	SAG-related sequence SRS16E
TGME49_278882	3.5987	5.56039e-08	up	GDA1/CD39 (nucleoside phosphatase) family protein
TGME49_214380	1.31117	5.23745e-08	up	hypothetical protein
TGME49_203300	1.11495	5.0481e-08	up	hypothetical protein
TGME49_288685	1.18291	4.97866e-08	up	Fe-S protein assembly co-chaperone HscB protein
TGME49_239855	3.57782	4.95551e-08	up	Ras-associated protein Rap1 isoform 1 family protein
TGME49_238010	1.00081	4.49156e-08	up	ribosomal protein RPL23A
TGME49_312090	1.08996	4.40405e-08	up	ribosomal protein RPL23
TGME49_211280	1.71437	4.38461e-08	up	hypothetical protein
TGME49_213580	1.09575	3.96258e-08	up	hypothetical protein
TGME49_238000	1.09882	3.96258e-08	up	peptidyl-prolyl isomerase
TGME49_223050	1.05995	3.96244e-08	up	ribosomal protein RPS20
TGME49_211030	1.00175	3.93856e-08	up	hypothetical protein
TGME49_294800	1.0359	3.89071e-08	up	elongation factor 1-alpha (EF-1-ALPHA), putative
TGME49_275355	7.74967	3.76829e-08	up	SAG-related sequence SRS47A
TGME49_232640	1.38756	3.75768e-08	up	RNA 2'-phosphotransferase, Tpt1/KptA family protein
TGME49_249910	1.04729	3.72288e-08	up	mitochondria-associated granulocyte macrophage CSF signaling molecule, putative
TGME49_213730	1.02728	3.55097e-08	up	lanthionine synthetase C family protein
TGME49_212290	1.04973	3.34274e-08	up	ribosomal protein RPS19
TGME49_319380	2.55538	3.30446e-08	up	hypothetical protein
TGME49_310400	1.43295	3.28973e-08	up	glycosyl transferase family 8 protein
TGME49_266060	1.03298	3.12557e-08	up	ribosomal protein RPSA
TGME49_309120	1.14667	3.02797e-08	up	ribosomal protein RPL4
TGME49_232230	1.15045	2.86454e-08	up	ribosomal protein RPL30
TGME49_275810	1.07892	2.86454e-08	up	ribosomal protein RPS10
TGME49_318120	3.2297	2.80086e-08	up	hypothetical protein
TGME49_249425	1.11763	2.7057e-08	up	hypothetical protein
TGME49_260260	1.13198	2.7057e-08	up	ribosomal protein RPP1
TGME49_244320	1.03607	2.68121e-08	up	ribosomal protein RPL24
TGME49_209710	1.15625	2.67896e-08	up	ribosomal protein RPL28
TGME49_278060	1.07411	2.60686e-08	up	Mre11 DNA-binding domain-containing protein
TGME49_305820	1.15073	2.38605e-08	up	SGS domain-containing protein
TGME49_250360	1.35085	2.21447e-08	up	alpha/beta hydrolase fold domain-containing protein
TGME49_273110	9.96308	2.1854e-08	up	SAG-related sequence SRS30D
TGME49_244335	3.58528	2.1704e-08	up	hypothetical protein
TGME49_234440	1.42613	2.1477e-08	up	aminotransferase, putative
TGME49_229670	1.1028	2.08989e-08	up	ribosomal protein RPS23
TGME49_215470	1.03146	2.08913e-08	up	ribosomal protein RPL10A
TGME49_315740	2.14522	2.00461e-08	up	SAG-related sequence SRS54
TGME49_239530	1.08112	2.00287e-08	up	alanine-glyoxylate aminotransferase
TGME49_234370	1.16062	1.97911e-08	up	SAG-related sequence SRS42
TGME49_275360	3.20417	1.97911e-08	up	SAG-related sequence SRS47B
TGME49_292130	1.13577	1.97151e-08	up	ribosomal protein RPL13A
TGME49_250770	1.07773	1.94744e-08	up	eukaryotic initiation factor-4A, putative
TGME49_277685	1.66064	1.94744e-08	up	hypothetical protein
TGME49_245620	1.0457	1.8305e-08	up	ribosomal-ubiquitin protein RPS27A
TGME49_257030	1.69074	1.81634e-08	up	hypothetical protein
TGME49_318560	1.1379	1.81591e-08	up	ATPase/histidine kinase/DNA gyrase B/HSP90 domain-containing protein
TGME49_242330	1.0605	1.79385e-08	up	ribosomal protein RPS5
TGME49_275755	1.61005	1.79385e-08	up	hypothetical protein
TGME49_300140	1.03766	1.79382e-08	up	elongation factor 1-gamma, putative
TGME49_213050	1.50557	1.75808e-08	up	hypothetical protein
TGME49_215180	3.47888	1.71974e-08	up	hypothetical protein
TGME49_305160	1.73773	1.66303e-08	up	histone H2Ba
TGME49_278100	3.24147	1.64745e-08	up	Toxoplasma gondii family A protein
TGME49_300190	1.21437	1.62644e-08	up	ribosomal protein RPL37A
TGME49_251790	1.02336	1.57601e-08	up	hypothetical protein
TGME49_310490	1.12269	1.56982e-08	up	ribosomal protein RPL27A
TGME49_225680	1.25086	1.51004e-08	up	hypothetical protein
TGME49_310790	1.07102	1.50232e-08	up	hypothetical protein
TGME49_289050	1.33602	1.47738e-08	up	FIKK kinase, putative
TGME49_241305	1.39306	1.4345e-08	up	hypothetical protein
TGME49_207840	1.0238	1.40086e-08	up	ribosomal protein RPS17
TGME49_321460	4.60715	1.38375e-08	up	hypothetical protein
TGME49_314810	1.13571	1.34181e-08	up	ribosomal protein RPL7
TGME49_234450	1.10346	1.33216e-08	up	ribosomal protein RPS15A
TGME49_295935	1.15025	1.3168e-08	up	KRUF family protein
TGME49_215460	1.07311	1.31627e-08	up	ribosomal protein RPS24
TGME49_238950	1.02838	1.26397e-08	up	fatty acyl-CoA desaturase, putative
TGME49_205340	1.05945	1.25883e-08	up	ribosomal protein RPS12
TGME49_249290	4.58603	1.19672e-08	up	hypothetical protein
TGME49_205480	2.00744	1.06559e-08	up	IMC subcompartment protein ISP4
TGME49_243570	1.16671	1.06559e-08	up	ribosomal protein RPS26
TGME49_218410	1.09836	1.04297e-08	up	ribosomal protein RPP0
TGME49_213350	1.17365	1.04297e-08	up	ribosomal protein RPS15
TGME49_278240	2.79114	1.02988e-08	up	Zn-finger in Ran binding protein and others domain-containing protein
TGME49_249920	1.15759	1.0152e-08	up	diphthine synthase, putative
TGME49_301690	1.90079	1.0152e-08	up	hypothetical protein
TGME49_240810	1.01449	1.00407e-08	up	hypothetical protein
TGME49_261570	1.1237	9.73279e-09	up	ribosomal protein RPL7A
TGME49_250810	1.10509	9.23291e-09	up	ribosomal protein RPL35
TGME49_263260	1.16815	9.21308e-09	up	transporter, major facilitator family protein
TGME49_247230	1.01344	8.99279e-09	up	centrin
TGME49_227430	6.05945	8.93257e-09	up	transmembrane amino acid transporter protein
TGME49_320600	1.04275	8.74312e-09	up	cold-shock DNA-binding domain-containing protein
TGME49_243740	3.98359	8.61233e-09	up	WD domain, G-beta repeat-containing protein
TGME49_220250	1.28818	8.22463e-09	up	Nucleotide-sensitive chloride conductance regulator (ICln) protein
TGME49_308820	4.37337	8.00885e-09	up	hypothetical protein
TGME49_226970	1.06476	7.83935e-09	up	ribosomal protein RPS11
TGME49_270030	6.53825	7.38671e-09	up	hypothetical protein
TGME49_320050	1.12012	7.18612e-09	up	ribosomal protein RPL5
TGME49_205380	1.10124	6.93373e-09	up	fructose-bisphospatase I
TGME49_320090	1.23526	6.93256e-09	up	hypothetical protein
TGME49_287440	3.3421	6.86264e-09	up	hypothetical protein
TGME49_221210	1.17093	6.79004e-09	up	cyclophilin
TGME49_313390	1.16737	6.77757e-09	up	ribosomal protein RPL6
TGME49_255460	4.1696	6.70429e-09	up	EGF family domain-containing protein
TGME49_245460	1.13909	6.69526e-09	up	ribosomal protein RPS8
TGME49_278600	1.03663	6.49518e-09	up	hypothetical protein
TGME49_235635	2.92008	6.41665e-09	up	hypothetical protein
TGME49_231960	2.12556	6.41588e-09	up	omega secalin, putative
TGME49_263050	1.12759	6.29527e-09	up	ribosomal protein RPL13
TGME49_213620	1.99838	6.19582e-09	up	ABC1 family protein
TGME49_263040	1.18311	6.13616e-09	up	ribosomal protein RPS16
TGME49_229140	1.0971	6.1218e-09	up	MaoC family domain-containing protein
TGME49_232060	1.75677	5.79746e-09	up	hypothetical protein
TGME49_308840	1.48762	5.79746e-09	up	SAG-related sequence SRS51
TGME49_299050	1.16839	5.60426e-09	up	ribosomal protein RPL17
TGME49_251680	1.24253	5.58787e-09	up	histamine-releasing factor, putative
TGME49_260400	1.46732	5.30523e-09	up	hypothetical protein
TGME49_286740	1.83751	5.28684e-09	up	microneme-like protein
TGME49_291630	2.46348	5.06695e-09	up	hypothetical protein
TGME49_305520	1.27852	5.01116e-09	up	ribosomal protein RPS2
TGME49_248480	1.25129	4.77294e-09	up	ribosomal protein RPS9
TGME49_254440	1.16399	4.74733e-09	up	ribosomal protein RPL12
TGME49_317705	1.86565	4.73898e-09	up	enoyl-CoA hydratase/isomerase family protein
TGME49_252080	9.82116	4.71671e-09	up	hypothetical protein
TGME49_251958	5.76797	4.44634e-09	up	SAG-related sequence SRS59B
TGME49_230410	1.17017	4.39452e-09	up	peroxiredoxin PRX3
TGME49_238250	1.2453	4.0721e-09	up	ribosomal protein RPL36
TGME49_234550	1.31728	4.00929e-09	up	ribosomal protein RPL29
TGME49_293440	1.04133	3.98176e-09	up	hypothetical protein
TGME49_209180	5.16227	3.92217e-09	up	PAN domain-containing protein
TGME49_242340	1.20292	3.86764e-09	up	ribosomal protein RPS29
TGME49_210690	1.08161	3.71413e-09	up	ribosomal protein RPS6
TGME49_288360	2.26427	3.68459e-09	up	tryptophanyl-tRNA synthetase (TrpRS2)
TGME49_289690	1.11166	3.37288e-09	up	glyceraldehyde-3-phosphate dehydrogenase GAPDH1
TGME49_215347	2.07257	3.37288e-09	up	hypothetical protein
TGME49_203630	1.25362	3.37288e-09	up	ribosomal protein RPL44
TGME49_267060	1.23885	3.04286e-09	up	ribosomal protein RPL14
TGME49_270380	1.23921	3.02431e-09	up	ribosomal protein RPS13
TGME49_290860	1.36954	2.91025e-09	up	amino acid transporter, putative
TGME49_208850	2.3446	2.77536e-09	up	SAG-related sequence SRS11
TGME49_214760	2.80114	2.71038e-09	up	erythronate-4-phosphate dehydrogenase domain-containing protein
TGME49_217570	1.30748	2.67563e-09	up	ribosomal protein RPS27
TGME49_236040	1.49245	2.63885e-09	up	fructose-1,6-bisphosphate aldolase
TGME49_280470	1.92894	2.63885e-09	up	AP2 domain transcription factor AP2VIIa-1
TGME49_289350	1.52288	2.36571e-09	up	ATP-binding cassette G family transporter ABCG84
TGME49_213740	1.49042	2.16618e-09	up	hypothetical protein
TGME49_270580	4.11756	2.10118e-09	up	HECT-domain (ubiquitin-transferase) domain-containing protein
TGME49_300130	2.86006	1.96771e-09	up	apical membrane antigen 1 domain-containing protein
TGME49_288720	1.2568	1.96611e-09	up	ribosomal protein RPL10
TGME49_247510	1.15753	1.96611e-09	up	fructose-bisphospatase II
TGME49_242110	5.49215	1.88457e-09	up	rhoptry kinase family protein ROP38
TGME49_227600	1.30269	1.81723e-09	up	ribosomal protein RPL34
TGME49_289530	1.30572	1.74186e-09	up	ribosomal protein RPL19
TGME49_315410	3.30825	1.6528e-09	up	SAG-related sequence SRS53F
TGME49_224460	1.18348	1.54949e-09	up	aminopeptidase n, putative
TGME49_305790	2.82856	1.54723e-09	up	hypothetical protein
TGME49_240880	2.14802	1.54723e-09	up	hypothetical protein
TGME49_204020	1.31579	1.51559e-09	up	ribosomal protein RPL8
TGME49_233140	1.19993	1.37637e-09	up	deoxyuridine 5'-triphosphate nucleotidohydrolase, putative
TGME49_320200	5.34068	1.37637e-09	up	SAG-related sequence SRS16A
TGME49_297647	4.57877	1.31094e-09	up	hypothetical protein
TGME49_223672	1.68168	1.20057e-09	up	3'(2'),5'-bisphosphate nucleotidase
TGME49_209070	1.26384	1.19971e-09	up	hypothetical protein
TGME49_209290	1.38134	1.08233e-09	up	ribosomal protein RPS28
TGME49_257000	3.11991	1.03646e-09	up	hypothetical protein
TGME49_267160	3.08092	9.34786e-10	up	SAG-related sequence SRS38D
TGME49_234950	1.16685	7.89689e-10	up	protein kinase (incomplete catalytic triad)
TGME49_268850	1.50818	7.51224e-10	up	enolase 2
TGME49_227280	1.28272	6.73571e-10	up	dense granule protein GRA3
TGME49_276940	1.43305	6.51427e-10	up	ribosome associated membrane protein RAMP4, putative
TGME49_223262	5.39777	5.75577e-10	up	WD domain, G-beta repeat-containing protein
TGME49_216880	1.43178	4.95428e-10	up	guanine nucleotide-binding protein
TGME49_229250	1.36349	4.56586e-10	up	ribosomal protein RPL28
TGME49_216680	1.4647	3.72813e-10	up	ankyrin repeat-containing protein
TGME49_228470	1.44442	3.53425e-10	up	ribosomal protein RPL15
TGME49_213445	1.53499	3.49194e-10	up	hypothetical protein
TGME49_243580	1.42858	3.35001e-10	up	Hit family protein involved in cell-cycle regulation, putative
TGME49_310060	1.60105	3.22373e-10	up	small nuclease
TGME49_266900	2.83315	2.8023e-10	up	cyclin, N-terminal domain-containing protein
TGME49_244440	1.53348	2.71745e-10	up	nucleoside transporter protein
TGME49_241710	3.60653	2.5558e-10	up	hypothetical protein
TGME49_256025	2.37731	2.29899e-10	up	SPEF1 family protein
TGME49_307030	2.71356	2.29899e-10	up	Purine nucleoside phosphorylase
TGME49_257945	2.61477	2.29899e-10	up	3'5'-cyclic nucleotide phosphodiesterase domain-containing protein
TGME49_291150	4.58991	2.14899e-10	up	hypothetical protein
TGME49_314070	1.85722	1.54078e-10	up	hypothetical protein
TGME49_243940	3.05794	1.51757e-10	up	hypothetical protein
TGME49_233460	1.75526	1.47512e-10	up	SAG-related sequence SRS29B
TGME49_270510	1.59165	1.47512e-10	up	asparaginyl-tRNA synthetase (NOB+tRNA synthase)
TGME49_231180	1.86035	1.42022e-10	up	hypothetical protein
TGME49_221460	1.31657	1.31692e-10	up	phosphoglycerate mutase family protein
TGME49_244280	1.48036	1.2954e-10	up	hypothetical protein
TGME49_284420	3.3943	1.19311e-10	up	hypothetical protein
TGME49_202255	4.10151	9.86257e-11	up	hypothetical protein
TGME49_272460	1.59379	9.76204e-11	up	hypothetical protein
TGME49_243600	1.42712	9.76204e-11	up	acetyltransferase, GNAT family protein
TGME49_217400	3.67581	8.08075e-11	up	hypothetical protein
TGME49_278090	7.73219	6.44102e-11	up	Toxoplasma gondii family A protein
TGME49_231992	3.62614	6.38111e-11	up	hypothetical protein
TGME49_224470	2.49398	6.35666e-11	up	hypothetical protein
TGME49_233153	3.69562	5.2427e-11	up	hypothetical protein
TGME49_318525	1.56976	5.0914e-11	up	hypothetical protein
TGME49_320230	3.85576	4.86151e-11	up	SAG-related sequence SRS15C
TGME49_250880	1.50899	4.27127e-11	up	kinase, pfkB family protein
TGME49_248820	6.54797	4.19477e-11	up	hypothetical protein
TGME49_311460	5.30639	3.63629e-11	up	hypothetical protein
TGME49_234930	2.52602	3.62362e-11	up	SAG-related sequence SRS43
TGME49_280490	1.62058	3.56859e-11	up	U-box domain-containing protein
TGME49_311335	8.44548	2.31271e-11	up	dual specificity phosphatase, catalytic domain-containing protein
TGME49_224845	3.30589	2.0516e-11	up	hypothetical protein
TGME49_266640	1.80178	1.81853e-11	up	Acetyl-coenzyme A synthetase 2, putative
TGME49_249230	6.02117	1.66431e-11	up	hypothetical protein
TGME49_300990	5.66586	1.57873e-11	up	Toxoplasma gondii family C protein
TGME49_315900	3.59921	1.41199e-11	up	hypothetical protein
TGME49_226310	1.77288	1.15802e-11	up	zinc finger (CCCH type) motif-containing protein
TGME49_268230	5.32577	8.28137e-12	up	hypothetical protein
TGME49_254890	3.76213	7.90292e-12	up	hypothetical protein
TGME49_275370	2.82969	7.35395e-12	up	SAG-related sequence SRS47C
TGME49_285860	4.89715	6.95058e-12	up	SAG-related sequence SRS20C
TGME49_285730	2.4266	4.84661e-12	up	TBC domain containing protein
TGME49_235920	2.17779	4.79012e-12	up	dynein, axonemal, heavy chain 2 family protein
TGME49_315320	1.92155	4.16447e-12	up	SAG-related sequence SRS52A
TGME49_267150	5.97056	4.04737e-12	up	SAG-related sequence SRS38C
TGME49_222170	2.04932	3.90434e-12	up	dense-granule antigen DG32
TGME49_320020	1.86778	3.90321e-12	up	transporter, major facilitator family protein
TGME49_214430	2.85043	3.6708e-12	up	hypothetical protein
TGME49_250100	6.53037	3.6708e-12	up	hypothetical protein
TGME49_267140	2.55218	2.61068e-12	up	SAG-related sequence SRS38B
TGME49_301150	6.69761	2.51491e-12	up	SAG-related sequence SRS19B
TGME49_252065	4.01912	1.18079e-12	up	KRUF family protein
TGME49_308093	1.80988	1.06245e-12	up	rhoptry kinase family protein (incomplete catalytic triad)
TGME49_313445	2.39576	1.02482e-12	up	hypothetical protein
TGME49_217665	2.68342	6.30018e-13	up	hypothetical protein
TGME49_273120	2.8397	4.82207e-13	up	SAG-related sequence SRS30C
TGME49_282190	1.97369	3.0852e-13	up	hydrolase, NUDIX family protein
TGME49_210320	7.37806	2.39007e-13	up	SAG-related sequence SRS37A
TGME49_319350	2.6704	1.64393e-13	up	SAG-related sequence SRS17B
TGME49_278930	2.59967	1.64393e-13	up	Tubulin-tyrosine ligase family protein
TGME49_220630	3.0322	9.06562e-14	up	hypothetical protein
TGME49_300980	6.95573	8.78134e-14	up	hypothetical protein
TGME49_200320	2.55679	8.69954e-14	up	hypoxanthine-xanthine-guanine phosphoribosyl transferase HXGPRT
TGME49_297880	2.43545	8.69633e-14	up	dense granule protein DG32
TGME49_239510	4.72613	8.01032e-14	up	hypothetical protein
TGME49_257755	3.37537	4.64801e-14	up	hypothetical protein
TGME49_234380	5.14523	4.31911e-14	up	hypothetical protein
TGME49_301180	7.33322	4.11135e-14	up	SAG-related sequence SRS19F
TGME49_266860	7.10491	4.11135e-14	up	BTB/POZ domain-containing protein
TGME49_250500	4.02249	3.83797e-14	up	hypothetical protein
TGME49_257750	3.0162	3.3981e-14	up	homocysteine s-methyltransferase domain-containing protein
TGME49_220420	3.88169	2.90666e-14	up	3'5'-cyclic nucleotide phosphodiesterase domain-containing protein
TGME49_210245	8.41679	2.66405e-14	up	hypothetical protein
TGME49_312905	3.25888	1.927e-14	up	hypothetical protein
TGME49_301160	4.14051	1.65986e-14	up	SAG-related sequence SRS19C
TGME49_292275	11.2495	1.26888e-14	up	SAG-related sequence SRS36E
TGME49_320180	4.77095	1.26888e-14	up	SAG-related sequence SRS16C
TGME49_258210	2.74834	1.06571e-14	up	DNA-directed RNA polymerase II RPB2
TGME49_218910	2.77875	1.06571e-14	up	hypothetical protein
TGME49_292260	6.98436	9.90402e-15	up	SAG-related sequence SRS36B
TGME49_210235	8.9201	4.98832e-15	up	hypothetical protein
TGME49_203600	3.43296	4.39019e-15	up	hypothetical protein
TGME49_217420	5.40552	3.99308e-15	up	hypothetical protein
TGME49_244700	3.21599	1.17947e-15	up	NAD(+)/NADH kinase domain-containing protein
TGME49_301170	12.2226	1.17947e-15	up	SAG-related sequence SRS19D
TGME49_255210	6.80153	1.05152e-15	up	ATPase, AAA family protein
TGME49_250670	5.69487	8.84828e-16	up	hypothetical protein
TGME49_313440	4.31957	6.94141e-16	up	hypothetical protein
TGME49_278110	8.81202	5.00817e-16	up	1,3-beta-glucan synthase component protein
TGME49_263100	3.83449	2.78703e-16	up	hypothetical protein
TGME49_217410	4.65753	1.19001e-16	up	hypothetical protein
TGME49_292280	9.90925	5.41495e-17	up	SAG-related sequence SRS36D
TGME49_296231	5.92288	2.00571e-17	up	hypothetical protein
TGME49_315802	-12.3117	6.06361e-18	down	hypothetical protein
TGME49_245530	-8.17331	6.06361e-18	down	hypothetical protein
TGME49_282000	-7.3078	6.26647e-17	down	hypothetical protein
TGME49_284598	-9.96988	1.00727e-16	down	haloacid dehalogenase family hydrolase domain-containing protein
TGME49_258508	-11.4275	2.95952e-16	down	3'5'-cyclic nucleotide phosphodiesterase domain-containing protein
TGME49_276200	-7.06795	2.45288e-15	down	hypothetical protein
TGME49_268220	-11.6239	3.37179e-15	down	hypothetical protein
TGME49_248900	-4.228	4.39019e-15	down	hypothetical protein
TGME49_301890	-10.0982	6.0146e-15	down	Toxoplasma gondii family B protein
TGME49_218192	-7.38898	9.90402e-15	down	hypothetical protein
TGME49_249840	-3.41365	9.90402e-15	down	dynein heavy chain 2, putative
TGME49_211270	-2.95605	1.01327e-14	down	sushi domain (scr repeat) domain-containing protein
TGME49_237170	-2.93565	1.45716e-14	down	hypothetical protein
TGME49_291070	-4.86501	1.65986e-14	down	hypothetical protein
TGME49_305610	-4.27639	2.10683e-14	down	hypothetical protein
TGME49_216335	-5.16337	3.83797e-14	down	hypothetical protein
TGME49_238200	-6.95248	4.11135e-14	down	alpha/beta hydrolase fold domain-containing protein
TGME49_207665	-4.65612	4.6296e-14	down	kinesin motor domain-containing protein
TGME49_291170	-5.63653	8.01032e-14	down	hypothetical protein
TGME49_202280	-5.98608	8.69633e-14	down	WD domain, G-beta repeat-containing protein
TGME49_207875	-7.13179	1.34046e-13	down	GCC2 and GCC3 domain-containing protein
TGME49_256865	-8.62698	1.72884e-13	down	WD repeat domain 35 family protein
TGME49_257670	-5.04837	2.00795e-13	down	hypothetical protein
TGME49_277930	-5.56748	2.12324e-13	down	hypothetical protein
TGME49_203290	-3.16408	2.43319e-13	down	hypothetical protein
TGME49_244850	-10.3729	2.57565e-13	down	GMC oxidoreductase
TGME49_200700	-4.72605	2.58375e-13	down	Toxoplasma gondii family C protein
TGME49_216710	-4.44606	3.03843e-13	down	transporter, major facilitator family protein
TGME49_254160	-7.53911	3.51442e-13	down	hypothetical protein
TGME49_256800	-6.59418	3.84081e-13	down	hypothetical protein
TGME49_271025	-4.77146	3.87124e-13	down	hypothetical protein
TGME49_253710	-4.28327	4.57485e-13	down	hypothetical protein
TGME49_203720	-5.46736	7.68302e-13	down	vitamin k epoxide reductase family protein
TGME49_202580	-6.05073	7.73522e-13	down	ATPase, AAA family protein
TGME49_286932	-4.3853	8.76794e-13	down	ATPase family associated with various cellular activities (AAA) domain-containing protein
TGME49_237070	-5.27329	9.30094e-13	down	hypothetical protein
TGME49_290310	-2.17006	1.13577e-12	down	hypothetical protein
TGME49_295720	-3.96962	1.23916e-12	down	sulfite oxidase, putative
TGME49_236670	-3.03138	1.50657e-12	down	hypothetical protein
TGME49_218400	-4.11373	2.08441e-12	down	NEK kinase
TGME49_288475	-5.90334	2.45067e-12	down	hypothetical protein
TGME49_220460	-3.15944	2.45067e-12	down	SNF7 family protein
TGME49_294400	-4.48255	2.92097e-12	down	hypothetical protein
TGME49_223660	-2.14148	3.00529e-12	down	50S ribosomal protein L4, putative
TGME49_257360	-2.53906	3.96669e-12	down	hypothetical protein
TGME49_290000	-2.43634	4.18527e-12	down	hypothetical protein
TGME49_258512	-12.0126	4.47992e-12	down	hypothetical protein
TGME49_269075	-5.47689	5.02884e-12	down	hypothetical protein
TGME49_231780	-3.19023	8.82995e-12	down	hypothetical protein
TGME49_292610	-2.68519	1.00666e-11	down	Toxoplasma gondii family C protein
TGME49_257720	-9.07217	1.41298e-11	down	proton ATPase, putative
TGME49_233770	-8.27159	1.74733e-11	down	calcium-translocating P-type ATPase, PMCA-type protein
TGME49_291075	-7.01525	2.78799e-11	down	hypothetical protein
TGME49_256700	-5.03373	3.01956e-11	down	hypothetical protein
TGME49_268020	-11.131	3.40027e-11	down	transporter, major facilitator family protein
TGME49_281600	-4.57373	3.40027e-11	down	hypothetical protein
TGME49_315798	-10.1511	3.90076e-11	down	hypothetical protein
TGME49_319312	-2.08875	4.28006e-11	down	hypothetical protein
TGME49_297150	-1.68134	4.44224e-11	down	MORN repeat-containing protein
TGME49_293500	-4.51931	4.666e-11	down	hypothetical protein
TGME49_309980	-1.64873	4.82168e-11	down	dynein heavy chain family protein
TGME49_307260	-2.15572	6.00887e-11	down	Toxoplasma gondii family C protein
TGME49_225105	-4.27115	6.38612e-11	down	hypothetical protein
TGME49_280500	-1.84902	6.66622e-11	down	inorganic anion transporter, sulfate permease (SulP) family protein
TGME49_223060	-3.73031	6.67022e-11	down	MORN repeat-containing protein
TGME49_239020	-1.56703	7.3039e-11	down	ABC transporter transmembrane region domain-containing protein
TGME49_266010	-1.57508	9.74313e-11	down	phosphatidylinositol 3- and 4-kinase
TGME49_213480	-4.98906	9.77024e-11	down	hypothetical protein
TGME49_313630	-1.38436	1.06278e-10	down	hypothetical protein
TGME49_207880	-5.34121	1.31692e-10	down	hypothetical protein
TGME49_239475	-4.11868	1.47512e-10	down	hypothetical protein
TGME49_298070	-2.51579	1.69575e-10	down	hypothetical protein
TGME49_211890	-1.46726	1.76958e-10	down	RAP domain-containing protein
TGME49_266500	-4.28947	1.85955e-10	down	hypothetical protein
TGME49_308970	-1.65812	2.14899e-10	down	hypothetical protein
TGME49_299010	-1.71297	2.17609e-10	down	hypothetical protein
TGME49_248190	-1.43277	2.33967e-10	down	hypothetical protein
TGME49_213460	-4.32373	2.39722e-10	down	hypothetical protein
TGME49_218390	-4.47268	2.5156e-10	down	hypothetical protein
TGME49_319308	-2.44561	2.73334e-10	down	hypothetical protein
TGME49_223480	-3.76076	3.65277e-10	down	sushi domain (scr repeat) domain-containing protein
TGME49_203135	-6.84545	4.14167e-10	down	dynein heavy chain family protein
TGME49_267855	-1.33608	4.28436e-10	down	hypothetical protein
TGME49_278580	-3.82682	5.37483e-10	down	hypothetical protein
TGME49_293480	-1.61316	5.44396e-10	down	MoeA N-terminal region (domain I and II) domain-containing protein
TGME49_307270	-1.48087	5.75577e-10	down	hypothetical protein
TGME49_281675	-2.37422	6.84155e-10	down	protein kinase, putative
TGME49_301210	-1.63422	7.89689e-10	down	NAD(P) transhydrogenase subunit beta, putative
TGME49_254840	-2.12255	8.83978e-10	down	tetratricopeptide repeat-containing protein
TGME49_256792	-5.43446	9.34786e-10	down	hypothetical protein
TGME49_225745	-1.37369	1.0355e-09	down	hypothetical protein
TGME49_221310	-1.44351	1.05981e-09	down	aminopeptidase N protein
TGME49_314340	-3.83734	1.19971e-09	down	Sodium:neurotransmitter symporter family protein
TGME49_266380	-2.75798	1.23253e-09	down	hypothetical protein
TGME49_315123	-3.61287	1.23708e-09	down	hypothetical protein
TGME49_253930	-7.31464	1.34026e-09	down	GCC2 and GCC3 domain-containing protein
TGME49_329800	-3.96047	1.40248e-09	down	hypothetical protein
TGME49_220280	-3.4711	1.49492e-09	down	mucin family glycoprotein
TGME49_244412	-2.18673	1.7171e-09	down	hypothetical protein
TGME49_283810	-1.42133	1.78503e-09	down	hypothetical protein
TGME49_219370	-6.02729	1.94776e-09	down	hypothetical protein
TGME49_243720	-4.30317	1.94776e-09	down	peroxisomal biogenesis factor PEX11
TGME49_204440	-1.90829	1.96611e-09	down	cyclic nucleotide-binding domain-containing protein
TGME49_221880	-2.8854	2.10728e-09	down	hypothetical protein
TGME49_280660	-1.13008	2.25967e-09	down	HECT-domain (ubiquitin-transferase) domain-containing protein
TGME49_295468	-1.37344	2.28155e-09	down	C2 domain-containing protein
TGME49_286270	-1.13939	2.28155e-09	down	hypothetical protein
TGME49_288440	-1.36844	2.34589e-09	down	NEK kinase
TGME49_253170	-1.82697	2.38715e-09	down	zinc carboxypeptidase, putative
TGME49_218188	-4.1732	2.40083e-09	down	hypothetical protein
TGME49_276810	-6.93183	2.88692e-09	down	hypothetical protein
TGME49_271770	-1.85833	3.02431e-09	down	hypothetical protein
TGME49_313950	-4.46297	3.07012e-09	down	GMC oxidoreductase
TGME49_276830	-5.85136	3.10624e-09	down	hypothetical protein
TGME49_306700	-1.46017	3.33184e-09	down	hypothetical protein
TGME49_245720	-1.00195	3.36554e-09	down	SWI2/SNF2-containing protein
TGME49_305890	-11.7976	3.37288e-09	down	hypothetical protein
TGME49_201850	-6.80939	3.37288e-09	down	WD domain, G-beta repeat-containing protein
TGME49_249702	-1.19784	3.37288e-09	down	MC family transporter, putative
TGME49_224935	-1.13557	3.37288e-09	down	hypothetical protein
TGME49_287170	-1.05825	3.37288e-09	down	hypothetical protein
TGME49_258200	-8.05283	3.98176e-09	down	hypothetical protein
TGME49_266740	-4.9773	4.00153e-09	down	RNA recognition motif-containing protein
TGME49_246760	-4.29386	4.11404e-09	down	hypothetical protein
TGME49_243298	-1.35254	4.28316e-09	down	ICE family protease (caspase) p20 domain-containing protein
TGME49_320270	-6.80483	4.39452e-09	down	hypothetical protein
TGME49_231950	-1.13864	4.40169e-09	down	hypothetical protein
TGME49_286010	-1.2832	4.62442e-09	down	hypothetical protein
TGME49_278965	-6.33585	4.71671e-09	down	hypothetical protein
TGME49_248540	-1.67632	4.83537e-09	down	hypothetical protein
TGME49_211340	-1.07814	4.89357e-09	down	hypothetical protein
TGME49_296121	-1.09092	4.92091e-09	down	hypothetical protein
TGME49_221890	-3.77391	4.92862e-09	down	WD domain, G-beta repeat-containing protein
TGME49_274010	-1.14979	4.92862e-09	down	hypothetical protein
TGME49_249820	-1.02384	4.97884e-09	down	ATP-binding cassette sub-family B member 5
TGME49_245746	-5.78967	5.55909e-09	down	hypothetical protein
TGME49_314330	-4.4112	5.60426e-09	down	ABC transporter, ATP-binding domain-containing protein
TGME49_228280	-1.53316	6.13616e-09	down	hypothetical protein
TGME49_284615	-6.49629	6.13765e-09	down	hypothetical protein
TGME49_314890	-1.20621	6.46812e-09	down	ThiF family protein
TGME49_229690	-1.1604	7.05228e-09	down	autophagy-related protein 7 atg7, putative
TGME49_226950	-1.09279	7.05865e-09	down	IgA-specific metalloendopeptidase
TGME49_255290	-1.34482	8.57017e-09	down	hypothetical protein
TGME49_252210	-1.00172	8.73047e-09	down	pentatricopeptide repeat domain-containing protein
TGME49_222420	-4.0766	8.85965e-09	down	hypothetical protein
TGME49_257910	-8.51271	9.1079e-09	down	hypothetical protein
TGME49_236990	-1.30312	9.14285e-09	down	beta-ketoacyl synthase, N-terminal domain-containing protein
TGME49_212735	-1.27935	9.23291e-09	down	hypothetical protein
TGME49_239910	-2.61325	1.02988e-08	down	cyclin-dependent kinase
TGME49_271010	-4.73895	1.31627e-08	down	hypothetical protein
TGME49_207350	-6.75992	1.31872e-08	down	hypothetical protein
TGME49_311490	-1.58054	1.40086e-08	down	hypothetical protein
TGME49_266940	-1.32706	1.53969e-08	down	DHHC zinc finger domain-containing protein
TGME49_213780	-2.00495	1.59144e-08	down	radical SAM domain-containing protein
TGME49_249710	-1.30273	1.61094e-08	down	Parkinson disease 7 domain containing 1 family protein
TGME49_212725	-1.20099	1.95395e-08	down	hypothetical protein
TGME49_240285	-7.26166	2.00461e-08	down	hypothetical protein
TGME49_267450	-1.10525	2.00461e-08	down	alpha-tubulin suppressor protein
TGME49_267020	-1.04464	2.1345e-08	down	hypothetical protein
TGME49_316430	-1.07985	2.27994e-08	down	target of rapamycin (TOR), putative
TGME49_207865	-2.09964	2.48099e-08	down	GCC2 and GCC3 domain-containing protein
TGME49_267010	-2.19771	2.62238e-08	down	hypothetical protein
TGME49_209000	-1.03789	3.02797e-08	down	HECT-domain (ubiquitin-transferase) domain-containing protein
TGME49_293840	-5.61215	3.0943e-08	down	hypothetical protein
TGME49_234430	-1.05555	3.28973e-08	down	hypothetical protein
TGME49_219832	-1.07666	3.35809e-08	down	cyclin-dependent kinase regulatory subunit protein
TGME49_237860	-2.00588	3.79026e-08	down	protein kinase domain-containing protein
TGME49_216285	-5.40239	3.84525e-08	down	hypothetical protein
TGME49_249890	-1.31218	3.84525e-08	down	hypothetical protein
TGME49_245435	-4.79566	3.92639e-08	down	hypothetical protein
TGME49_309240	-1.02777	3.95165e-08	down	CorA family Mg2+ transporter protein
TGME49_266435	-1.03667	4.0792e-08	down	hypothetical protein
TGME49_220290	-4.41358	4.11735e-08	down	hypothetical protein
TGME49_226515	-7.69285	4.14953e-08	down	hypothetical protein
TGME49_298820	-7.19196	4.3225e-08	down	hypothetical protein
TGME49_239560	-1.06711	4.36649e-08	down	myosin E
TGME49_284170	-1.04312	4.4795e-08	down	DHHC zinc finger domain-containing protein
TGME49_232320	-1.69783	4.71814e-08	down	hypothetical protein
TGME49_262825	-1.19552	4.89022e-08	down	peptidase family c50 protein
TGME49_230470	-4.26322	5.0287e-08	down	rhoptry kinase family protein ROP46, putative
TGME49_267820	-1.55851	5.10283e-08	down	electron transfer flavoprotein subunit beta, putative
TGME49_202970	-4.72742	5.72653e-08	down	hypothetical protein
TGME49_309080	-1.11129	6.07703e-08	down	hypothetical protein
TGME49_228395	-1.22096	6.15568e-08	down	hypothetical protein
TGME49_310177	-1.80736	6.33259e-08	down	hypothetical protein
TGME49_312875	-1.11947	6.597e-08	down	hypothetical protein
TGME49_257810	-6.77021	7.9068e-08	down	hypothetical protein
TGME49_315100	-6.27569	8.10529e-08	down	hypothetical protein
TGME49_316700	-1.47671	8.49718e-08	down	uridine kinase
TGME49_256650	-4.24225	8.5158e-08	down	hypothetical protein
TGME49_284602	-9.52635	8.62429e-08	down	E1-E2 ATPase subfamily protein
TGME49_329200	-9.40661	8.69796e-08	down	hypothetical protein
TGME49_281590	-3.72566	8.78138e-08	down	hypothetical protein
TGME49_260360	-1.37408	9.1185e-08	down	GTP-binding protein
TGME49_204460	-6.79413	9.44152e-08	down	hydroxymethylglutaryl-CoA lyase, putative
TGME49_255635	-1.38891	9.51792e-08	down	hypothetical protein
TGME49_209130	-1.13585	1.01122e-07	down	regulator of chromosome condensation (RCC1) repeat-containing protein
TGME49_217490	-5.34244	1.0148e-07	down	hypothetical protein
TGME49_217930	-5.03679	1.02725e-07	down	hypothetical protein
TGME49_308965	-1.66542	1.04368e-07	down	hypothetical protein
TGME49_226755	-2.9104	1.07837e-07	down	3'5'-cyclic nucleotide phosphodiesterase domain-containing protein
TGME49_216640	-1.47429	1.09494e-07	down	GHMP kinase, putative
TGME49_315560	-4.98464	1.25756e-07	down	ATP-binding cassette G family transporter ABCG77
TGME49_264430	-1.24994	1.26739e-07	down	hypothetical protein
TGME49_311755	-5.68996	1.32418e-07	down	plasma membrane protein 62D16
TGME49_254603	-4.13444	1.4711e-07	down	hypothetical protein
TGME49_248180	-1.61674	1.53313e-07	down	hypothetical protein
TGME49_328900	-6.0613	1.54488e-07	down	hypothetical protein
TGME49_261018	-6.19177	1.60551e-07	down	kelch repeat-containing protein
TGME49_293560	-2.79141	1.61659e-07	down	hypothetical protein
TGME49_306710	-1.59447	1.88398e-07	down	hypothetical protein
TGME49_329000	-4.76207	1.92585e-07	down	hypothetical protein
TGME49_285445	-6.12606	2.04762e-07	down	hypothetical protein
TGME49_313495	-1.02959	2.22898e-07	down	hypothetical protein
TGME49_248240	-6.44687	2.37789e-07	down	leucine rich repeat-containing protein
TGME49_217850	-1.41473	2.39552e-07	down	Sucrose-6F-phosphate phosphohydrolase
TGME49_239580	-10.5074	2.53066e-07	down	hypothetical protein
TGME49_216530	-1.04824	2.53309e-07	down	ribosome recycling factor protein
TGME49_266390	-1.19953	2.72586e-07	down	DNA mismatch repair protein, C-terminal domain-containing protein
TGME49_240580	-1.87693	2.84107e-07	down	hypothetical protein
TGME49_329300	-8.88009	3.48113e-07	down	hypothetical protein
TGME49_223600	-1.10074	3.50146e-07	down	hypothetical protein
TGME49_238160	-3.56418	3.51139e-07	down	hypothetical protein
TGME49_218470	-5.01343	3.60772e-07	down	protein disulfide-isomerase, putative
TGME49_216610	-3.46049	3.75339e-07	down	ribosomal RNA large subunit methyltransferase J protein
TGME49_286180	-1.0446	3.94795e-07	down	tRNA ligases class I (M) protein
TGME49_213752	-1.1679	4.23827e-07	down	herpesviridae ul52/ul70 dna primase
TGME49_270340	-2.76778	4.34869e-07	down	BTB/POZ domain-containing protein
TGME49_217692	-1.1305	4.46908e-07	down	hypothetical protein
TGME49_263980	-1.01306	5.15423e-07	down	pentatricopeptide repeat domain-containing protein
TGME49_221830	-4.28425	5.70545e-07	down	subtilisin SUB12
TGME49_234400	-2.84894	5.71557e-07	down	hypothetical protein
TGME49_269930	-2.11906	6.89838e-07	down	calcium binding egf domain-containing protein
TGME49_268340	-1.1598	7.45056e-07	down	glycosyltransferase family 28 C-terminal domain-containing protein
TGME49_202030	-1.28644	8.08445e-07	down	hypothetical protein
TGME49_281560	-6.68056	8.82137e-07	down	hypothetical protein
TGME49_288220	-4.60525	9.75841e-07	down	hypothetical protein
TGME49_217790	-1.01009	1.15722e-06	down	S1 RNA binding domain-containing protein
TGME49_257690	-7.43323	1.1679e-06	down	hypothetical protein
TGME49_264225	-1.97033	1.1714e-06	down	Toxoplasma gondii family B protein
TGME49_230080	-1.02912	1.19567e-06	down	DEAD/DEAH box helicase domain-containing protein
TGME49_272370	-1.30195	1.29014e-06	down	hypothetical protein
TGME49_313530	-1.08997	1.3143e-06	down	transmembrane protein 167, putative
TGME49_300790	-5.41412	1.34711e-06	down	hypothetical protein
TGME49_203230	-3.02667	1.39391e-06	down	hypothetical protein
TGME49_286928	-5.63845	1.6505e-06	down	hypothetical protein
TGME49_294820	-1.98357	1.74141e-06	down	type I fatty acid synthase, putative
TGME49_228720	-1.00131	1.85847e-06	down	hypothetical protein
TGME49_244726	-2.35048	2.09053e-06	down	hypothetical protein
TGME49_276155	-2.14612	2.10242e-06	down	hypothetical protein
TGME49_305630	-2.35317	2.2145e-06	down	hypothetical protein
TGME49_244406	-3.62346	2.24595e-06	down	cysteine dioxygenase type i protein
TGME49_212810	-1.65066	2.36674e-06	down	hypothetical protein
TGME49_229700	-1.39012	2.61967e-06	down	hypothetical protein
TGME49_267030	-2.27874	2.69116e-06	down	ribonuclease type III Dicer
TGME49_297910	-1.80862	2.69589e-06	down	hypothetical protein
TGME49_248750	-1.50699	2.81958e-06	down	hypothetical protein
TGME49_203110	-8.23721	3.12678e-06	down	citrate synthase, putative
TGME49_254210	-1.09128	3.24935e-06	down	RNA recognition motif-containing protein
TGME49_238930	-1.15702	3.26378e-06	down	hypothetical protein
TGME49_200230	-6.43485	3.43205e-06	down	microneme protein MIC17C
TGME49_257625	-1.20893	3.54719e-06	down	tetrahydrofolate dehydrogenase/cyclohydrolase, NAD(P)-binding domain-containing protein
TGME49_238970	-7.61796	4.16138e-06	down	hypothetical protein
TGME49_244950	-3.14914	4.39479e-06	down	hypothetical protein
TGME49_297495	-3.08667	4.66106e-06	down	hypothetical protein
TGME49_306240	-7.68159	4.67182e-06	down	hypothetical protein
TGME49_240290	-4.70407	6.13406e-06	down	hypothetical protein
TGME49_235500	-2.01805	6.64584e-06	down	hypothetical protein
TGME49_256960	-1.72944	6.90225e-06	down	FYVE zinc finger domain-containing protein
TGME49_271015	-5.10623	7.34133e-06	down	hypothetical protein
TGME49_217610	-3.28796	7.60159e-06	down	hypothetical protein
TGME49_216290	-4.80941	8.1505e-06	down	hypothetical protein
TGME49_259670	-2.93675	8.83141e-06	down	von Willebrand factor type A domain-containing protein
TGME49_266035	-2.85296	9.05205e-06	down	hypothetical protein
TGME49_261960	-1.01992	9.24612e-06	down	hypothetical protein
TGME49_246150	-1.57925	9.59957e-06	down	hypothetical protein
TGME49_255280	-1.49328	1.00627e-05	down	hypothetical protein
TGME49_246010	-1.01281	1.03051e-05	down	hypothetical protein
TGME49_230130	-3.47037	1.0392e-05	down	hypothetical protein
TGME49_221220	-2.04219	1.08566e-05	down	hypothetical protein
TGME49_238060	-4.47672	1.11751e-05	down	EF hand domain-containing protein
TGME49_229320	-3.71725	1.13464e-05	down	Cof family hydrolase subfamily protein
TGME49_222340	-3.85462	1.15532e-05	down	NOL1/NOP2/sun family protein
TGME49_288050	-4.95334	1.24071e-05	down	intraflagellar transport protein 172, putative
TGME49_232580	-3.38823	1.2599e-05	down	propionate-CoA ligase
TGME49_272200	-3.84804	1.59905e-05	down	AGC kinase
TGME49_224170	-3.91874	1.63466e-05	down	SAG-related sequence SRS60A
TGME49_203200	-3.84597	1.67059e-05	down	hypothetical protein
TGME49_316635	-2.67787	1.71542e-05	down	hypothetical protein
TGME49_306720	-1.09879	1.72004e-05	down	hypothetical protein
TGME49_220740	-7.38338	1.72872e-05	down	hypothetical protein
TGME49_233210	-4.20651	1.7499e-05	down	hypothetical protein
TGME49_213635	-2.58481	1.80207e-05	down	hypothetical protein
TGME49_283840	-2.81629	1.92213e-05	down	GATA zinc finger domain-containing protein
TGME49_263760	-1.03662	2.10807e-05	down	hypothetical protein
TGME49_246763	-2.72763	2.13206e-05	down	hypothetical protein
TGME49_313210	-3.53492	2.24442e-05	down	hypothetical protein
TGME49_276960	-3.21406	2.44674e-05	down	tetratricopeptide repeat-containing protein
TGME49_261075	-1.13475	3.1431e-05	down	hypothetical protein
TGME49_267970	-1.01046	3.25788e-05	down	DEAD/DEAH box helicase domain-containing protein
TGME49_248170	-2.06345	3.31024e-05	down	hypothetical protein
TGME49_218890	-7.69251	3.50316e-05	down	hypothetical protein
TGME49_210682	-2.69517	3.76751e-05	down	hypothetical protein
TGME49_223650	-1.34463	3.87425e-05	down	hypothetical protein
TGME49_305635	-1.41906	3.88108e-05	down	hypothetical protein
TGME49_243680	-1.1808	3.94935e-05	down	dihydrodipicolinate reductase
TGME49_288390	-1.04784	4.16505e-05	down	B3GNTL1 protein
TGME49_244940	-1.25103	4.48797e-05	down	hypothetical protein
TGME49_290585	-4.04308	4.63879e-05	down	hypothetical protein
TGME49_265205	-3.59332	4.81895e-05	down	WD domain, G-beta repeat-containing protein
TGME49_251180	-2.76068	4.92479e-05	down	KRUF family protein
TGME49_279315	-1.1199	5.051e-05	down	hypothetical protein
TGME49_230905	-1.76511	5.12801e-05	down	hydrolase, alpha/beta fold family protein
TGME49_272020	-2.17994	6.13191e-05	down	hypothetical protein
TGME49_250950	-2.34055	6.30303e-05	down	KRUF family protein
TGME49_253925	-3.84438	6.4269e-05	down	zonadhesin family protein
TGME49_239120	-4.22938	6.84024e-05	down	hypothetical protein
TGME49_266820	-1.04482	7.26435e-05	down	hypothetical protein
TGME49_205430	-2.60493	7.61967e-05	down	isovaleryl-CoA dehydrogenase
TGME49_213885	-1.73317	8.0042e-05	down	hypothetical protein
TGME49_219218	-2.75024	8.40135e-05	down	hypothetical protein
TGME49_229760	-2.07799	9.15211e-05	down	hypothetical protein
TGME49_243470	-4.82194	9.19127e-05	down	hypothetical protein
TGME49_223900	-4.30375	9.28292e-05	down	hypothetical protein
TGME49_319890	-1.55446	9.28292e-05	down	hypothetical protein
TGME49_239570	-4.87065	9.49251e-05	down	hypothetical protein
TGME49_259150	-4.04113	9.68715e-05	down	hypothetical protein
TGME49_237490	-4.41577	9.83917e-05	down	centrin family protein
TGME49_248570	-1.01147	0.000101791	down	hypothetical protein
TGME49_236400	-2.05675	0.00010979	down	hypothetical protein
TGME49_289027	-5.25232	0.000111446	down	hypothetical protein
TGME49_313852	-2.3	0.000114847	down	hypothetical protein
TGME49_210478	-6.56013	0.000117191	down	hypothetical protein
TGME49_241130	-1.27481	0.000119707	down	hypothetical protein
TGME49_276820	-5.58672	0.000121998	down	hypothetical protein
TGME49_235860	-2.15651	0.000127076	down	subtilisin SUB11
TGME49_296020	-2.7927	0.000129581	down	hypothetical protein
TGME49_268360	-1.41614	0.000133337	down	hypothetical protein
TGME49_289280	-3.50898	0.000136059	down	hypothetical protein
TGME49_220340	-3.48194	0.000141804	down	hypothetical protein
TGME49_322500	-5.35857	0.000142025	down	hypothetical protein
TGME49_315970	-6.37121	0.000152849	down	hypothetical protein
TGME49_218930	-3.25118	0.000153725	down	BTB/POZ domain-containing protein
TGME49_238530	-6.5243	0.000153757	down	hypothetical protein
TGME49_219650	-2.46141	0.000157078	down	transporter, small conductance mechanosensitive ion channel (MscS) family protein
TGME49_254430	-1.96812	0.00015883	down	microneme protein, putative
TGME49_294320	-4.21969	0.000160457	down	Oxysterol-binding protein
TGME49_216280	-3.97165	0.000165218	down	adenylate and guanylate cyclase catalytic domain-containing protein
TGME49_289222	-2.03197	0.000168416	down	hypothetical protein
TGME49_258760	-1.32687	0.000177214	down	hypothetical protein
TGME49_251830	-2.15386	0.000179964	down	hypothetical protein
TGME49_201215	-1.15328	0.000187295	down	hypothetical protein
TGME49_224932	-4.34182	0.000214814	down	hypothetical protein
TGME49_217178	-3.7259	0.000217711	down	hypothetical protein
TGME49_272730	-1.92281	0.000217722	down	hypothetical protein
TGME49_222440	-1.55474	0.000220472	down	hypothetical protein
TGME49_310260	-4.66078	0.000231196	down	hypothetical protein
TGME49_213255	-1.68991	0.000239011	down	hypothetical protein
TGME49_255710	-2.3842	0.000241552	down	ULK kinase
TGME49_286670	-1.68344	0.000248548	down	hypothetical protein
TGME49_203875	-1.06252	0.0002533	down	hypothetical protein
TGME49_322400	-1.87294	0.000332931	down	hypothetical protein
TGME49_248677	-2.8226	0.00036186	down	nucleic acid binding protein, putative
TGME49_267980	-2.43837	0.000371818	down	hypothetical protein
TGME49_294850	-3.49706	0.000372083	down	actin-like protein ALP7
TGME49_259205	-6.18315	0.000394557	down	hypothetical protein
TGME49_306860	-9.76242	0.00039822	down	hypothetical protein
TGME49_225070	-3.37277	0.000443428	down	hypothetical protein
TGME49_280580	-3.27783	0.000464242	down	SAG-related sequence SRS35B
TGME49_295015	-1.70563	0.000475559	down	patched family protein
TGME49_209040	-6.28931	0.000518875	down	hypothetical protein
TGME49_252640	-3.06911	0.000540122	down	P-type ATPase PMA1
TGME49_293790	-3.05965	0.000544467	down	hypothetical protein
TGME49_312240	-2.75976	0.000558815	down	hypothetical protein
TGME49_245748	-11.455	0.000580189	down	hypothetical protein
TGME49_312245	-2.46284	0.000598682	down	hypothetical protein
TGME49_208380	-4.70211	0.000626381	down	hypothetical protein
TGME49_221840	-4.25133	0.000635628	down	hypothetical protein
TGME49_259020	-3.6236	0.000669077	down	bradyzoite antigen BAG1
TGME49_202140	-3.7099	0.000677867	down	enoyl-CoA hydratase/isomerase family protein
TGME49_245428	-1.75453	0.00070988	down	hypothetical protein
TGME49_253755	-2.24865	0.000715597	down	hypothetical protein
TGME49_298960	-3.57318	0.000767822	down	Toxoplasma gondii family C protein
TGME49_315830	-3.76572	0.000775255	down	hypothetical protein
TGME49_243330	-4.3695	0.000790752	down	hypothetical protein
TGME49_299230	-4.87664	0.000793227	down	F-box domain-containing protein
TGME49_286040	-2.38762	0.000825757	down	hypothetical protein
TGME49_236120	-2.27888	0.000899647	down	hypothetical protein
TGME49_254255	-1.1728	0.000912055	down	hypothetical protein
TGME49_244728	-1.23613	0.000933412	down	IQ calmodulin-binding motif domain-containing protein
TGME49_293030	-2.57015	0.00104018	down	hypothetical protein
TGME49_210450	-1.10963	0.00115542	down	hypothetical protein
TGME49_315127	-4.42922	0.00116138	down	hypothetical protein
TGME49_225098	-2.738	0.00116676	down	hypothetical protein
TGME49_271310	-2.56417	0.00124289	down	hypothetical protein
TGME49_247850	-4.53654	0.0013042	down	hypothetical protein
TGME49_217860	-2.51148	0.00132805	down	hypothetical protein
TGME49_300780	-8.08868	0.00134661	down	hypothetical protein
TGME49_269600	-1.32837	0.00140319	down	biotin-requiring enzyme domain-containing protein
TGME49_269588	-1.25112	0.00154205	down	hypothetical protein
TGME49_306480	-1.77161	0.00155575	down	CAM kinase, CDPK family
TGME49_225102	-6.16997	0.0015876	down	hypothetical protein
TGME49_205170	-1.07062	0.00159826	down	hypothetical protein
TGME49_289240	-2.98281	0.00170928	down	DnaJ domain-containing protein
TGME49_280570	-4.65925	0.00176501	down	SAG-related sequence SRS35A
TGME49_254320	-4.23571	0.00177518	down	hypothetical protein
TGME49_310680	-1.87134	0.00195602	down	aminotransferase, class I/II superfamily protein
TGME49_202020	-2.65995	0.00201134	down	DnAK-TPR
TGME49_315400	-4.98046	0.00206531	down	SAG-related sequence SRS53D
TGME49_209755	-5.87363	0.00207762	down	hypothetical protein
TGME49_295950	-2.14274	0.00209848	down	KRUF family protein
TGME49_306940	-1.51506	0.00209848	down	hypothetical protein
TGME49_207130	-3.62893	0.00213888	down	SAG-related sequence SRS49A
TGME49_269085	-2.781	0.00223228	down	hypothetical protein
TGME49_212275	-1.97219	0.0022853	down	hypothetical protein
TGME49_291910	-2.90625	0.00233303	down	hypothetical protein
TGME49_224140	-1.40252	0.00236532	down	hypothetical protein
TGME49_237700	-2.53724	0.00236646	down	ADP/ATP carrier protein, putative
TGME49_225290	-6.42931	0.00238907	down	GDA1/CD39 (nucleoside phosphatase) family protein
TGME49_310830	-1.7653	0.00246565	down	enoyl-CoA hydratase/isomerase family protein
TGME49_295740	-2.53069	0.00259162	down	hypothetical protein
TGME49_271315	-2.78862	0.00261424	down	hypothetical protein
TGME49_273300	-1.75032	0.00264516	down	hypothetical protein
TGME49_258880	-1.34104	0.00272988	down	axonemal dynein light chain p33, putative
TGME49_273940	-4.12953	0.00273112	down	hypothetical protein
TGME49_233950	-5.21207	0.00274477	down	hypothetical protein
TGME49_237450	-1.38236	0.00278138	down	hypothetical protein
TGME49_258840	-3.78815	0.00290673	down	hypothetical protein
TGME49_207210	-6.97482	0.00317117	down	hypothetical protein
TGME49_235650	-2.3074	0.0031827	down	carrier superfamily protein
TGME49_229330	-1.52756	0.00322965	down	Cof family hydrolase subfamily protein
TGME49_285400	-1.34205	0.00330132	down	hypothetical protein
TGME49_224100	-1.72343	0.00331878	down	hypothetical protein
TGME49_245752	-3.98244	0.00386731	down	WD domain, G-beta repeat-containing protein
TGME49_258670	-1.55868	0.0039964	down	hypothetical protein
TGME49_267312	-2.08702	0.00409111	down	myosin heavy chain, putative
TGME49_239755	-2.34123	0.00423272	down	hypothetical protein
TGME49_265430	-1.30391	0.00441052	down	hypothetical protein
TGME49_249660	-1.00107	0.00454326	down	hypothetical protein
TGME49_295960	-1.59252	0.00459969	down	hypothetical protein
TGME49_225370	-5.10247	0.00478781	down	hypothetical protein
TGME49_248780	-1.29039	0.00499211	down	SRR1 protein
TGME49_291040	-7.13688	0.00510428	down	lactate dehydrogenase LDH2
TGME49_287510	-4.07925	0.00512813	down	aromatic amino acid hydrolase AAH1
TGME49_266130	-2.13773	0.00527961	down	peroxiredoxin PRX2
TGME49_255620	-1.5557	0.00542684	down	B9-C2 domain-containing protein
TGME49_299020	-2.68051	0.00548202	down	AP2 domain transcription factor AP2III-4
TGME49_257130	-1.70027	0.00565002	down	zinc finger (CCCH type) motif-containing protein
TGME49_240240	-2.21138	0.0056645	down	subtilisin SUB5
TGME49_219828	-2.42385	0.00582086	down	HMG (high mobility group) box domain-containing protein
TGME49_259960	-5.25851	0.0060684	down	Nucleoside-diphosphatase
TGME49_279355	-1.18877	0.00627389	down	hypothetical protein
TGME49_313050	-1.30731	0.00649126	down	oxidoreductase, short chain dehydrogenase/reductase family protein
TGME49_221895	-3.21409	0.00674793	down	hypothetical protein
TGME49_322300	-4.90792	0.00678483	down	hypothetical protein
TGME49_207410	-2.33483	0.00690277	down	tetratricopeptide repeat-containing protein
TGME49_233040	-2.00515	0.00702493	down	3'5'-cyclic nucleotide phosphodiesterase domain-containing protein
TGME49_212710	-3.34599	0.0072475	down	phenylalanine-4-hydroxylase
TGME49_214115	-5.24951	0.00785613	down	hypothetical protein
TGME49_299220	-4.93473	0.00790725	down	hypothetical protein
TGME49_287250	-2.72195	0.00797225	down	hypothetical protein
TGME49_275795	-3.3516	0.00842194	down	hypothetical protein
TGME49_229170	-1.34133	0.0086831	down	formate/nitrite transporter protein
TGME49_271285	-3.71039	0.00876538	down	leucine rich repeat-containing protein
TGME49_259155	-1.81075	0.00880636	down	hypothetical protein
TGME49_224760	-1.32295	0.00903275	down	SAG-related sequence SRS40E
TGME49_254020	-5.31642	0.009234	down	dynein intermediate chain, putative
TGME49_209045	-1.73621	0.00942508	down	hypothetical protein
TGME49_282230	-4.23267	0.00972562	down	sulfate adenylyltransferase/adenylylsulfate kinase
TGME49_293800	-5.50861	0.0098052	down	transmembrane protein 65, putative
TGME49_315550	-3.37336	0.00989797	down	calcium binding egf domain-containing protein
TGME49_221550	-2.32203	0.00998015	down	CMGC kinase, MAPK family, MEK kinase-related (incomplete catalytic triad)
TGME49_229220	-1.01815	0.010312	down	hypothetical protein
TGME49_312330	-1.18036	0.0104237	down	hypothetical protein
TGME49_289260	-4.83548	0.0105762	down	hypothetical protein
TGME49_254790	-2.81184	0.0105941	down	hypothetical protein
TGME49_231994	-2.10264	0.0106361	down	hypothetical protein
TGME49_231060	-2.50512	0.0110456	down	subtilisin SUB9
TGME49_213850	-2.56137	0.0110951	down	MORN repeat-containing protein
TGME49_225953	-2.85105	0.0112459	down	hypothetical protein
TGME49_312635	-2.60507	0.0113848	down	hypothetical protein
TGME49_207015	-3.58148	0.0114313	down	hypothetical protein
TGME49_221860	-1.45465	0.0116638	down	hypothetical protein
TGME49_254360	-4.93516	0.0116914	down	hypothetical protein
TGME49_224080	-3.27251	0.0121793	down	Kazal-type serine protease inhibitor domain-containing protein
TGME49_262800	-2.73169	0.0123183	down	hypothetical protein
TGME49_205530	-1.8684	0.0129471	down	hypothetical protein
TGME49_229910	-4.77268	0.013101	down	EF hand domain-containing protein
TGME49_263460	-1.28626	0.0133965	down	hypothetical protein
TGME49_215320	-4.81259	0.0134122	down	hypothetical protein
TGME49_295020	-1.20548	0.013744	down	Sterol-sensing domain of SREBP cleavage-activation domain-containing protein
TGME49_273075	-1.36883	0.0138673	down	hypothetical protein
TGME49_313318	-2.05787	0.0138778	down	hypothetical protein
TGME49_203250	-3.3503	0.0139068	down	hypothetical protein
TGME49_210482	-2.66496	0.0144336	down	hypothetical protein
TGME49_266700	-2.82434	0.0147836	down	hypothetical protein
TGME49_282200	-2.25241	0.0148175	down	ATPase, AAA family protein
TGME49_207160	-3.9549	0.0157815	down	SAG-related sequence SRS49D
TGME49_322000	-1.7733	0.0158514	down	myosin-light-chain kinase
TGME49_311700	-3.62172	0.015857	down	hypothetical protein
TGME49_272590	-2.57248	0.0161097	down	hypothetical protein
TGME49_256220	-2.92115	0.0161666	down	hypothetical protein
TGME49_305580	-2.17198	0.0161811	down	ankyrin repeat-containing protein
TGME49_228640	-3.81817	0.0162016	down	hypothetical protein
TGME49_216160	-7.94032	0.0164638	down	hypothetical protein
TGME49_290970	-3.49846	0.0165005	down	8-amino-7-oxononanoate synthase
TGME49_235580	-2.89505	0.0167063	down	hypothetical protein
TGME49_253330	-2.03737	0.0175985	down	Rhoptry kinase family protein, truncated (incomplete catalytic triad)
TGME49_272890	-1.52041	0.0176585	down	RNA recognition motif-containing protein
TGME49_269035	-3.94988	0.0177622	down	nucleoside diphosphate kinase
TGME49_273080	-2.55713	0.0181203	down	hypothetical protein
TGME49_217170	-5.21762	0.0185201	down	hypothetical protein
TGME49_235515	-1.08801	0.0185302	down	MORN repeat-containing protein
TGME49_272260	-4.34817	0.0186179	down	Dpy-30 motif protein
TGME49_247500	-1.91742	0.0186923	down	acyl-CoA dehydrogenase, middle domain-containing protein
TGME49_211910	-2.10086	0.0189616	down	kinesin-related protein 3A, putative
TGME49_238850	-5.1658	0.0192231	down	SAG-related sequence SRS22I
TGME49_291340	-2.37655	0.0195754	down	hypothetical protein
TGME49_224575	-1.87059	0.0199405	down	hypothetical protein
TGME49_211370	-3.21965	0.0203574	down	tetratricopeptide repeat-containing protein
TGME49_204290	-2.91395	0.0204705	down	hypothetical protein
TGME49_207650	-2.39625	0.0217346	down	OTU family cysteine protease
TGME49_315450	-4.86817	0.0230766	down	hypothetical protein
TGME49_243500	-4.58292	0.0238797	down	CAM kinase, SNF1/AMK1 family ToxPK1
TGME49_202400	-1.84437	0.0240792	down	calcium binding egf domain-containing protein
TGME49_274140	-3.00929	0.0241491	down	hypothetical protein
TGME49_315845	-2.67093	0.0241491	down	kinesin motor domain-containing protein
TGME49_223258	-1.32028	0.0241906	down	hypothetical protein
TGME49_297280	-4.30042	0.0243415	down	hypothetical protein
TGME49_287235	-2.85556	0.0251561	down	hypothetical protein
TGME49_216140	-2.76455	0.0259427	down	tetratricopeptide repeat-containing protein
TGME49_295750	-4.47698	0.0266082	down	IgA-specific serine endopeptidase
TGME49_264240	-1.15525	0.0275722	down	hypothetical protein
TGME49_294650	-1.06111	0.0290499	down	hypothetical protein
TGME49_207150	-1.62611	0.0291098	down	SAG-related sequence SRS49C
TGME49_307790	-2.20942	0.0300639	down	hypothetical protein
TGME49_212045	-4.55396	0.0302312	down	hypothetical protein
TGME49_293780	-1.10041	0.0302639	down	hypothetical protein
TGME49_218210	-2.74272	0.032064	down	Chromosome-associated kinesin KLP1, putative
TGME49_281660	-1.47141	0.032746	down	hypothetical protein
TGME49_315962	-4.29753	0.0334058	down	hypothetical protein
TGME49_229800	-1.24476	0.0345299	down	hypothetical protein
TGME49_243170	-3.70176	0.0348488	down	Toxoplasma gondii family A protein
TGME49_313650	-2.82851	0.0356728	down	hypothetical protein
TGME49_207010	-2.0413	0.0358512	down	SAG-related sequence SRS48K
TGME49_280725	-2.40953	0.0363377	down	hypothetical protein
TGME49_268820	-2.13907	0.0373652	down	hypothetical protein
TGME49_254350	-2.17803	0.0380075	down	endo-1,3(4)-beta-glucanase
TGME49_263380	-4.42479	0.0380301	down	Dullard family phosphatase domain-containing protein
TGME49_255480	-3.26135	0.039128	down	thioredoxin domain-containing protein
TGME49_207005	-2.3621	0.0394289	down	SAG-related sequence SRS48Q
TGME49_293850	-4.15797	0.0401224	down	hypothetical protein
TGME49_294680	-4.42513	0.0401616	down	hypothetical protein
TGME49_218130	-2.18396	0.0407532	down	hypothetical protein
TGME49_316370	-1.92321	0.0418102	down	hypothetical protein
TGME49_288465	-4.44398	0.0420142	down	hypothetical protein
TGME49_293020	-4.1013	0.0421281	down	hypothetical protein
TGME49_246110	-4.40556	0.0425127	down	hypothetical protein
TGME49_279460	-2.40499	0.0431539	down	Toxoplasma gondii family B protein
TGME49_305570	-4.15543	0.0431561	down	intraflagellar transport protein IFT81
TGME49_322010	-1.64525	0.0440466	down	myosin-light-chain kinase
TGME49_217800	-2.41229	0.0440786	down	hypothetical protein
TGME49_211320	-2.88975	0.045022	down	hypothetical protein
TGME49_243302	-3.99548	0.0450638	down	hypothetical protein
TGME49_295945	-1.87442	0.0455275	down	hypothetical protein
TGME49_227370	-1.60447	0.0462401	down	hydrolase CocE/NonD family protein
TGME49_228430	-1.47276	0.0468934	down	hypothetical protein
TGME49_269225	-1.30529	0.0479408	down	hypothetical protein
TGME49_210095	-1.2526	0.0480511	down	hypothetical protein
TGME49_229390	-1.04973	0.0484717	down	hypothetical protein
TGME49_289270	-2.65254	0.0487488	down	hypothetical protein

## Sheet: RH_vs_VEG
Table S6b. Differentially expressed genes in RH vs. VEG.
Gene ID	LogFC	Q Value	Regulation	Gene description	Column A: the gene identifier.
TGME49_214080	8.56691	2.77951e-17	up	toxofilin	Column B ~ D: edgeR results for differentially expressed genes.
TGME49_218910	5.70149	2.77951e-17	up	hypothetical protein	Column E: annotation of the genes.
TGME49_313440	5.72431	9.57077e-17	up	hypothetical protein
TGME49_261022	3.88506	8.11117e-16	up	dynein heavy chain family protein	Legend:
TGME49_263100	3.57848	1.09489e-15	up	hypothetical protein	Gene ID: the unique identifier for a gene in database of NCBI or ToxoDB
TGME49_255210	7.19723	2.25613e-15	up	ATPase, AAA family protein	LogFC: Log (fold change between two groups)
TGME49_320180	8.1799	2.27492e-15	up	SAG-related sequence SRS16C	Q value: adjusted p value between two groups
TGME49_278930	4.02821	5.01679e-15	up	Tubulin-tyrosine ligase family protein	Regulation: upregulated or downregulated in test group
TGME49_275370	11.5052	5.482e-15	up	SAG-related sequence SRS47C	Gene descriptiont: the functional output attributed to the gene, which is usually a protein or a functional RNA molecule
TGME49_292280	4.39699	5.482e-15	up	SAG-related sequence SRS36D
TGME49_244700	2.91903	5.482e-15	up	NAD(+)/NADH kinase domain-containing protein
TGME49_200320	3.28825	8.32004e-15	up	hypoxanthine-xanthine-guanine phosphoribosyl transferase HXGPRT
TGME49_210235	10.7962	1.00375e-14	up	hypothetical protein
TGME49_239510	9.6671	1.00375e-14	up	hypothetical protein
TGME49_297880	2.91903	1.54368e-14	up	dense granule protein DG32
TGME49_301480	9.62327	3.38796e-14	up	hypothetical protein
TGME49_280500	5.02527	3.85325e-14	up	inorganic anion transporter, sulfate permease (SulP) family protein
TGME49_258210	2.53653	4.62476e-14	up	DNA-directed RNA polymerase II RPB2
TGME49_210245	10.229	5.22442e-14	up	hypothetical protein
TGME49_213445	3.3008	5.62257e-14	up	hypothetical protein
TGME49_236990	4.51325	6.71827e-14	up	beta-ketoacyl synthase, N-terminal domain-containing protein
TGME49_317705	7.18867	7.32128e-14	up	enoyl-CoA hydratase/isomerase family protein
TGME49_203600	2.72811	7.32128e-14	up	hypothetical protein
TGME49_278110	3.88356	7.68413e-14	up	1,3-beta-glucan synthase component protein
TGME49_312905	2.9151	9.42628e-14	up	hypothetical protein
TGME49_257750	2.81353	9.8887e-14	up	homocysteine s-methyltransferase domain-containing protein
TGME49_301170	4.4345	1.13544e-13	up	SAG-related sequence SRS19D
TGME49_226310	2.57892	1.13544e-13	up	zinc finger (CCCH type) motif-containing protein
TGME49_222160	3.02882	1.55167e-13	up	aldehyde dehydrogenase
TGME49_257755	3.03289	2.71519e-13	up	hypothetical protein
TGME49_266860	5.49461	2.94053e-13	up	BTB/POZ domain-containing protein
TGME49_229140	2.37491	3.22642e-13	up	MaoC family domain-containing protein
TGME49_301180	5.53125	3.25314e-13	up	SAG-related sequence SRS19F
TGME49_313445	2.67031	4.2593e-13	up	hypothetical protein
TGME49_210320	7.83105	4.95387e-13	up	SAG-related sequence SRS37A
TGME49_292275	4.64493	8.39416e-13	up	SAG-related sequence SRS36E
TGME49_233153	8.32398	8.54423e-13	up	hypothetical protein
TGME49_220420	2.92304	9.23495e-13	up	3'5'-cyclic nucleotide phosphodiesterase domain-containing protein
TGME49_306338	3.84513	1.56414e-12	up	dynein gamma chain, flagellar outer arm, putative
TGME49_273120	2.65617	1.72948e-12	up	SAG-related sequence SRS30C
TGME49_234440	3.26553	1.93044e-12	up	aminotransferase, putative
TGME49_201690	5.95931	3.02899e-12	up	BT1 family protein
TGME49_244440	2.17363	3.40112e-12	up	nucleoside transporter protein
TGME49_217665	2.39297	3.95594e-12	up	hypothetical protein
TGME49_282190	1.64558	5.0243e-12	up	hydrolase, NUDIX family protein
TGME49_280490	1.90289	5.19534e-12	up	U-box domain-containing protein
TGME49_220630	2.24491	5.48393e-12	up	hypothetical protein
TGME49_250880	1.78362	5.85508e-12	up	kinase, pfkB family protein
TGME49_233140	1.75686	1.09556e-11	up	deoxyuridine 5'-triphosphate nucleotidohydrolase, putative
TGME49_319350	1.94098	1.41526e-11	up	SAG-related sequence SRS17B
TGME49_254890	3.75647	1.48714e-11	up	hypothetical protein
TGME49_250100	5.46631	1.7946e-11	up	hypothetical protein
TGME49_203815	4.37054	2.14688e-11	up	hypothetical protein
TGME49_310060	2.02652	2.45342e-11	up	small nuclease
TGME49_320020	1.65029	2.58369e-11	up	transporter, major facilitator family protein
TGME49_257000	5.06636	2.58549e-11	up	hypothetical protein
TGME49_257945	3.30628	2.91649e-11	up	3'5'-cyclic nucleotide phosphodiesterase domain-containing protein
TGME49_320090	1.8771	4.27778e-11	up	hypothetical protein
TGME49_270510	1.7375	5.43934e-11	up	asparaginyl-tRNA synthetase (NOB+tRNA synthase)
TGME49_210960	1.8949	6.51244e-11	up	replication factor C subunit 4, putative
TGME49_211030	1.67425	6.72134e-11	up	hypothetical protein
TGME49_244280	1.5693	6.88847e-11	up	hypothetical protein
TGME49_315900	3.23715	7.5003e-11	up	hypothetical protein
TGME49_214760	4.37399	7.78361e-11	up	erythronate-4-phosphate dehydrogenase domain-containing protein
TGME49_272460	1.64488	7.88194e-11	up	hypothetical protein
TGME49_273030	1.61414	7.88194e-11	up	phosphoglycerate mutase family protein
TGME49_247510	1.47586	8.85123e-11	up	fructose-bisphospatase II
TGME49_301160	1.96336	9.06092e-11	up	SAG-related sequence SRS19C
TGME49_216880	1.63918	9.06092e-11	up	guanine nucleotide-binding protein
TGME49_204510	1.88792	9.62237e-11	up	WD domain, G-beta repeat-containing protein
TGME49_230410	1.57709	1.07403e-10	up	peroxiredoxin PRX3
TGME49_255290	2.27277	1.07882e-10	up	hypothetical protein
TGME49_202255	4.35385	1.15426e-10	up	hypothetical protein
TGME49_320600	1.46241	1.2148e-10	up	cold-shock DNA-binding domain-containing protein
TGME49_229250	1.51732	1.22938e-10	up	ribosomal protein RPL28
TGME49_228470	1.56069	1.42362e-10	up	ribosomal protein RPL15
TGME49_239530	1.62045	1.46105e-10	up	alanine-glyoxylate aminotransferase
TGME49_275360	11.5517	1.47139e-10	up	SAG-related sequence SRS47B
TGME49_251690	1.528	1.50102e-10	up	seryl-tRNA synthetase, cytoplasmic, putative
TGME49_272440	6.0134	1.5521e-10	up	RNA recognition motif-containing protein
TGME49_227150	1.39129	1.63101e-10	up	glutaredoxin, putative
TGME49_315320	1.47323	1.71404e-10	up	SAG-related sequence SRS52A
TGME49_204360	3.10919	1.91539e-10	up	subtilisin SUB4
TGME49_250770	1.53995	2.19937e-10	up	eukaryotic initiation factor-4A, putative
TGME49_285730	1.82401	2.40281e-10	up	TBC domain containing protein
TGME49_224470	2.26793	2.43466e-10	up	hypothetical protein
TGME49_209290	1.54859	2.45592e-10	up	ribosomal protein RPS28
TGME49_296231	1.28979	2.45592e-10	up	hypothetical protein
TGME49_232640	2.17699	2.56803e-10	up	RNA 2'-phosphotransferase, Tpt1/KptA family protein
TGME49_248820	5.19248	2.84307e-10	up	hypothetical protein
TGME49_234930	2.17443	3.02633e-10	up	SAG-related sequence SRS43
TGME49_268920	1.68641	3.36011e-10	up	inositol polyphosphate kinase
TGME49_251680	1.5558	3.36011e-10	up	histamine-releasing factor, putative
TGME49_208850	2.95231	3.52708e-10	up	SAG-related sequence SRS11
TGME49_297150	1.52441	3.64412e-10	up	MORN repeat-containing protein
TGME49_276940	1.49773	3.95423e-10	up	ribosome associated membrane protein RAMP4, putative
TGME49_243570	1.52238	3.96228e-10	up	ribosomal protein RPS26
TGME49_232060	2.27212	4.11372e-10	up	hypothetical protein
TGME49_231920	1.55158	4.20286e-10	up	oxidoreductase, short chain dehydrogenase/reductase family protein
TGME49_221460	1.21522	4.38713e-10	up	phosphoglycerate mutase family protein
TGME49_230520	1.44805	4.52273e-10	up	cyclophilin 1, putative
TGME49_233460	1.61525	4.59501e-10	up	SAG-related sequence SRS29B
TGME49_300260	1.24744	4.68769e-10	up	threonyl-tRNA synthetase family protein
TGME49_257030	2.34619	6.3795e-10	up	hypothetical protein
TGME49_289350	1.71594	6.61255e-10	up	ATP-binding cassette G family transporter ABCG84
TGME49_223672	1.79093	6.7195e-10	up	3'(2'),5'-bisphosphate nucleotidase
TGME49_313640	1.78006	7.15292e-10	up	hypothetical protein
TGME49_231992	2.97985	7.33565e-10	up	hypothetical protein
TGME49_228360	1.38458	7.43561e-10	up	peptidyl-prolyl isomerase FKBP12, putative
TGME49_218340	2.44577	7.68577e-10	up	hypothetical protein
TGME49_294800	1.41229	8.35977e-10	up	elongation factor 1-alpha (EF-1-ALPHA), putative
TGME49_248480	1.43686	8.49098e-10	up	ribosomal protein RPS9
TGME49_205558	1.45337	8.57244e-10	up	NAC domain-containing protein
TGME49_204020	1.37407	8.57244e-10	up	ribosomal protein RPL8
TGME49_221210	1.3824	8.64668e-10	up	cyclophilin
TGME49_224460	1.23371	8.94451e-10	up	aminopeptidase n, putative
TGME49_236980	2.54577	9.655e-10	up	AMP-binding enzyme domain-containing protein
TGME49_234450	1.36342	9.655e-10	up	ribosomal protein RPS15A
TGME49_315740	2.95346	1.00377e-09	up	SAG-related sequence SRS54
TGME49_240810	1.2262	1.00772e-09	up	hypothetical protein
TGME49_290860	1.48954	1.02006e-09	up	amino acid transporter, putative
TGME49_222170	1.35342	1.04787e-09	up	dense-granule antigen DG32
TGME49_266750	1.27158	1.04787e-09	up	transporter/permease protein, putative
TGME49_249920	1.41445	1.05377e-09	up	diphthine synthase, putative
TGME49_278060	1.41694	1.09175e-09	up	Mre11 DNA-binding domain-containing protein
TGME49_218410	1.31059	1.17986e-09	up	ribosomal protein RPP0
TGME49_238000	1.48838	1.18204e-09	up	peptidyl-prolyl isomerase
TGME49_266900	2.4626	1.20034e-09	up	cyclin, N-terminal domain-containing protein
TGME49_268850	1.45313	1.20627e-09	up	enolase 2
TGME49_245620	1.29543	1.29234e-09	up	ribosomal-ubiquitin protein RPS27A
TGME49_235150	1.33567	1.32863e-09	up	transporter, major facilitator family protein
TGME49_270380	1.31543	1.38198e-09	up	ribosomal protein RPS13
TGME49_288720	1.28942	1.38601e-09	up	ribosomal protein RPL10
TGME49_243580	1.29059	1.40038e-09	up	Hit family protein involved in cell-cycle regulation, putative
TGME49_215470	1.27719	1.4661e-09	up	ribosomal protein RPL10A
TGME49_305520	1.40605	1.51462e-09	up	ribosomal protein RPS2
TGME49_311335	3.80439	1.52331e-09	up	dual specificity phosphatase, catalytic domain-containing protein
TGME49_235680	1.10211	1.599e-09	up	peptidase M16 inactive domain-containing protein
TGME49_320050	1.25416	1.76019e-09	up	ribosomal protein RPL5
TGME49_249900	1.19577	1.82847e-09	up	adenine nucleotide translocator, putative
TGME49_285860	2.77279	2e-09	up	SAG-related sequence SRS20C
TGME49_227600	1.28916	2.01488e-09	up	ribosomal protein RPL34
TGME49_278100	4.41943	2.03767e-09	up	Toxoplasma gondii family A protein
TGME49_203630	1.30142	2.03767e-09	up	ribosomal protein RPL44
TGME49_207840	1.19493	2.03767e-09	up	ribosomal protein RPS17
TGME49_210690	1.13116	2.03767e-09	up	ribosomal protein RPS6
TGME49_284560	1.22029	2.14431e-09	up	ribosomal protein RPL9
TGME49_291930	1.39958	2.21369e-09	up	RNA recognition motif-containing protein
TGME49_223050	1.33908	2.21369e-09	up	ribosomal protein RPS20
TGME49_216680	1.2815	2.2513e-09	up	ankyrin repeat-containing protein
TGME49_300140	1.22535	2.25487e-09	up	elongation factor 1-gamma, putative
TGME49_253780	1.1643	2.2754e-09	up	GTP cyclohydrolase I, putative
TGME49_242340	1.24374	2.44622e-09	up	ribosomal protein RPS29
TGME49_288360	2.34429	2.46731e-09	up	tryptophanyl-tRNA synthetase (TrpRS2)
TGME49_311460	3.25994	2.48618e-09	up	hypothetical protein
TGME49_225680	1.46846	2.53914e-09	up	hypothetical protein
TGME49_245680	1.43506	2.61132e-09	up	ribosomal protein RPL21
TGME49_231991	3.65477	2.67597e-09	up	hypothetical protein
TGME49_238110	1.46343	2.67597e-09	up	replication factor a protein 3 protein
TGME49_218780	1.40757	2.67597e-09	up	phosphoserine aminotransferase, putative
TGME49_244260	3.27453	2.76323e-09	up	hypothetical protein
TGME49_219540	1.35445	2.94073e-09	up	cytosolic tRNA-Ala synthetase
TGME49_214580	7.18202	3.41373e-09	up	tetratricopeptide repeat-containing protein
TGME49_315410	3.1337	3.68867e-09	up	SAG-related sequence SRS53F
TGME49_214790	1.1317	3.74691e-09	up	glycoprotein
TGME49_311440	1.24661	3.82738e-09	up	SAG-related sequence SRS50
TGME49_242330	1.19959	3.82738e-09	up	ribosomal protein RPS5
TGME49_229670	1.26423	3.84262e-09	up	ribosomal protein RPS23
TGME49_276910	1.14276	3.84262e-09	up	endoplasmic reticulum lumen protein retaining receptor (ERD2) family protein
TGME49_254820	1.50404	3.87534e-09	up	hypothetical protein
TGME49_215460	1.18041	3.89931e-09	up	ribosomal protein RPS24
TGME49_308840	1.53032	3.94459e-09	up	SAG-related sequence SRS51
TGME49_222020	2.16712	4.12326e-09	up	phosphoglycerate kinase PGKII
TGME49_207440	1.32977	4.21535e-09	up	ribosomal protein RPS4
TGME49_234380	1.78086	4.31102e-09	up	hypothetical protein
TGME49_238950	1.11923	4.31102e-09	up	fatty acyl-CoA desaturase, putative
TGME49_213580	1.30772	4.41468e-09	up	hypothetical protein
TGME49_263040	1.20972	4.45019e-09	up	ribosomal protein RPS16
TGME49_292130	1.27546	4.58513e-09	up	ribosomal protein RPL13A
TGME49_261950	1.28053	4.81808e-09	up	ATP synthase beta subunit ATP-B
TGME49_267060	1.187	4.81808e-09	up	ribosomal protein RPL14
TGME49_289940	1.72096	4.86917e-09	up	uroporphyrinogen decarboxylase
TGME49_228490	1.47256	4.86917e-09	up	hypothetical protein
TGME49_254440	1.15625	4.86917e-09	up	ribosomal protein RPL12
TGME49_222220	1.07863	4.88381e-09	up	alveolin domain containing intermediate filament IMC7
TGME49_213350	1.24428	4.8879e-09	up	ribosomal protein RPS15
TGME49_267400	1.26509	5.21121e-09	up	ribosomal protein RPL32
TGME49_277685	1.89225	5.22663e-09	up	hypothetical protein
TGME49_226410	1.13633	5.23257e-09	up	EF-1 guanine nucleotide exchange domain-containing protein
TGME49_243600	1.05184	5.23531e-09	up	acetyltransferase, GNAT family protein
TGME49_266060	1.18781	5.27368e-09	up	ribosomal protein RPSA
TGME49_211860	1.2785	5.28409e-09	up	hypothetical protein
TGME49_299050	1.16819	5.28409e-09	up	ribosomal protein RPL17
TGME49_238250	1.2119	5.28417e-09	up	ribosomal protein RPL36
TGME49_297060	1.13782	5.28417e-09	up	phosphoglycerate mutase PGMII
TGME49_251810	1.31275	5.40963e-09	up	translation initiation factor eIF-5A, putative
TGME49_305820	1.30916	5.49871e-09	up	SGS domain-containing protein
TGME49_250940	1.37729	5.83169e-09	up	hypothetical protein
TGME49_220100	1.30167	5.8416e-09	up	phosphoribosylpyrophosphate synthetase
TGME49_213050	1.65278	5.86272e-09	up	hypothetical protein
TGME49_313390	1.16715	6.49143e-09	up	ribosomal protein RPL6
TGME49_250810	1.13345	6.49395e-09	up	ribosomal protein RPL35
TGME49_289530	1.16564	6.53283e-09	up	ribosomal protein RPL19
TGME49_208300	1.00233	6.62099e-09	up	hypothetical protein
TGME49_269910	2.12687	6.79819e-09	up	transcription factor C2H2, putative
TGME49_297647	3.87422	7.34984e-09	up	hypothetical protein
TGME49_226970	1.06607	7.40005e-09	up	ribosomal protein RPS11
TGME49_264080	1.14975	7.49794e-09	up	acyl carrier protein ACP
TGME49_267390	1.29029	7.49899e-09	up	DNA-directed RNA polymerase I RPAC1
TGME49_310400	1.64555	7.58441e-09	up	glycosyl transferase family 8 protein
TGME49_282180	1.10662	7.70566e-09	up	hypothetical protein
TGME49_300190	1.28594	7.72022e-09	up	ribosomal protein RPL37A
TGME49_261570	1.13854	7.79896e-09	up	ribosomal protein RPL7A
TGME49_262690	1.05462	8.09798e-09	up	ribosomal protein RPL27
TGME49_212290	1.16912	8.22149e-09	up	ribosomal protein RPS19
TGME49_237880	1.13125	8.39004e-09	up	hypothetical protein
TGME49_300380	1.10978	8.45968e-09	up	endoplasmic reticulum oxidoreductin, putative
TGME49_262670	1.16732	8.70397e-09	up	ribosomal protein RPL18A
TGME49_286130	1.71774	8.78895e-09	up	hypothetical protein
TGME49_286150	4.05469	8.91356e-09	up	PAN/Apple domain-containing protein
TGME49_307605	1.23147	8.95556e-09	up	hypothetical protein
TGME49_305460	1.26621	9.04771e-09	up	methionine aminopeptidase 2, putative
TGME49_263700	1.11749	9.10573e-09	up	ribosomal protein RPS14
TGME49_214350	1.09473	9.29846e-09	up	GTP-binding protein, putative
TGME49_226570	1.08587	9.36663e-09	up	hypothetical protein
TGME49_238010	1.12926	9.44426e-09	up	ribosomal protein RPL23A
TGME49_278090	3.58857	9.65482e-09	up	Toxoplasma gondii family A protein
TGME49_218370	1.18698	9.88696e-09	up	hypothetical protein
TGME49_249290	5.22622	9.92705e-09	up	hypothetical protein
TGME49_318560	1.19659	1.00561e-08	up	ATPase/histidine kinase/DNA gyrase B/HSP90 domain-containing protein
TGME49_251790	1.06408	1.00956e-08	up	hypothetical protein
TGME49_233340	1.00178	1.05544e-08	up	hypothetical protein
TGME49_239100	1.07606	1.05754e-08	up	ribosomal protein RPS7
TGME49_270270	1.08462	1.10182e-08	up	hypothetical protein
TGME49_217020	1.27923	1.10188e-08	up	ATPase, AFG1 family protein
TGME49_318310	1.1145	1.10233e-08	up	transketolase
TGME49_209070	1.05139	1.11471e-08	up	hypothetical protein
TGME49_205340	1.06208	1.11973e-08	up	ribosomal protein RPS12
TGME49_257530	1.24943	1.1337e-08	up	transporter, major facilitator family protein
TGME49_230060	1.05401	1.20213e-08	up	acetyltransferase, GNAT family protein
TGME49_295350	1.21276	1.20831e-08	up	nucleoside diphosphate kinase, putative
TGME49_263050	1.06129	1.2188e-08	up	ribosomal protein RPL13
TGME49_309820	1.22376	1.22637e-08	up	ribosomal protein RPL11
TGME49_256025	1.69377	1.36963e-08	up	SPEF1 family protein
TGME49_211280	1.93806	1.37412e-08	up	hypothetical protein
TGME49_205658	3.13094	1.46634e-08	up	F5/8 type C domain-containing protein
TGME49_217570	1.12766	1.49574e-08	up	ribosomal protein RPS27
TGME49_234550	1.16569	1.65647e-08	up	ribosomal protein RPL29
TGME49_270030	6.18502	1.73572e-08	up	hypothetical protein
TGME49_221620	1.04418	1.74669e-08	up	beta-tubulin, putative
TGME49_275810	1.11676	1.75124e-08	up	ribosomal protein RPS10
TGME49_235540	1.15192	1.76677e-08	up	eukaryotic initiation factor-2 beta, putative
TGME49_286420	1.0098	1.78211e-08	up	elongation factor 1-alpha (EF-1-ALPHA), putative
TGME49_320260	1.84204	1.78896e-08	up	hypothetical protein
TGME49_214250	1.0582	1.79154e-08	up	hypothetical protein
TGME49_260260	1.16447	1.79335e-08	up	ribosomal protein RPP1
TGME49_261680	1.13747	1.8769e-08	up	hypothetical protein
TGME49_205380	1.00851	1.9573e-08	up	fructose-bisphospatase I
TGME49_312090	1.15435	2.04164e-08	up	ribosomal protein RPL23
TGME49_320200	3.57687	2.08065e-08	up	SAG-related sequence SRS16A
TGME49_205700	1.00993	2.14021e-08	up	cyclophilin precursor
TGME49_310360	1.01355	2.1714e-08	up	hypothetical protein
TGME49_278990	1.08012	2.2648e-08	up	phosphate carrier, putative
TGME49_207750	1.17546	2.2838e-08	up	hypothetical protein
TGME49_225080	1.21322	2.30597e-08	up	ribosomal protein RPS18
TGME49_321660	1.34059	2.3247e-08	up	mannosyltransferase, putative
TGME49_315885	1.04076	2.3247e-08	up	glycosyltransferase, putative
TGME49_314070	1.23957	2.32478e-08	up	hypothetical protein
TGME49_314810	1.07563	2.41502e-08	up	ribosomal protein RPL7
TGME49_223010	1.09104	2.42134e-08	up	hypothetical protein
TGME49_309810	1.12669	2.46922e-08	up	ribosomal protein RPP2
TGME49_272290	1.43598	2.49081e-08	up	pyruvate dehydrogenase complex subunit PD-HE1Beta
TGME49_243740	3.64148	2.58133e-08	up	WD domain, G-beta repeat-containing protein
TGME49_232710	1.01076	2.59823e-08	up	ribosomal protein RPS3A
TGME49_245432	4.60324	2.60561e-08	up	hypothetical protein
TGME49_226720	1.23603	2.61371e-08	up	translin family protein
TGME49_232230	1.14934	2.6533e-08	up	ribosomal protein RPL30
TGME49_308820	3.94775	2.69499e-08	up	hypothetical protein
TGME49_307830	1.53926	2.73529e-08	up	hypothetical protein
TGME49_277920	1.18727	2.73529e-08	up	hypothetical protein
TGME49_309120	1.14639	2.74919e-08	up	ribosomal protein RPL4
TGME49_262710	1.0042	2.77423e-08	up	Ctr copper transporter family protein
TGME49_300000	1.10767	2.80625e-08	up	ribosomal protein RPL18
TGME49_227360	1.08544	2.80656e-08	up	ribosomal protein RPL3
TGME49_244320	1.02106	2.91081e-08	up	ribosomal protein RPL24
TGME49_268950	1.1407	2.91696e-08	up	hypothetical protein
TGME49_310790	1.00267	3.0632e-08	up	hypothetical protein
TGME49_220610	1.00512	3.17176e-08	up	protein phosphatase 2C domain-containing protein
TGME49_209710	1.14337	3.18032e-08	up	ribosomal protein RPL28
TGME49_240755	3.57787	3.18435e-08	up	hypothetical protein
TGME49_215180	3.3782	3.19507e-08	up	hypothetical protein
TGME49_283800	1.09755	3.62603e-08	up	hypothetical protein
TGME49_291630	1.97706	3.87873e-08	up	hypothetical protein
TGME49_270360	1.01986	3.87873e-08	up	hypothetical protein
TGME49_262720	1.05114	3.87997e-08	up	eukaryotic initiation factor-1A, putative
TGME49_320015	1.68959	4.07044e-08	up	hypothetical protein
TGME49_209700	1.04238	4.1317e-08	up	hypothetical protein
TGME49_249720	1.21931	4.34688e-08	up	ATP synthase F0 subunit 9, putative
TGME49_239330	1.06715	4.35145e-08	up	ribosomal protein RPL37
TGME49_253890	1.22287	4.36387e-08	up	peptidase M16 inactive domain-containing protein
TGME49_266050	1.18675	4.39741e-08	up	hypothetical protein
TGME49_225990	2.50389	4.50981e-08	up	acyl transferase domain-containing protein
TGME49_206320	1.01565	4.5488e-08	up	hypothetical protein
TGME49_284010	1.17794	4.76233e-08	up	5'-3' exonuclease, N-terminal resolvase family domain-containing protein
TGME49_319380	2.51695	4.91262e-08	up	hypothetical protein
TGME49_252080	5.09504	4.95204e-08	up	hypothetical protein
TGME49_275355	9.51979	4.98975e-08	up	SAG-related sequence SRS47A
TGME49_258550	2.85065	5.07653e-08	up	SAG-related sequence SRS28
TGME49_250720	3.82113	5.16611e-08	up	hypothetical protein
TGME49_313385	1.79496	5.17884e-08	up	hypothetical protein
TGME49_266620	1.11496	5.18131e-08	up	thioredoxin domain-containing protein
TGME49_319740	1.39905	5.52288e-08	up	transporter, major facilitator family protein
TGME49_231140	1.13868	5.52288e-08	up	ribosomal protein RPS25
TGME49_260440	1.13191	5.67579e-08	up	nuclear factor NF3
TGME49_286760	1.2342	5.74923e-08	up	hypothetical protein
TGME49_293258	3.22862	6.0381e-08	up	hypothetical protein
TGME49_285850	1.35611	6.05921e-08	up	peptidyl-prolyl cis-trans isomerase, FKBP-type domain-containing protein
TGME49_318410	1.01093	6.12358e-08	up	TCP-1 chaperonin, putative
TGME49_220330	1.37135	6.42506e-08	up	hypothetical protein
TGME49_318490	1.49565	6.57421e-08	up	hypothetical protein
TGME49_255280	3.23897	6.6838e-08	up	hypothetical protein
TGME49_215347	1.58879	7.37603e-08	up	hypothetical protein
TGME49_305750	1.14512	7.47009e-08	up	nucleolar gtp-binding protein 2, putative
TGME49_223685	1.32749	7.63084e-08	up	hypothetical protein
TGME49_319312	1.36857	8.28107e-08	up	hypothetical protein
TGME49_321550	1.04353	8.4669e-08	up	hypothetical protein
TGME49_249930	1.77934	8.49651e-08	up	hypothetical protein
TGME49_231080	1.05492	8.54285e-08	up	ribosomal protein RPL38
TGME49_275755	1.41419	8.79088e-08	up	hypothetical protein
TGME49_217915	3.77597	8.93125e-08	up	hypothetical protein
TGME49_272530	1.0131	9.38552e-08	up	hypothetical protein
TGME49_270273	4.22372	9.45576e-08	up	hypothetical protein
TGME49_240450	1.37178	9.945e-08	up	Maf family protein
TGME49_297160	1.00868	9.945e-08	up	hypothetical protein
TGME49_249510	1.04657	1.12594e-07	up	hypothetical protein
TGME49_314358	2.16124	1.24476e-07	up	hypothetical protein
TGME49_240600	1.09561	1.25365e-07	up	chaperonin cpn60, putative
TGME49_223262	2.84467	1.27776e-07	up	WD domain, G-beta repeat-containing protein
TGME49_239855	3.32853	1.28762e-07	up	Ras-associated protein Rap1 isoform 1 family protein
TGME49_311830	4.219	1.39087e-07	up	hypothetical protein
TGME49_224910	1.1155	1.45732e-07	up	divalent cation tolerance protein, CutA1 family protein
TGME49_293400	1.15285	1.54455e-07	up	hypothetical protein
TGME49_290040	1.01561	1.54942e-07	up	macrophage migration inhibitory factor, putative
TGME49_211330	1.79834	1.55723e-07	up	methionine aminopeptidase
TGME49_248470	4.16324	1.56688e-07	up	subtilisin SUB6
TGME49_251855	4.31011	1.58217e-07	up	hypothetical protein
TGME49_285750	1.25471	1.58699e-07	up	6,7-dihydropteridine reductase
TGME49_266850	1.12993	1.64601e-07	up	3-demethylubiquinone-9 3-O-methyltransferase
TGME49_276110	1.04157	1.74742e-07	up	cytochrome b5 family heme/steroid binding domain-containing protein
TGME49_236040	1.04355	1.8191e-07	up	fructose-1,6-bisphosphate aldolase
TGME49_203830	1.2561	1.87818e-07	up	FHA domain-containing protein
TGME49_273110	5.12335	2.18075e-07	up	SAG-related sequence SRS30D
TGME49_231990	1.42752	2.24773e-07	up	hypothetical protein
TGME49_289750	1.00859	2.4431e-07	up	ribosomal-ubiquitin protein RPL40
TGME49_213720	2.57457	2.59143e-07	up	hypothetical protein
TGME49_241305	1.08067	2.81707e-07	up	hypothetical protein
TGME49_309570	1.02733	2.95134e-07	up	DEAD/DEAH box helicase domain-containing protein
TGME49_203450	1.02854	2.98275e-07	up	DUF3228 domain-containing protein
TGME49_200700	3.75722	3.01843e-07	up	Toxoplasma gondii family C protein
TGME49_244550	1.07616	3.0662e-07	up	hypothetical protein
TGME49_214400	1.0678	3.13915e-07	up	hypothetical protein
TGME49_211070	1.09386	3.15749e-07	up	hypothetical protein
TGME49_213530	6.30335	3.21778e-07	up	hypothetical protein
TGME49_314800	1.0585	3.21778e-07	up	hypothetical protein
TGME49_275470	3.00454	3.31124e-07	up	dense granule protein GRA15
TGME49_201240	1.20425	3.39032e-07	up	hypothetical protein
TGME49_289640	1.10468	3.48125e-07	up	hypothetical protein
TGME49_291150	1.83719	3.82368e-07	up	hypothetical protein
TGME49_273130	1.08868	3.94549e-07	up	SAG-related sequence SRS30A
TGME49_291860	3.288	3.96827e-07	up	HORMA domain-containing protein
TGME49_218400	3.1064	3.9871e-07	up	NEK kinase
TGME49_265140	2.26437	3.9871e-07	up	hypothetical protein
TGME49_254620	1.08442	3.98919e-07	up	ribosomal protein RPL39
TGME49_252310	1.03387	3.99017e-07	up	hypothetical protein
TGME49_310160	3.12558	4.15361e-07	up	argonaute AGO
TGME49_222000	1.08713	4.35745e-07	up	brix domain-containing protein
TGME49_299180	1.03348	4.85439e-07	up	prenylated protein, putative
TGME49_235960	1.01107	4.87445e-07	up	hypothetical protein
TGME49_202960	1.442	5.31148e-07	up	glycine cleavage H-protein
TGME49_267730	1.01173	5.68365e-07	up	hypothetical protein
TGME49_321640	1.25148	5.84316e-07	up	cell division protein CDC48AP
TGME49_310250	1.37837	6.10879e-07	up	hypothetical protein
TGME49_224845	1.31011	6.51282e-07	up	hypothetical protein
TGME49_314480	1.11128	7.31805e-07	up	hypothetical protein
TGME49_233470	1.04216	7.49781e-07	up	hypothetical protein
TGME49_208430	1.01391	7.49781e-07	up	serine proteinase inhibitor PI-2, putative
TGME49_312480	1.44784	7.80218e-07	up	uracil phosphoribosyltransferase FUR1, putative
TGME49_215340	5.01636	7.96241e-07	up	AP2 domain transcription factor AP2X-10
TGME49_320230	1.53788	8.05345e-07	up	SAG-related sequence SRS15C
TGME49_262030	1.16558	8.16271e-07	up	ALG6, ALG8 glycosyltransferase family protein
TGME49_244515	3.73247	8.24312e-07	up	hypothetical protein
TGME49_297725	4.45927	8.37163e-07	up	hypothetical protein
TGME49_223668	1.24477	8.93215e-07	up	LYAR-type C2HC zinc finger protein
TGME49_318120	2.27775	8.95743e-07	up	hypothetical protein
TGME49_239630	1.01583	9.1611e-07	up	cytidine and deoxycytidylate deaminase zinc-binding region domain-containing protein
TGME49_206700	1.20866	9.81915e-07	up	hypothetical protein
TGME49_289890	1.44357	9.86524e-07	up	hypothetical protein
TGME49_312110	1.38779	1.01422e-06	up	apicoplast-associated thioredoxin family protein Atrx1
TGME49_261670	1.06219	1.0218e-06	up	ribonuclease H1/H2 small subunit protein
TGME49_307575	1.09411	1.16707e-06	up	hypothetical protein
TGME49_250920	3.61865	1.17471e-06	up	tetratricopeptide repeat-containing protein
TGME49_294805	2.59843	1.18248e-06	up	hypothetical protein
TGME49_227970	1.26467	1.1949e-06	up	histone family DNA-binding protein
TGME49_289900	1.20377	1.23339e-06	up	n-acetyltransferase family protein
TGME49_251885	1.00256	1.25293e-06	up	hypothetical protein
TGME49_321460	2.70627	1.32143e-06	up	hypothetical protein
TGME49_293252	2.95697	1.32766e-06	up	hypothetical protein
TGME49_318640	1.20664	1.34474e-06	up	hypothetical protein
TGME49_242590	2.96174	1.39063e-06	up	hypothetical protein
TGME49_262630	1.24059	1.43121e-06	up	hypothetical protein
TGME49_215680	2.17433	1.45055e-06	up	SAG-related sequence SRS18
TGME49_273060	1.08083	1.45487e-06	up	ribosomal protein S17, putative
TGME49_301150	1.52424	1.50197e-06	up	SAG-related sequence SRS19B
TGME49_220450	1.45851	1.59049e-06	up	ribonuclease HI protein
TGME49_270040	3.90768	1.67503e-06	up	hypothetical protein
TGME49_260830	2.33432	1.67711e-06	up	hypothetical protein
TGME49_293860	1.1108	1.75212e-06	up	hypothetical protein
TGME49_294595	4.33455	1.80325e-06	up	hypothetical protein
TGME49_242710	3.86415	1.88741e-06	up	hypothetical protein
TGME49_254040	2.8009	1.90018e-06	up	hypothetical protein
TGME49_207470	5.32807	2.07057e-06	up	hypothetical protein
TGME49_270020	4.34942	2.08779e-06	up	hypothetical protein
TGME49_210787	1.33206	2.14416e-06	up	Erv1 / Alr family protein
TGME49_306970	1.52361	2.2604e-06	up	thymidylate kinase
TGME49_227430	2.26213	2.31166e-06	up	transmembrane amino acid transporter protein
TGME49_230710	1.02013	2.32634e-06	up	cell division protein CDC48
TGME49_210400	4.96403	2.33144e-06	up	hypothetical protein
TGME49_254810	1.1307	2.39093e-06	up	hypothetical protein
TGME49_260480	2.04204	2.46824e-06	up	leucine rich repeat-containing protein
TGME49_305980	1.30591	2.54105e-06	up	pyruvate dehydrogenase complex subunit PDH-E3I
TGME49_265030	6.11422	2.6013e-06	up	hypothetical protein
TGME49_269240	1.21909	2.64372e-06	up	actin-like family protein
TGME49_278882	2.32963	2.69672e-06	up	GDA1/CD39 (nucleoside phosphatase) family protein
TGME49_310840	1.2976	2.86459e-06	up	hypothetical protein
TGME49_307030	1.15781	3.12644e-06	up	Purine nucleoside phosphorylase
TGME49_204330	2.71969	3.52342e-06	up	hypothetical protein
TGME49_262160	8.50363	3.85985e-06	up	hypothetical protein
TGME49_250910	1.12788	3.94513e-06	up	hypothetical protein
TGME49_277950	3.36181	3.95025e-06	up	lipase
TGME49_286050	1.10991	3.98514e-06	up	hypothetical protein
TGME49_263190	1.00807	4.04483e-06	up	adenylosuccinate lyase, putative
TGME49_249190	1.32663	4.40709e-06	up	AP2 domain transcription factor AP2XII-6
TGME49_248440	3.1026	4.48373e-06	up	hypothetical protein
TGME49_213780	1.5278	4.52418e-06	up	radical SAM domain-containing protein
TGME49_311740	1.23498	4.68528e-06	up	hypothetical protein
TGME49_232520	1.05897	5.24231e-06	up	brix domain-containing protein
TGME49_267700	1.01089	5.38278e-06	up	hypothetical protein
TGME49_228990	2.00979	5.50588e-06	up	zinc finger (CCCH type) motif-containing protein
TGME49_261070	1.53691	5.62023e-06	up	apicoplast triosephosphate translocator APT1
TGME49_271335	2.22264	6.87582e-06	up	hypothetical protein
TGME49_287515	1.00528	7.14997e-06	up	hypothetical protein
TGME49_211060	1.1168	7.19077e-06	up	hypothetical protein
TGME49_266670	4.97242	7.33497e-06	up	hypothetical protein
TGME49_216770	1.75673	7.36412e-06	up	hypothetical protein
TGME49_254830	1.57163	7.64096e-06	up	hypothetical protein
TGME49_267308	5.46181	8.30937e-06	up	myosin heavy chain, putative
TGME49_270650	1.03078	9.42955e-06	up	deoxyribose-phosphate aldolase
TGME49_205480	1.08884	9.72954e-06	up	IMC subcompartment protein ISP4
TGME49_220060	8.20118	1.02326e-05	up	hypothetical protein
TGME49_226610	3.93732	1.09361e-05	up	hypothetical protein
TGME49_215540	3.63308	1.1078e-05	up	hypothetical protein
TGME49_268800	3.05516	1.11415e-05	up	hypothetical protein
TGME49_222930	1.01169	1.15837e-05	up	hypothetical protein
TGME49_207790	4.50514	1.20753e-05	up	enkurin, putative
TGME49_216965	3.63862	1.21938e-05	up	leucine rich repeat-containing protein
TGME49_318500	3.41046	1.23594e-05	up	cpw-wpc domain-containing protein
TGME49_252070	8.21681	1.26898e-05	up	KRUF family protein
TGME49_318275	3.05302	1.42651e-05	up	peptidyl-prolyl cis-trans isomerase, FKBP-type domain-containing protein
TGME49_255215	5.40745	1.52745e-05	up	hypothetical protein
TGME49_251930	1.21201	1.54614e-05	up	enoyl-acyl carrier reductase ENR
TGME49_214575	2.83003	1.60753e-05	up	hypothetical protein
TGME49_309860	1.71245	1.66953e-05	up	hypothetical protein
TGME49_323020	2.7883	1.70391e-05	up	KRUF family protein
TGME49_251570	1.72039	1.70391e-05	up	CAAX amino terminal protease family protein
TGME49_238960	3.88801	1.79741e-05	up	EF hand domain-containing protein
TGME49_285400	3.87531	1.79878e-05	up	hypothetical protein
TGME49_225360	1.11952	1.99877e-05	up	hypothetical protein
TGME49_207865	1.47172	2.03341e-05	up	GCC2 and GCC3 domain-containing protein
TGME49_314350	3.21283	2.07484e-05	up	hypothetical protein
TGME49_229405	2.83912	2.12259e-05	up	3'5'-cyclic nucleotide phosphodiesterase domain-containing protein
TGME49_205410	1.181	2.12724e-05	up	RNA pseudouridine synthase superfamily protein
TGME49_260840	1.01622	2.32141e-05	up	hypothetical protein
TGME49_299995	2.3797	2.36808e-05	up	hypothetical protein
TGME49_242760	7.32263	2.36908e-05	up	hypothetical protein
TGME49_228480	1.44314	2.39691e-05	up	hypothetical protein
TGME49_287270	1.05434	2.40277e-05	up	hypothetical protein
TGME49_215343	3.65423	2.4663e-05	up	hypothetical protein
TGME49_205250	8.91004	2.61821e-05	up	rhoptry protein ROP18
TGME49_206570	5.27595	2.6758e-05	up	kinesin, putative
TGME49_219348	4.03653	3.14788e-05	up	SAG-related sequence SRS55M
TGME49_215500	1.47416	3.30106e-05	up	TPR repeat-containing protein
TGME49_260990	1.06707	3.49524e-05	up	hypothetical protein
TGME49_242600	5.74117	3.65514e-05	up	6-phosphogluconate dehydrogenase
TGME49_311390	1.32594	3.84646e-05	up	tRNA (guanine(9)-N(1))-methyltransferase
TGME49_285800	1.62719	3.89411e-05	up	hypothetical protein
TGME49_279450	1.71722	4.06056e-05	up	adenylosuccinate synthetase, putative
TGME49_239310	1.60856	4.3541e-05	up	ribulose 5-phosphate isomerase
TGME49_234940	3.00024	4.4616e-05	up	hypothetical protein
TGME49_253920	3.54399	4.70474e-05	up	hypothetical protein
TGME49_252090	4.05941	4.80636e-05	up	hypothetical protein
TGME49_289370	1.29081	5.44404e-05	up	hypothetical protein
TGME49_254590	2.17548	5.47974e-05	up	hypothetical protein
TGME49_267520	1.4817	5.57538e-05	up	anaphase promoting complex subunit 11, putative
TGME49_253680	2.3397	5.59919e-05	up	hypothetical protein
TGME49_266330	5.53768	6.55099e-05	up	Toxoplasma gondii family A protein
TGME49_215980	1.02267	6.7931e-05	up	hypothetical protein
TGME49_246070	1.21846	6.84104e-05	up	SAG-related sequence SRS56
TGME49_217750	1.30079	6.87739e-05	up	hypothetical protein
TGME49_257010	2.54606	7.36242e-05	up	sporozoite developmental protein
TGME49_219570	1.90054	7.40384e-05	up	hypothetical protein
TGME49_249660	1.95223	7.63369e-05	up	hypothetical protein
TGME49_315570	1.14151	7.66714e-05	up	hypothetical protein
TGME49_293425	1.75904	7.72255e-05	up	hypothetical protein
TGME49_215195	2.11399	7.83575e-05	up	tetratricopeptide repeat-containing protein
TGME49_309150	1.73128	7.87773e-05	up	hypothetical protein
TGME49_204325	4.00536	8.2726e-05	up	hypothetical protein
TGME49_261075	1.11515	8.3587e-05	up	hypothetical protein
TGME49_267010	1.33313	8.73585e-05	up	hypothetical protein
TGME49_230205	2.33016	8.99574e-05	up	hypothetical protein
TGME49_202910	3.03113	9.18204e-05	up	zinc carboxypeptidase superfamily protein
TGME49_278840	2.08658	9.92154e-05	up	hypothetical protein
TGME49_211390	1.35322	0.000102096	up	hypothetical protein
TGME49_206605	1.28983	0.000106759	up	hypothetical protein
TGME49_202445	6.85413	0.000120887	up	hypothetical protein
TGME49_201160	1.58154	0.000125172	up	hypothetical protein
TGME49_255200	4.98359	0.00012658	up	Radial spoke head protein 9, putative
TGME49_215970	2.21939	0.000132022	up	hypothetical protein
TGME49_212955	1.08214	0.000134938	up	hypothetical protein
TGME49_310090	4.33223	0.000137549	up	hypothetical protein
TGME49_233925	1.06958	0.00013953	up	hypothetical protein
TGME49_254060	2.03774	0.000147618	up	SAG-related sequence SRS14A
TGME49_255690	2.20107	0.000150792	up	2-C-methyl-D-erythritol 2,4-cyclodiphosphate synthase domain-containing protein
TGME49_217961	1.88998	0.000151108	up	hypothetical protein
TGME49_261250	1.17591	0.000152131	up	histone H2A1
TGME49_289170	2.56616	0.000152244	up	adenylate and guanylate cyclase catalytic domain-containing protein
TGME49_309352	1.97282	0.000164087	up	SAG-related sequence SRS55N
TGME49_265320	1.31901	0.000168898	up	hypothetical protein
TGME49_247390	1.0065	0.000173284	up	ATPase, AAA family protein
TGME49_306270	2.04512	0.000175791	up	hypothetical protein
TGME49_255620	6.34068	0.000176183	up	B9-C2 domain-containing protein
TGME49_200340	1.44822	0.000177327	up	hypothetical protein
TGME49_288455	1.26968	0.000177352	up	hypothetical protein
TGME49_304870	2.30099	0.000196115	up	hypothetical protein
TGME49_267470	1.88136	0.000208556	up	cold-shock DNA-binding domain-containing protein
TGME49_230555	3.79467	0.00022116	up	adenylate and guanylate cyclase catalytic domain-containing protein
TGME49_273650	1.59003	0.000225499	up	hypothetical protein
TGME49_259950	1.55178	0.00023052	up	carbonate dehydratase, eukaryotic-type domain-containing protein
TGME49_321900	1.49284	0.000255067	up	fructose-1,6-bisphosphate aldolase
TGME49_235635	1.02975	0.000255947	up	hypothetical protein
TGME49_261475	1.05768	0.000259535	up	hypothetical protein
TGME49_297090	2.51492	0.000318746	up	hypothetical protein
TGME49_239010	1.51913	0.000321888	up	hypothetical protein
TGME49_244710	4.43676	0.000352536	up	hypothetical protein
TGME49_206610	1.40971	0.000407981	up	pyruvate dehydrogenase complex subunit PDH-E2
TGME49_254750	4.17992	0.00041357	up	c3orf15 protein
TGME49_217951	6.60753	0.000429879	up	hypothetical protein
TGME49_218390	2.55494	0.000461655	up	hypothetical protein
TGME49_203340	3.38306	0.000464062	up	metallo-beta-lactamase domain-containing protein
TGME49_224140	2.19457	0.000496422	up	hypothetical protein
TGME49_209180	1.29464	0.000502257	up	PAN domain-containing protein
TGME49_327300	6.47268	0.000513194	up	Toxoplasma gondii family A protein
TGME49_270655	6.01995	0.000525628	up	hypothetical protein
TGME49_320190	5.51164	0.000546548	up	SAG-related sequence SRS16B
TGME49_246995	1.13986	0.000559705	up	hypothetical protein
TGME49_295720	1.06085	0.000560499	up	sulfite oxidase, putative
TGME49_306334	2.97986	0.000634518	up	hypothetical protein
TGME49_265120	3.77084	0.000650724	up	rhoptry neck protein, putative
TGME49_324800	3.81444	0.000690057	up	tryptophanyl-tRNA synthetase
TGME49_245670	1.32191	0.000701745	up	pyruvate dehydrogenase complex subunit PDH-E1Alpha
TGME49_204500	1.0195	0.000701993	up	hypothetical protein
TGME49_312250	1.08638	0.000748477	up	DNA-directed RNA polymerase III RPC11
TGME49_215140	1.54275	0.000868052	up	hypothetical protein
TGME49_244335	1.13209	0.000875708	up	hypothetical protein
TGME49_212280	1.06681	0.000880182	up	hypothetical protein
TGME49_210450	1.30726	0.000964008	up	hypothetical protein
TGME49_294980	1.60316	0.00101615	up	hypothetical protein
TGME49_259140	1.00376	0.00101689	up	hypothetical protein
TGME49_206400	1.45218	0.00105965	up	FAD binding domain of DNA photolyase domain-containing protein
TGME49_213340	1.9857	0.00111615	up	GMC oxidoreductase
TGME49_271040	6.09011	0.00114884	up	hypothetical protein
TGME49_262715	4.25653	0.00122468	up	hypothetical protein
TGME49_237080	3.91212	0.00130779	up	hypothetical protein
TGME49_277240	2.11855	0.00135086	up	NTPase I
TGME49_224680	1.77506	0.00140296	up	hypothetical protein
TGME49_218540	1.20301	0.00145493	up	peptidase S15, putative
TGME49_272680	1.5425	0.0015473	up	hypothetical protein
TGME49_299570	2.58729	0.00155535	up	Toxoplasma gondii family B protein
TGME49_223045	4.18389	0.0015681	up	hypothetical protein
TGME49_269582	2.88191	0.00158835	up	hypothetical protein
TGME49_314362	1.79633	0.00159222	up	hypothetical protein
TGME49_268700	2.63958	0.00166357	up	hypothetical protein
TGME49_217740	1.4018	0.00174484	up	3-ketoacyl-(acyl-carrier-protein) reductase
TGME49_254960	1.80237	0.00174799	up	hypothetical protein
TGME49_203985	4.24188	0.00182791	up	hypothetical protein
TGME49_247340	2.6447	0.00183523	up	hypothetical protein
TGME49_262470	2.94434	0.00192782	up	C protein immunoglobulin-A-binding beta antigen, putative
TGME49_314760	1.60165	0.00195709	up	hypothetical protein
TGME49_261580	1.22952	0.00200923	up	histone H2AX
TGME49_285920	2.0559	0.00202748	up	hypothetical protein
TGME49_279000	3.33161	0.00202866	up	SAG-related sequence SRS59J
TGME49_260530	2.49007	0.00208358	up	Sel1 repeat-containing protein
TGME49_229170	2.35349	0.00216822	up	formate/nitrite transporter protein
TGME49_200010	1.33444	0.00227259	up	hypothetical protein
TGME49_205450	1.72106	0.00229207	up	hypothetical protein
TGME49_294990	1.58602	0.00248723	up	hypothetical protein
TGME49_260205	1.0786	0.00254831	up	hypothetical protein
TGME49_268985	1.47129	0.00260633	up	hypothetical protein
TGME49_267680	1.17395	0.00263496	up	microneme protein MIC12
TGME49_204420	1.38336	0.00263547	up	oocyst wall protein OWP1
TGME49_313677	2.05743	0.00278482	up	hypothetical protein
TGME49_312930	2.11042	0.00286079	up	cystathione gamma lyase, putative
TGME49_266910	1.36037	0.00286898	up	cell-cycle-associated protein kinase GSK, putative
TGME49_278620	2.27048	0.00306837	up	hypothetical protein
TGME49_224275	2.12947	0.00309139	up	hypothetical protein
TGME49_223845	1.09451	0.00323699	up	hypothetical protein
TGME49_237195	1.76307	0.003295	up	hypothetical protein
TGME49_307640	2.24622	0.00374425	up	CMGC kinase, CK2 family
TGME49_258225	2.04509	0.00379871	up	hypothetical protein
TGME49_280530	1.88375	0.0038121	up	hypothetical protein
TGME49_276880	3.26623	0.00388327	up	hypothetical protein
TGME49_285940	2.57515	0.00388735	up	hypothetical protein
TGME49_278910	2.29596	0.00392206	up	O-acetylserine (thiol) lyase 2, putative
TGME49_294808	2.75587	0.00396072	up	hypothetical protein
TGME49_320250	2.06993	0.004096	up	SAG-related sequence SRS15A
TGME49_292100	1.17225	0.00429129	up	2-oxoisovalerate dehydrogenase subunit alpha, putative
TGME49_311375	2.33881	0.00447982	up	hypothetical protein
TGME49_238490	2.32225	0.00457659	up	SAG-related sequence SRS22E
TGME49_264182	2.70913	0.00481435	up	hypothetical protein
TGME49_268670	2.75076	0.00491369	up	hypothetical protein
TGME49_301370	3.95856	0.00494522	up	DHHC zinc finger domain-containing protein
TGME49_260375	1.63755	0.00495458	up	hypothetical protein
TGME49_272020	1.79824	0.00548766	up	hypothetical protein
TGME49_266770	3.2912	0.00550197	up	cpw-wpc domain-containing protein
TGME49_306570	3.85405	0.00565843	up	hypothetical protein
TGME49_226532	1.26857	0.00571982	up	hypothetical protein
TGME49_239520	3.19304	0.00617272	up	hypothetical protein
TGME49_277055	2.03849	0.00633017	up	hypothetical protein
TGME49_217724	1.71173	0.00639163	up	hypothetical protein
TGME49_283770	2.55909	0.00676201	up	hypothetical protein
TGME49_292270	1.60903	0.00681126	up	SAG-related sequence SRS36C
TGME49_226100	2.34334	0.00708187	up	haloacid dehalogenase family hydrolase domain-containing protein
TGME49_286460	1.12826	0.00739854	up	hypothetical protein
TGME49_251857	2.11269	0.00763196	up	hypothetical protein
TGME49_265430	1.5748	0.00763603	up	hypothetical protein
TGME49_316290	1.24851	0.00790224	up	hypothetical protein
TGME49_247570	2.71902	0.00796649	up	hypothetical protein
TGME49_299800	3.8256	0.00812665	up	hypothetical protein
TGME49_217920	3.58464	0.0081641	up	hypothetical protein
TGME49_204520	2.20963	0.00840832	up	hypothetical protein
TGME49_235180	1.75611	0.00852696	up	hypothetical protein
TGME49_273915	1.76501	0.00859882	up	hypothetical protein
TGME49_294585	2.37372	0.00899797	up	hypothetical protein
TGME49_283882	5.21357	0.00926488	up	hypothetical protein
TGME49_207140	1.32536	0.00929492	up	SAG-related sequence SRS49B
TGME49_306070	1.92033	0.00994672	up	hypothetical protein
TGME49_244715	5.40563	0.0103606	up	hypothetical protein
TGME49_280680	1.11248	0.0104125	up	hypothetical protein
TGME49_264150	1.10097	0.0104973	up	hypothetical protein
TGME49_233065	2.96777	0.0109027	up	3'5'-cyclic nucleotide phosphodiesterase domain-containing protein
TGME49_211660	1.25116	0.0110195	up	hypothetical protein
TGME49_231470	3.68347	0.0111986	up	hypothetical protein
TGME49_270950	2.0084	0.0115747	up	hypothetical protein
TGME49_313840	1.68816	0.0117624	up	hypothetical protein
TGME49_215360	1.32562	0.012853	up	hypothetical protein
TGME49_235515	1.45675	0.0131417	up	MORN repeat-containing protein
TGME49_240470	1.3818	0.0140641	up	hypothetical protein
TGME49_301140	1.03006	0.0142526	up	SAG-related sequence SRS19A
TGME49_320135	1.88984	0.0145181	up	hypothetical protein
TGME49_322020	2.06275	0.0148577	up	hypothetical protein
TGME49_286060	1.4013	0.0151009	up	tricarboxylate carrier protein
TGME49_258220	5.00147	0.015287	up	hypothetical protein
TGME49_233780	4.86534	0.0162121	up	hypothetical protein
TGME49_324300	3.00303	0.0176965	up	transitional endoplasmic reticulum ATPase, putative
TGME49_251870	1.22657	0.0177427	up	histone H2Bb
TGME49_269600	1.07856	0.0186252	up	biotin-requiring enzyme domain-containing protein
TGME49_205230	2.20431	0.0189404	up	hypothetical protein
TGME49_212180	2.22246	0.0189511	up	hypothetical protein
TGME49_222188	1.26725	0.0192096	up	hypothetical protein
TGME49_242360	2.56496	0.0196927	up	tetratricopeptide repeat-containing protein
TGME49_313220	2.52152	0.0210925	up	hypothetical protein
TGME49_320730	4.73758	0.0213186	up	homoserine O-acetyltransferase, putative
TGME49_291830	1.6549	0.0218195	up	DNA double-strand break repair rad50 ATPase, putative
TGME49_227130	2.31455	0.0219944	up	hypothetical protein
TGME49_315330	2.53774	0.0230641	up	SAG-related sequence SRS52D
TGME49_319700	1.99796	0.0230736	up	NEK kinase
TGME49_229330	1.44014	0.023646	up	Cof family hydrolase subfamily protein
TGME49_242250	2.22378	0.0252472	up	rhoptry kinase family protein ROP19B
TGME49_275850	1.0943	0.0253846	up	dense granule protein GRA12
TGME49_224180	1.11175	0.0260459	up	hypothetical protein
TGME49_254855	4.99783	0.026524	up	hypothetical protein
TGME49_256965	2.31767	0.0278002	up	hypothetical protein
TGME49_205140	2.55497	0.0286173	up	hypothetical protein
TGME49_275870	1.14231	0.028785	up	tubulin/FtsZ family, GTPase domain-containing protein
TGME49_231860	2.64527	0.0292694	up	hypothetical protein
TGME49_249750	2.47738	0.0294402	up	hypothetical protein
TGME49_280465	1.31267	0.0298389	up	hypothetical protein
TGME49_207403	2.15	0.0299865	up	hypothetical protein
TGME49_232950	1.91836	0.0332311	up	hypothetical protein
TGME49_278005	1.5755	0.0338049	up	hypothetical protein
TGME49_272905	4.4267	0.0343527	up	hypothetical protein
TGME49_278070	3.16921	0.0363309	up	Toxoplasma gondii family A protein
TGME49_225280	4.24709	0.0369237	up	hypothetical protein
TGME49_267312	2.43188	0.0391978	up	myosin heavy chain, putative
TGME49_293520	1.00033	0.0392001	up	hypothetical protein
TGME49_257568	1.10422	0.0396439	up	hypothetical protein
TGME49_312120	1.25996	0.0398487	up	hypothetical protein
TGME49_315240	1.47828	0.0403215	up	hypothetical protein
TGME49_215410	4.23603	0.0415277	up	DPCD family protein
TGME49_311420	2.01432	0.0417577	up	hypothetical protein
TGME49_246763	1.3417	0.0431717	up	hypothetical protein
TGME49_289218	1.84123	0.0439399	up	hypothetical protein
TGME49_218500	1.25806	0.0453718	up	hypothetical protein
TGME49_297670	1.10832	0.0455155	up	hypothetical protein
TGME49_244105	1.73178	0.0465125	up	hypothetical protein
TGME49_258618	2.00001	0.0473181	up	hypothetical protein
TGME49_285825	1.50361	0.0478065	up	hypothetical protein
TGME49_292150	2.03871	0.0497297	up	hypothetical protein
TGME49_245530	-9.20636	1.83752e-18	down	hypothetical protein
TGME49_315802	-9.54105	1.21578e-15	down	hypothetical protein
TGME49_211270	-3.20988	5.482e-15	down	sushi domain (scr repeat) domain-containing protein
TGME49_257670	-6.37612	9.62287e-15	down	hypothetical protein
TGME49_269075	-7.76977	4.81712e-14	down	hypothetical protein
TGME49_219660	-4.84989	4.95898e-14	down	hypothetical protein
TGME49_276200	-5.97167	5.16994e-14	down	hypothetical protein
TGME49_309930	-2.57248	6.38067e-14	down	melibiase subfamily protein
TGME49_223480	-7.31347	6.71827e-14	down	sushi domain (scr repeat) domain-containing protein
TGME49_248900	-3.50017	6.71827e-14	down	hypothetical protein
TGME49_254160	-8.39174	6.7216e-14	down	hypothetical protein
TGME49_286932	-5.27017	7.43218e-14	down	ATPase family associated with various cellular activities (AAA) domain-containing protein
TGME49_306230	-4.85522	1.44855e-13	down	hypothetical protein
TGME49_278420	-9.38767	1.45441e-13	down	Toxoplasma gondii family A protein
TGME49_216335	-4.71839	1.82011e-13	down	hypothetical protein
TGME49_218192	-6.09737	2.88643e-13	down	hypothetical protein
TGME49_203720	-5.92967	3.83646e-13	down	vitamin k epoxide reductase family protein
TGME49_253710	-4.05749	1.18937e-12	down	hypothetical protein
TGME49_290000	-2.68902	1.5338e-12	down	hypothetical protein
TGME49_224760	-7.49275	1.62746e-12	down	SAG-related sequence SRS40E
TGME49_281675	-3.68546	1.65289e-12	down	protein kinase, putative
TGME49_204440	-3.20606	1.72948e-12	down	cyclic nucleotide-binding domain-containing protein
TGME49_295440	-2.63955	1.72948e-12	down	hypothetical protein
TGME49_248190	-2.0784	1.72948e-12	down	hypothetical protein
TGME49_257360	-2.65563	2.94755e-12	down	hypothetical protein
TGME49_239910	-5.20848	3.54779e-12	down	cyclin-dependent kinase
TGME49_201180	-1.75164	5.06088e-12	down	hypothetical protein
TGME49_237170	-1.88722	6.02029e-12	down	hypothetical protein
TGME49_236670	-2.78655	6.64945e-12	down	hypothetical protein
TGME49_210095	-7.03922	7.25982e-12	down	hypothetical protein
TGME49_213635	-8.13926	9.37369e-12	down	hypothetical protein
TGME49_216710	-3.56909	9.37369e-12	down	transporter, major facilitator family protein
TGME49_233770	-8.60736	1.47797e-11	down	calcium-translocating P-type ATPase, PMCA-type protein
TGME49_244412	-3.08899	1.6689e-11	down	hypothetical protein
TGME49_256700	-5.24188	2.06151e-11	down	hypothetical protein
TGME49_222060	-2.47748	2.06151e-11	down	hypothetical protein
TGME49_299010	-2.06764	2.08055e-11	down	hypothetical protein
TGME49_286010	-1.92024	2.41125e-11	down	hypothetical protein
TGME49_207880	-6.47606	2.45675e-11	down	hypothetical protein
TGME49_313630	-1.56006	2.56999e-11	down	hypothetical protein
TGME49_266500	-4.94722	2.58711e-11	down	hypothetical protein
TGME49_249150	-3.96256	2.70312e-11	down	PAN domain-containing protein
TGME49_207600	-2.41111	2.80739e-11	down	tubulin/FtsZ family, GTPase domain-containing protein
TGME49_240880	-2.7214	2.91649e-11	down	hypothetical protein
TGME49_298070	-2.88168	3.11304e-11	down	hypothetical protein
TGME49_292610	-2.50406	3.62929e-11	down	Toxoplasma gondii family C protein
TGME49_248510	-1.48976	3.62929e-11	down	hypothetical protein
TGME49_213480	-5.35654	3.84741e-11	down	hypothetical protein
TGME49_239475	-4.55445	3.90557e-11	down	hypothetical protein
TGME49_309980	-1.68201	4.46887e-11	down	dynein heavy chain family protein
TGME49_295430	-3.98569	4.88287e-11	down	hypothetical protein
TGME49_269085	-8.00614	5.68388e-11	down	hypothetical protein
TGME49_307260	-2.19423	5.98152e-11	down	Toxoplasma gondii family C protein
TGME49_278580	-4.42262	7.69212e-11	down	hypothetical protein
TGME49_300990	-2.61981	7.81412e-11	down	Toxoplasma gondii family C protein
TGME49_295468	-1.76114	9.06092e-11	down	C2 domain-containing protein
TGME49_300980	-2.06718	1.03202e-10	down	hypothetical protein
TGME49_295472	-1.39194	1.37121e-10	down	C2 domain-containing protein
TGME49_256800	-4.74438	1.46105e-10	down	hypothetical protein
TGME49_217182	-1.39453	1.60399e-10	down	RNA-dependent RNA polymerase RDP
TGME49_200385	-1.47124	1.63101e-10	down	Myb family DNA-binding domain-containing protein
TGME49_307090	-2.84057	1.75473e-10	down	hypothetical protein
TGME49_309240	-1.56166	1.87351e-10	down	CorA family Mg2+ transporter protein
TGME49_249710	-1.83278	1.99732e-10	down	Parkinson disease 7 domain containing 1 family protein
TGME49_308970	-1.67515	2.02536e-10	down	hypothetical protein
TGME49_307270	-1.60486	2.19937e-10	down	hypothetical protein
TGME49_202970	-8.28121	2.50621e-10	down	hypothetical protein
TGME49_314340	-4.24331	2.94767e-10	down	Sodium:neurotransmitter symporter family protein
TGME49_310520	-1.42919	3.70846e-10	down	3'5'-cyclic nucleotide phosphodiesterase domain-containing protein
TGME49_306700	-1.72605	3.95423e-10	down	hypothetical protein
TGME49_301400	-1.4726	4.03221e-10	down	hypothetical protein
TGME49_283810	-1.59143	4.20286e-10	down	hypothetical protein
TGME49_321710	-7.08008	4.36148e-10	down	hypothetical protein
TGME49_278370	-3.61494	4.36148e-10	down	Toxoplasma gondii family A protein
TGME49_211890	-1.38103	4.39103e-10	down	RAP domain-containing protein
TGME49_252640	-8.20689	4.59501e-10	down	P-type ATPase PMA1
TGME49_321700	-7.63338	6.18424e-10	down	hypothetical protein
TGME49_297920	-4.10477	6.42681e-10	down	hypothetical protein
TGME49_225745	-1.42182	6.69663e-10	down	hypothetical protein
TGME49_246610	-1.44397	7.27689e-10	down	hypothetical protein
TGME49_297910	-4.01439	8.33286e-10	down	hypothetical protein
TGME49_220650	-5.24447	8.9487e-10	down	hypothetical protein
TGME49_278430	-6.4476	9.30454e-10	down	Toxoplasma gondii family A protein
TGME49_218188	-4.38405	1.2555e-09	down	hypothetical protein
TGME49_213460	-3.77379	1.29234e-09	down	hypothetical protein
TGME49_320770	-7.20208	1.33533e-09	down	Toxoplasma gondii family B protein
TGME49_200375	-1.3617	1.36161e-09	down	hypothetical protein
TGME49_298090	-7.84276	1.41705e-09	down	Toxoplasma gondii family B protein
TGME49_202280	-3.37421	1.45652e-09	down	WD domain, G-beta repeat-containing protein
TGME49_221500	-1.49898	1.50991e-09	down	dual specificity phosphatase, catalytic domain-containing protein
TGME49_253930	-7.10423	1.57266e-09	down	GCC2 and GCC3 domain-containing protein
TGME49_306020	-1.06354	1.67645e-09	down	hypothetical protein
TGME49_313860	-1.2093	1.69728e-09	down	regulator of chromosome condensation (RCC1) repeat-containing protein
TGME49_220290	-5.88303	1.73104e-09	down	hypothetical protein
TGME49_217410	-1.06559	2.01488e-09	down	hypothetical protein
TGME49_238200	-3.82998	2.03767e-09	down	alpha/beta hydrolase fold domain-containing protein
TGME49_248240	-8.22733	2.21346e-09	down	leucine rich repeat-containing protein
TGME49_213060	-1.18148	2.21369e-09	down	WD domain, G-beta repeat-containing protein
TGME49_264430	-1.72879	2.2513e-09	down	hypothetical protein
TGME49_212810	-2.81732	2.31393e-09	down	hypothetical protein
TGME49_280660	-1.12088	2.36484e-09	down	HECT-domain (ubiquitin-transferase) domain-containing protein
TGME49_248180	-2.23911	2.38404e-09	down	hypothetical protein
TGME49_311230	-1.22719	2.45223e-09	down	hypothetical protein
TGME49_257910	-9.26873	2.78591e-09	down	hypothetical protein
TGME49_315440	-1.32134	2.85765e-09	down	hypothetical protein
TGME49_276810	-6.9179	3.0138e-09	down	hypothetical protein
TGME49_202520	-1.10936	3.19462e-09	down	hypothetical protein
TGME49_230980	-1.07454	3.43591e-09	down	myosin I
TGME49_266940	-1.49408	3.66562e-09	down	DHHC zinc finger domain-containing protein
TGME49_306710	-2.17166	3.67189e-09	down	hypothetical protein
TGME49_255635	-1.80081	3.68867e-09	down	hypothetical protein
TGME49_288640	-1.60191	3.68867e-09	down	radical SAM domain-containing protein
TGME49_286270	-1.09392	3.70272e-09	down	hypothetical protein
TGME49_319308	-1.93975	3.80037e-09	down	hypothetical protein
TGME49_211340	-1.09881	3.82738e-09	down	hypothetical protein
TGME49_273780	-1.19701	3.87534e-09	down	SWI2/SNF2-containing protein
TGME49_329800	-3.51101	3.90023e-09	down	hypothetical protein
TGME49_207480	-2.45547	4.01478e-09	down	GCC2 and GCC3 domain-containing protein
TGME49_301890	-5.7069	4.31102e-09	down	Toxoplasma gondii family B protein
TGME49_305610	-1.8847	4.41368e-09	down	hypothetical protein
TGME49_293260	-1.26712	4.43564e-09	down	ATPase/histidine kinase/DNA gyrase B/HSP90 domain-containing protein
TGME49_262970	-1.11513	4.68578e-09	down	hypothetical protein
TGME49_276830	-5.69795	4.77704e-09	down	hypothetical protein
TGME49_312875	-1.38014	4.81808e-09	down	hypothetical protein
TGME49_202580	-3.13461	5.40407e-09	down	ATPase, AAA family protein
TGME49_207665	-2.1647	5.4594e-09	down	kinesin motor domain-containing protein
TGME49_228395	-1.46756	6.07372e-09	down	hypothetical protein
TGME49_213820	-1.0793	6.46382e-09	down	hypothetical protein
TGME49_208020	-4.63273	6.71308e-09	down	AP2 domain transcription factor AP2Ib-1
TGME49_285180	-1.07364	6.71308e-09	down	hypothetical protein
TGME49_227450	-1.02414	7.10028e-09	down	hydrolase, NUDIX family protein
TGME49_217490	-6.26525	7.50647e-09	down	hypothetical protein
TGME49_257120	-1.1353	7.54721e-09	down	sugar transporter ST1
TGME49_309190	-1.0828	7.74729e-09	down	hypothetical protein
TGME49_310210	-1.16338	7.79896e-09	down	hypothetical protein
TGME49_214230	-1.08576	7.79896e-09	down	Dopey, N-terminal domain-containing protein
TGME49_308965	-2.05893	7.83706e-09	down	hypothetical protein
TGME49_284420	-1.79793	7.83706e-09	down	hypothetical protein
TGME49_273980	-2.82643	8.22149e-09	down	hypothetical protein
TGME49_208490	-1.09143	8.49725e-09	down	hypothetical protein
TGME49_315798	-7.42934	8.50529e-09	down	hypothetical protein
TGME49_226950	-1.07175	8.91356e-09	down	IgA-specific metalloendopeptidase
TGME49_251540	-1.02559	9.56695e-09	down	dense granule protein GRA9
TGME49_292055	-1.13166	1.04948e-08	down	calcium dependent protein kinase CDPK8
TGME49_275320	-1.12725	1.10182e-08	down	penicillin amidase
TGME49_294400	-2.1701	1.12917e-08	down	hypothetical protein
TGME49_255740	-1.05275	1.16449e-08	down	hypothetical protein
TGME49_267820	-1.74801	1.22398e-08	down	electron transfer flavoprotein subunit beta, putative
TGME49_292260	-1.35439	1.31076e-08	down	SAG-related sequence SRS36B
TGME49_228390	-1.06528	1.38745e-08	down	hypothetical protein
TGME49_245435	-5.25891	1.5049e-08	down	hypothetical protein
TGME49_308096	-3.20883	1.50982e-08	down	rhoptry kinase family protein (incomplete catalytic triad)
TGME49_240390	-6.13494	1.7052e-08	down	calcium-dependent protein kinase
TGME49_271145	-1.07827	1.73572e-08	down	hypothetical protein
TGME49_289050	-1.29698	1.73932e-08	down	FIKK kinase, putative
TGME49_243170	-9.59979	1.82421e-08	down	Toxoplasma gondii family A protein
TGME49_248140	-1.3529	1.84547e-08	down	hypothetical protein
TGME49_264485	-1.9629	1.84633e-08	down	AP2 domain transcription factor AP2IX-3
TGME49_224770	-5.72026	1.87317e-08	down	SAG-related sequence SRS40D
TGME49_209000	-1.07088	1.88241e-08	down	HECT-domain (ubiquitin-transferase) domain-containing protein
TGME49_218955	-1.08528	2.0486e-08	down	hypothetical protein
TGME49_313050	-4.64885	2.08065e-08	down	oxidoreductase, short chain dehydrogenase/reductase family protein
TGME49_287460	-2.50634	2.08065e-08	down	hypothetical protein
TGME49_206450	-1.18756	2.11675e-08	down	autophagy-related cysteine peptidase atg4, putative
TGME49_292070	-1.23219	2.14579e-08	down	hypothetical protein
TGME49_309080	-1.19279	2.51019e-08	down	hypothetical protein
TGME49_216530	-1.24677	2.67821e-08	down	ribosome recycling factor protein
TGME49_246010	-1.62524	2.80625e-08	down	hypothetical protein
TGME49_255160	-1.13947	2.92516e-08	down	hypothetical protein
TGME49_209500	-1.02305	2.93863e-08	down	hypothetical protein
TGME49_292390	-5.53909	3.1845e-08	down	KRUF family protein
TGME49_218000	-1.39019	3.26257e-08	down	hypothetical protein
TGME49_295015	-3.72538	3.27391e-08	down	patched family protein
TGME49_301210	-1.1991	3.74376e-08	down	NAD(P) transhydrogenase subunit beta, putative
TGME49_243190	-2.34274	3.83146e-08	down	Toxoplasma gondii family A protein
TGME49_296340	-3.0762	3.85742e-08	down	hypothetical protein
TGME49_239885	-1.02705	3.87873e-08	down	hypothetical protein
TGME49_297770	-1.12284	3.97298e-08	down	hypothetical protein
TGME49_278320	-9.63064	4.35145e-08	down	Toxoplasma gondii family A protein
TGME49_282000	-2.00467	4.76834e-08	down	hypothetical protein
TGME49_282140	-1.04822	4.93014e-08	down	cwf21 protein
TGME49_249840	-1.08792	4.98975e-08	down	dynein heavy chain 2, putative
TGME49_329600	-4.80355	5.50821e-08	down	hypothetical protein
TGME49_306730	-1.66368	5.68195e-08	down	hypothetical protein
TGME49_314330	-3.72106	5.69615e-08	down	ABC transporter, ATP-binding domain-containing protein
TGME49_247540	-2.39464	5.70643e-08	down	ATP-binding cassette G family transporter ABCG107
TGME49_293500	-2.57745	5.71069e-08	down	hypothetical protein
TGME49_317830	-6.72764	5.74493e-08	down	hypothetical protein
TGME49_268860	-7.22931	6.06728e-08	down	enolase 1
TGME49_305630	-3.14772	6.07181e-08	down	hypothetical protein
TGME49_305790	-1.6536	6.33641e-08	down	hypothetical protein
TGME49_306720	-1.72907	6.5083e-08	down	hypothetical protein
TGME49_296020	-4.81943	6.63882e-08	down	hypothetical protein
TGME49_276980	-3.37481	6.77056e-08	down	hypothetical protein
TGME49_244950	-4.20675	7.14442e-08	down	hypothetical protein
TGME49_270805	-1.03777	7.48848e-08	down	hypothetical protein
TGME49_238060	-6.14515	7.77208e-08	down	EF hand domain-containing protein
TGME49_266150	-4.17692	7.77208e-08	down	hypothetical protein
TGME49_280810	-1.41438	8.05174e-08	down	hypothetical protein
TGME49_226755	-2.96655	8.25759e-08	down	3'5'-cyclic nucleotide phosphodiesterase domain-containing protein
TGME49_315910	-1.12222	8.33257e-08	down	hypothetical protein
TGME49_255670	-1.02468	8.50852e-08	down	methyltransferase domain-containing protein
TGME49_251962	-6.33676	8.54285e-08	down	SAG-related sequence SRS59K
TGME49_286740	-1.31046	8.54964e-08	down	microneme-like protein
TGME49_268240	-1.33767	9.32227e-08	down	hypothetical protein
TGME49_292375	-2.45412	9.39453e-08	down	KRUF family protein
TGME49_283450	-2.74108	9.91889e-08	down	Toxoplasma gondii family B protein
TGME49_321480	-2.61635	1.00385e-07	down	SAG-related sequence SRS12B
TGME49_295110	-1.02599	1.00385e-07	down	rhoptry protein ROP7
TGME49_237090	-1.09799	1.06648e-07	down	AP2 domain transcription factor AP2X-5
TGME49_286000	-1.72447	1.10876e-07	down	hypothetical protein
TGME49_220300	-1.13345	1.10876e-07	down	ribosomal protein L15 protein
TGME49_217350	-1.09088	1.10876e-07	down	methyltransferase MTA70, putative
TGME49_229720	-1.27863	1.15724e-07	down	hypothetical protein
TGME49_307450	-8.97006	1.23874e-07	down	hypothetical protein
TGME49_305080	-1.19937	1.24029e-07	down	hypothetical protein
TGME49_278080	-6.4321	1.28893e-07	down	Toxoplasma gondii family A protein
TGME49_293840	-5.09944	1.31639e-07	down	hypothetical protein
TGME49_241140	-1.00216	1.42986e-07	down	DEAD/DEAH box helicase domain-containing protein
TGME49_268020	-7.82818	1.48219e-07	down	transporter, major facilitator family protein
TGME49_316700	-1.40742	1.54942e-07	down	uridine kinase
TGME49_220080	-3.4412	1.56589e-07	down	Toxoplasma gondii family C protein
TGME49_269420	-1.3566	1.56589e-07	down	hypothetical protein
TGME49_246230	-1.1127	1.57213e-07	down	hypothetical protein
TGME49_248540	-1.26293	1.8105e-07	down	hypothetical protein
TGME49_311905	-1.31289	1.91747e-07	down	hypothetical protein
TGME49_257290	-1.03577	1.94475e-07	down	RNA 2'-phosphotransferase, Tpt1/KptA family protein
TGME49_268360	-2.42628	2.27426e-07	down	hypothetical protein
TGME49_318880	-1.25024	2.27426e-07	down	hypothetical protein
TGME49_298080	-8.89757	2.31534e-07	down	hypothetical protein
TGME49_294410	-2.8565	2.98457e-07	down	hypothetical protein
TGME49_217850	-1.37595	3.14475e-07	down	Sucrose-6F-phosphate phosphohydrolase
TGME49_233610	-2.66729	3.21778e-07	down	hypothetical protein
TGME49_310177	-1.58666	3.24707e-07	down	hypothetical protein
TGME49_284310	-2.54419	3.30668e-07	down	hypothetical protein
TGME49_299000	-1.29157	3.56858e-07	down	hypothetical protein
TGME49_277490	-1.09276	3.72603e-07	down	hypothetical protein
TGME49_234400	-2.92167	3.80404e-07	down	hypothetical protein
TGME49_221880	-1.91376	4.35745e-07	down	hypothetical protein
TGME49_246160	-1.22678	4.35745e-07	down	hypothetical protein
TGME49_213067	-1.019	4.35808e-07	down	hypothetical protein
TGME49_200300	-5.16739	4.55906e-07	down	hypothetical protein
TGME49_307045	-2.4977	4.71809e-07	down	Toxoplasma gondii family B protein
TGME49_238220	-2.79591	4.73649e-07	down	EGF family domain-containing protein
TGME49_286020	-2.45153	4.75072e-07	down	hypothetical protein
TGME49_316680	-1.01883	5.10443e-07	down	RNA pseudouridine synthase superfamily protein
TGME49_225105	-2.0434	5.36591e-07	down	hypothetical protein
TGME49_219742	-3.5164	5.43873e-07	down	hypothetical protein
TGME49_293560	-2.48856	5.43873e-07	down	hypothetical protein
TGME49_202030	-1.30941	5.5185e-07	down	hypothetical protein
TGME49_248150	-1.00838	5.82548e-07	down	hypothetical protein
TGME49_202140	-5.89945	5.93486e-07	down	enoyl-CoA hydratase/isomerase family protein
TGME49_329000	-4.34656	6.60932e-07	down	hypothetical protein
TGME49_270800	-1.09004	6.76631e-07	down	GAF domain-containing protein
TGME49_201850	-4.26536	6.92529e-07	down	WD domain, G-beta repeat-containing protein
TGME49_246150	-1.93823	7.13574e-07	down	hypothetical protein
TGME49_306480	-3.46926	7.22363e-07	down	CAM kinase, CDPK family
TGME49_248800	-1.19559	7.81262e-07	down	hypothetical protein
TGME49_200480	-4.75325	8.16271e-07	down	Toxoplasma gondii family B protein
TGME49_256650	-3.29293	8.49351e-07	down	hypothetical protein
TGME49_273150	-1.15256	8.58516e-07	down	zinc finger, C3HC4 type (RING finger) domain-containing protein
TGME49_200295	-3.58161	9.02403e-07	down	hypothetical protein
TGME49_238970	-8.15808	9.37106e-07	down	hypothetical protein
TGME49_210600	-5.79664	9.86818e-07	down	KRUF family protein
TGME49_307070	-2.36362	1.0218e-06	down	hypothetical protein
TGME49_217790	-1.0056	1.02228e-06	down	S1 RNA binding domain-containing protein
TGME49_259020	-7.48503	1.05576e-06	down	bradyzoite antigen BAG1
TGME49_272340	-1.01052	1.0937e-06	down	hypothetical protein
TGME49_224780	-6.93068	1.10795e-06	down	SAG-related sequence SRS40B
TGME49_244408	-2.11919	1.29113e-06	down	hypothetical protein
TGME49_298960	-5.54113	1.30325e-06	down	Toxoplasma gondii family C protein
TGME49_217930	-4.02881	1.3099e-06	down	hypothetical protein
TGME49_289090	-1.01509	1.34474e-06	down	hypothetical protein
TGME49_237070	-2.05784	1.42031e-06	down	hypothetical protein
TGME49_241175	-1.11081	1.47285e-06	down	hypothetical protein
TGME49_224750	-3.25246	1.49245e-06	down	SAG-related sequence SRS40F
TGME49_312690	-3.04386	1.64881e-06	down	hypothetical protein
TGME49_291075	-3.70605	1.67501e-06	down	hypothetical protein
TGME49_233180	-3.5699	1.80006e-06	down	hypothetical protein
TGME49_267670	-1.48433	2.02481e-06	down	hypothetical protein
TGME49_263785	-1.06791	2.13324e-06	down	phosphatidate cytidylyltransferase
TGME49_279460	-5.68303	2.36522e-06	down	Toxoplasma gondii family B protein
TGME49_285870	-1.02261	2.39093e-06	down	SAG-related sequence SRS20A
TGME49_258370	-5.41259	2.45728e-06	down	rhoptry kinase family protein ROP28
TGME49_301470	-3.38452	2.52477e-06	down	hypothetical protein
TGME49_268220	-4.30561	2.63867e-06	down	hypothetical protein
TGME49_313210	-4.11059	2.71258e-06	down	hypothetical protein
TGME49_212900	-1.00632	2.76944e-06	down	hypothetical protein
TGME49_291910	-4.95832	2.83812e-06	down	hypothetical protein
TGME49_257970	-6.12907	2.86459e-06	down	hypothetical protein
TGME49_217610	-3.59549	2.90995e-06	down	hypothetical protein
TGME49_286928	-4.93793	3.12644e-06	down	hypothetical protein
TGME49_272370	-1.15189	3.2723e-06	down	hypothetical protein
TGME49_236290	-3.14466	3.27405e-06	down	hypothetical protein
TGME49_235720	-1.00551	3.34491e-06	down	hypothetical protein
TGME49_284615	-4.40264	3.46279e-06	down	hypothetical protein
TGME49_249040	-4.34992	3.60083e-06	down	hypothetical protein
TGME49_300790	-5.07121	3.62899e-06	down	hypothetical protein
TGME49_314265	-1.05094	3.65364e-06	down	hypothetical protein
TGME49_314250	-2.72516	3.78255e-06	down	bradyzoite rhoptry protein BRP1
TGME49_266380	-1.46658	4.08692e-06	down	hypothetical protein
TGME49_256960	-1.7794	4.28369e-06	down	FYVE zinc finger domain-containing protein
TGME49_261018	-5.08614	4.40709e-06	down	kelch repeat-containing protein
TGME49_212240	-2.59325	4.79328e-06	down	beta-1 tubulin, putative
TGME49_242230	-2.08128	4.84289e-06	down	rhoptry kinase family protein ROP29
TGME49_276230	-1.70854	4.9845e-06	down	Toxoplasma gondii family B protein
TGME49_285445	-5.03607	5.21008e-06	down	hypothetical protein
TGME49_288290	-1.15346	5.38599e-06	down	hypothetical protein
TGME49_257720	-4.06944	5.58927e-06	down	proton ATPase, putative
TGME49_241240	-1.02928	5.65987e-06	down	hypothetical protein
TGME49_322110	-2.43801	5.73475e-06	down	hypothetical protein
TGME49_230470	-2.88975	5.8245e-06	down	rhoptry kinase family protein ROP46, putative
TGME49_275795	-5.77584	7.30368e-06	down	hypothetical protein
TGME49_288280	-1.09042	8.43265e-06	down	hypothetical protein
TGME49_207350	-4.66213	8.79447e-06	down	hypothetical protein
TGME49_255860	-1.49958	8.96864e-06	down	hypothetical protein
TGME49_254250	-1.069	9.30446e-06	down	PRELI family protein
TGME49_217860	-4.09574	9.44941e-06	down	hypothetical protein
TGME49_236400	-2.49827	1.14601e-05	down	hypothetical protein
TGME49_251180	-3.38011	1.16859e-05	down	KRUF family protein
TGME49_322300	-7.60017	1.25168e-05	down	hypothetical protein
TGME49_258508	-4.17899	1.27958e-05	down	3'5'-cyclic nucleotide phosphodiesterase domain-containing protein
TGME49_238930	-1.0159	1.31417e-05	down	hypothetical protein
TGME49_284598	-2.93296	1.39283e-05	down	haloacid dehalogenase family hydrolase domain-containing protein
TGME49_221890	-2.06183	1.42651e-05	down	WD domain, G-beta repeat-containing protein
TGME49_250950	-2.82533	1.60825e-05	down	KRUF family protein
TGME49_256865	-3.43362	1.67276e-05	down	WD repeat domain 35 family protein
TGME49_287430	-2.666	1.68251e-05	down	hypothetical protein
TGME49_242110	-1.43198	1.72093e-05	down	rhoptry kinase family protein ROP38
TGME49_223750	-1.12635	1.84145e-05	down	hypothetical protein
TGME49_248170	-2.15394	1.85109e-05	down	hypothetical protein
TGME49_255460	-1.41914	1.93232e-05	down	EGF family domain-containing protein
TGME49_273430	-1.29756	2.01518e-05	down	SAM-dependent methyltransferase
TGME49_210682	-2.80982	2.22317e-05	down	hypothetical protein
TGME49_314650	-1.43621	2.28304e-05	down	hypothetical protein
TGME49_219640	-1.55934	2.2898e-05	down	hypothetical protein
TGME49_320780	-7.74	2.45633e-05	down	hypothetical protein
TGME49_210478	-7.1651	2.56896e-05	down	hypothetical protein
TGME49_209550	-1.02208	2.76424e-05	down	hypothetical protein
TGME49_218930	-3.70285	2.79061e-05	down	BTB/POZ domain-containing protein
TGME49_278460	-2.48452	2.79726e-05	down	hypothetical protein
TGME49_272260	-7.21354	2.807e-05	down	Dpy-30 motif protein
TGME49_235500	-1.6973	3.05203e-05	down	hypothetical protein
TGME49_228050	-3.16828	3.41562e-05	down	hypothetical protein
TGME49_306860	-12.1606	3.42833e-05	down	hypothetical protein
TGME49_323320	-2.37758	3.5527e-05	down	hypothetical protein
TGME49_293790	-4.38679	3.61178e-05	down	hypothetical protein
TGME49_307815	-2.15524	3.66299e-05	down	hypothetical protein
TGME49_305130	-1.06738	3.99773e-05	down	hypothetical protein
TGME49_209040	-7.35578	4.08884e-05	down	hypothetical protein
TGME49_266820	-1.08876	4.34342e-05	down	hypothetical protein
TGME49_202020	-5.05191	4.45923e-05	down	DnAK-TPR
TGME49_318675	-1.8916	4.58152e-05	down	3'5'-cyclic nucleotide phosphodiesterase domain-containing protein
TGME49_269310	-1.9213	4.74855e-05	down	hypothetical protein
TGME49_248750	-1.15971	4.86719e-05	down	hypothetical protein
TGME49_258200	-4.85391	4.98976e-05	down	hypothetical protein
TGME49_306240	-6.68182	5.34478e-05	down	hypothetical protein
TGME49_281660	-3.05879	5.47974e-05	down	hypothetical protein
TGME49_257810	-4.70012	5.79499e-05	down	hypothetical protein
TGME49_242100	-2.17352	5.91517e-05	down	hypothetical protein
TGME49_264225	-1.38401	6.21868e-05	down	Toxoplasma gondii family B protein
TGME49_238210	-1.99115	6.23913e-05	down	EGF family domain-containing protein
TGME49_221550	-3.80766	6.39915e-05	down	CMGC kinase, MAPK family, MEK kinase-related (incomplete catalytic triad)
TGME49_306455	-1.45166	6.57117e-05	down	hypothetical protein
TGME49_287280	-1.03216	6.80874e-05	down	Toxoplasma gondii family C protein
TGME49_220340	-3.67001	6.90199e-05	down	hypothetical protein
TGME49_287440	-1.13308	7.19949e-05	down	hypothetical protein
TGME49_271025	-1.23859	7.21598e-05	down	hypothetical protein
TGME49_315100	-4.16485	7.32344e-05	down	hypothetical protein
TGME49_245428	-2.34909	7.40736e-05	down	hypothetical protein
TGME49_275798	-3.74358	7.59556e-05	down	microneme protein, putative
TGME49_258760	-1.42553	7.86722e-05	down	hypothetical protein
TGME49_205520	-2.8075	8.24426e-05	down	hypothetical protein
TGME49_245980	-2.79964	9.39078e-05	down	hypothetical protein
TGME49_304930	-2.43002	0.000117024	down	hypothetical protein
TGME49_245746	-2.95427	0.0001173	down	hypothetical protein
TGME49_223725	-1.05087	0.00011796	down	hypothetical protein
TGME49_243430	-1.13475	0.000119014	down	OTU family cysteine protease
TGME49_280570	-7.01011	0.000119744	down	SAG-related sequence SRS35A
TGME49_279350	-1.28908	0.000120887	down	hypothetical protein
TGME49_310830	-2.38638	0.000124178	down	enoyl-CoA hydratase/isomerase family protein
TGME49_274170	-2.20047	0.000124899	down	protein kinase (incomplete catalytic triad)
TGME49_293280	-2.30898	0.00013203	down	cyclin protein
TGME49_312240	-3.14502	0.000135117	down	hypothetical protein
TGME49_315340	-2.06767	0.000143838	down	SAG-related sequence SRS52C
TGME49_241610	-1.15408	0.000144344	down	hypothetical protein
TGME49_223650	-1.17375	0.000145376	down	hypothetical protein
TGME49_207875	-2.1062	0.00014571	down	GCC2 and GCC3 domain-containing protein
TGME49_221840	-4.86598	0.000146504	down	hypothetical protein
TGME49_315400	-6.11479	0.00014942	down	SAG-related sequence SRS53D
TGME49_321470	-2.60862	0.000172873	down	SAG-related sequence SRS12D
TGME49_307060	-2.34237	0.000173284	down	hypothetical protein
TGME49_238440	-3.13359	0.000177094	down	SAG-related sequence SRS22A
TGME49_304920	-4.5536	0.000178152	down	hypothetical protein
TGME49_271420	-1.03043	0.000178329	down	porphobilinogen deaminase
TGME49_238530	-6.43692	0.000181477	down	hypothetical protein
TGME49_259670	-2.27016	0.000185667	down	von Willebrand factor type A domain-containing protein
TGME49_228160	-1.37632	0.000187323	down	acid phosphatase
TGME49_322400	-1.96372	0.000195088	down	hypothetical protein
TGME49_205530	-3.27262	0.000205467	down	hypothetical protein
TGME49_225520	-1.01453	0.000218219	down	hypothetical protein
TGME49_305100	-3.92515	0.000254699	down	hypothetical protein
TGME49_248780	-1.83322	0.000262031	down	SRR1 protein
TGME49_253755	-2.47465	0.000272803	down	hypothetical protein
TGME49_287240	-4.46571	0.000280673	down	hypothetical protein
TGME49_277230	-2.84772	0.000286588	down	hypothetical protein
TGME49_240340	-4.39986	0.000296581	down	Toxoplasma gondii family E protein
TGME49_315970	-6.0876	0.000309834	down	hypothetical protein
TGME49_301350	-1.01486	0.000316579	down	SNARE associated protein
TGME49_319360	-1.64629	0.000347598	down	SAG-related sequence SRS17A
TGME49_287450	-1.10917	0.000394199	down	hypothetical protein
TGME49_220740	-6.1141	0.000405337	down	hypothetical protein
TGME49_271320	-1.26643	0.000415643	down	hypothetical protein
TGME49_216140	-5.91939	0.000424799	down	tetratricopeptide repeat-containing protein
TGME49_200130	-2.66898	0.000438234	down	Toxoplasma gondii family C protein
TGME49_289027	-4.77415	0.000445408	down	hypothetical protein
TGME49_254255	-1.26174	0.000446692	down	hypothetical protein
TGME49_209755	-7.65119	0.000448876	down	hypothetical protein
TGME49_222080	-2.71858	0.000455162	down	hypothetical protein
TGME49_264260	-1.14934	0.000473601	down	hypothetical protein
TGME49_227100	-3.58165	0.000475858	down	hypothetical protein
TGME49_306450	-1.28029	0.00049802	down	short chain dehydrogenase family protein, putative
TGME49_313852	-1.98978	0.000518781	down	hypothetical protein
TGME49_219650	-2.05419	0.000547263	down	transporter, small conductance mechanosensitive ion channel (MscS) family protein
TGME49_273995	-1.09858	0.000552821	down	hypothetical protein
TGME49_329200	-5.92191	0.000599993	down	hypothetical protein
TGME49_289280	-3.09279	0.000626794	down	hypothetical protein
TGME49_221895	-4.0642	0.000649553	down	hypothetical protein
TGME49_323500	-6.5671	0.000657361	down	hypothetical protein
TGME49_238520	-7.26731	0.000707086	down	SAG-related sequence SRS22G
TGME49_291040	-9.24066	0.000719351	down	lactate dehydrogenase LDH2
TGME49_209810	-2.25692	0.000730433	down	hypothetical protein
TGME49_242118	-1.79706	0.00077686	down	myosin-light-chain kinase
TGME49_207210	-8.41876	0.000783192	down	hypothetical protein
TGME49_209985	-1.15672	0.000850496	down	cAMP-dependent protein kinase
TGME49_282200	-3.18223	0.000893667	down	ATPase, AAA family protein
TGME49_229660	-2.18234	0.00092919	down	hypothetical protein
TGME49_278878	-1.30872	0.000943336	down	GDA1/CD39 (nucleoside phosphatase) family protein
TGME49_285740	-1.32131	0.000966889	down	hypothetical protein
TGME49_220560	-1.22692	0.000994794	down	hypothetical protein
TGME49_219222	-5.9711	0.00100016	down	hypothetical protein
TGME49_243180	-6.37259	0.00102169	down	Toxoplasma gondii family A protein
TGME49_320150	-1.15377	0.00102188	down	elongation factor Tu GTP binding domain-containing protein
TGME49_222420	-1.5734	0.00106036	down	hypothetical protein
TGME49_280580	-2.75548	0.00112823	down	SAG-related sequence SRS35B
TGME49_286250	-1.2816	0.001137	down	hypothetical protein
TGME49_225790	-1.19821	0.00113908	down	PDI family protein
TGME49_266610	-2.96331	0.00116956	down	Kazal-type serine protease inhibitor domain-containing protein
TGME49_316635	-1.76806	0.0011707	down	hypothetical protein
TGME49_206660	-1.84234	0.00118501	down	hypothetical protein
TGME49_239090	-1.66759	0.00131153	down	SAG-related sequence SRS23
TGME49_202050	-2.52618	0.00140344	down	hypothetical protein
TGME49_329300	-5.55892	0.00144499	down	hypothetical protein
TGME49_276820	-4.64064	0.00144519	down	hypothetical protein
TGME49_225290	-6.808	0.0014471	down	GDA1/CD39 (nucleoside phosphatase) family protein
TGME49_266600	-2.48137	0.00151484	down	Kazal-type serine protease inhibitor domain-containing protein
TGME49_207005	-3.52491	0.00154138	down	SAG-related sequence SRS48Q
TGME49_216290	-3.18756	0.00159873	down	hypothetical protein
TGME49_259205	-5.59404	0.00160301	down	hypothetical protein
TGME49_311370	-1.59247	0.00161864	down	methylmalonate-semialdehyde dehydrogenase [acylating], putative
TGME49_224170	-2.04301	0.00166779	down	SAG-related sequence SRS60A
TGME49_287235	-3.93502	0.0016968	down	hypothetical protein
TGME49_264630	-1.63418	0.00169854	down	hypothetical protein
TGME49_264240	-1.73285	0.00170083	down	hypothetical protein
TGME49_217726	-1.12864	0.0017284	down	hypothetical protein
TGME49_278410	-5.71726	0.00174701	down	Toxoplasma gondii family A protein
TGME49_220280	-1.07036	0.0018171	down	mucin family glycoprotein
TGME49_247500	-2.59033	0.00192602	down	acyl-CoA dehydrogenase, middle domain-containing protein
TGME49_243100	-4.32313	0.00194962	down	Toxoplasma gondii family A protein
TGME49_207965	-2.32298	0.00195589	down	hypothetical protein
TGME49_240960	-1.07956	0.00196575	down	AIG2 family protein
TGME49_202025	-1.55784	0.00199684	down	hypothetical protein
TGME49_233360	-1.33303	0.00201442	down	hypothetical protein
TGME49_238850	-6.37236	0.00202279	down	SAG-related sequence SRS22I
TGME49_315560	-2.23269	0.00204879	down	ATP-binding cassette G family transporter ABCG77
TGME49_245748	-9.75054	0.00207219	down	hypothetical protein
TGME49_263642	-5.80286	0.00208966	down	hypothetical protein
TGME49_204000	-1.94488	0.0021156	down	hypothetical protein
TGME49_243130	-4.28817	0.00222081	down	Toxoplasma gondii family A protein
TGME49_253330	-3.22894	0.00223462	down	Rhoptry kinase family protein, truncated (incomplete catalytic triad)
TGME49_213255	-1.23778	0.0022464	down	hypothetical protein
TGME49_223900	-2.61502	0.00228063	down	hypothetical protein
TGME49_207150	-2.44693	0.0023031	down	SAG-related sequence SRS49C
TGME49_274140	-3.93551	0.00243891	down	hypothetical protein
TGME49_213430	-4.49609	0.0024746	down	hypothetical protein
TGME49_263637	-5.91501	0.00253079	down	hypothetical protein
TGME49_240350	-4.14101	0.00253661	down	Toxoplasma gondii family E protein
TGME49_207130	-3.43254	0.00278145	down	SAG-related sequence SRS49A
TGME49_237700	-2.50528	0.00279372	down	ADP/ATP carrier protein, putative
TGME49_320270	-2.79013	0.00283238	down	hypothetical protein
TGME49_212275	-1.90904	0.00300901	down	hypothetical protein
TGME49_295950	-1.9384	0.00301879	down	KRUF family protein
TGME49_306940	-1.43814	0.00305992	down	hypothetical protein
TGME49_207160	-5.34927	0.00311343	down	SAG-related sequence SRS49D
TGME49_290585	-2.81829	0.00313565	down	hypothetical protein
TGME49_229760	-1.40811	0.00327655	down	hypothetical protein
TGME49_323000	-1.33235	0.00329816	down	KRUF family protein
TGME49_273940	-4.03675	0.00336353	down	hypothetical protein
TGME49_277930	-1.01892	0.00340915	down	hypothetical protein
TGME49_329620	-5.49253	0.00346475	down	hypothetical protein
TGME49_217370	-4.13383	0.00365187	down	hypothetical protein
TGME49_231400	-1.31649	0.00368743	down	tubulin/FtsZ family, GTPase domain-containing protein
TGME49_208380	-3.98762	0.00375203	down	hypothetical protein
TGME49_287250	-3.06301	0.00380469	down	hypothetical protein
TGME49_204300	-3.60874	0.0038121	down	hypothetical protein
TGME49_270210	-2.44435	0.00406965	down	kinesin motor domain-containing protein
TGME49_298830	-1.79684	0.00424297	down	hypothetical protein
TGME49_235650	-2.21852	0.00436656	down	carrier superfamily protein
TGME49_254320	-3.92166	0.00442042	down	hypothetical protein
TGME49_312245	-1.97453	0.00467413	down	hypothetical protein
TGME49_206650	-1.1327	0.00520818	down	zinc finger, c2h2 type domain-containing protein
TGME49_323310	-3.40273	0.00528516	down	hypothetical protein
TGME49_282230	-4.57027	0.00532291	down	sulfate adenylyltransferase/adenylylsulfate kinase
TGME49_243382	-1.92143	0.00534129	down	hypothetical protein
TGME49_245752	-3.8959	0.00553468	down	WD domain, G-beta repeat-containing protein
TGME49_257925	-5.44276	0.00560374	down	hypothetical protein
TGME49_273300	-1.5877	0.00572381	down	hypothetical protein
TGME49_221830	-1.95801	0.00584945	down	subtilisin SUB12
TGME49_238980	-3.81457	0.00617357	down	hypothetical protein
TGME49_238160	-1.47605	0.00622511	down	hypothetical protein
TGME49_240930	-1.85004	0.00624319	down	MoaC family protein
TGME49_315495	-1.3108	0.00632955	down	hypothetical protein
TGME49_218890	-5.38676	0.00636953	down	hypothetical protein
TGME49_295960	-1.44443	0.00651698	down	hypothetical protein
TGME49_221860	-1.59591	0.00652504	down	hypothetical protein
TGME49_305580	-2.49473	0.00662333	down	ankyrin repeat-containing protein
TGME49_256220	-3.31975	0.00664104	down	hypothetical protein
TGME49_244726	-1.03677	0.00673976	down	hypothetical protein
TGME49_264850	-3.86947	0.0067555	down	hypothetical protein
TGME49_241165	-1.89812	0.00687902	down	hypothetical protein
TGME49_209410	-2.04815	0.0075388	down	hypothetical protein
TGME49_275790	-2.74857	0.00764612	down	EGF family domain-containing protein
TGME49_243110	-4.03839	0.00765238	down	hypothetical protein
TGME49_203250	-3.60648	0.00782217	down	hypothetical protein
TGME49_300090	-2.40074	0.00798682	down	hypothetical protein
TGME49_240285	-3.19539	0.00836588	down	hypothetical protein
TGME49_226450	-1.57128	0.00852696	down	hypothetical protein
TGME49_245600	-2.11556	0.00853904	down	hypothetical protein
TGME49_264250	-1.02797	0.00867779	down	hypothetical protein
TGME49_270680	-1.3249	0.00916639	down	hypothetical protein
TGME49_315380	-2.71079	0.00926487	down	SAG-related sequence SRS53B
TGME49_207010	-2.52317	0.00937316	down	SAG-related sequence SRS48K
TGME49_299020	-2.53221	0.00959395	down	AP2 domain transcription factor AP2III-4
TGME49_311700	-3.88952	0.00988323	down	hypothetical protein
TGME49_218130	-2.71549	0.0104351	down	hypothetical protein
TGME49_252350	-1.14582	0.0105579	down	hypothetical protein
TGME49_233210	-2.35802	0.011297	down	hypothetical protein
TGME49_207410	-2.20226	0.0113349	down	tetratricopeptide repeat-containing protein
TGME49_258670	-1.34878	0.0113353	down	hypothetical protein
TGME49_305890	-3.87059	0.0113404	down	hypothetical protein
TGME49_312330	-1.12748	0.0117307	down	hypothetical protein
TGME49_244850	-3.06441	0.0117581	down	GMC oxidoreductase
TGME49_297280	-4.76087	0.0118174	down	hypothetical protein
TGME49_254330	-1.86353	0.0119096	down	lipase
TGME49_262110	-1.75353	0.0119333	down	hypothetical protein
TGME49_313650	-3.31316	0.0120207	down	hypothetical protein
TGME49_262590	-1.05927	0.0121885	down	hypothetical protein
TGME49_213960	-1.60116	0.0126947	down	hypothetical protein
TGME49_269035	-4.17009	0.0127181	down	nucleoside diphosphate kinase
TGME49_221855	-1.56664	0.012956	down	hypothetical protein
TGME49_290970	-3.6231	0.0130898	down	8-amino-7-oxononanoate synthase
TGME49_309230	-1.46842	0.0130898	down	hypothetical protein
TGME49_254020	-5.10289	0.0133428	down	dynein intermediate chain, putative
TGME49_307480	-4.85518	0.0138523	down	Toxoplasma gondii family B protein
TGME49_322010	-2.20278	0.0139309	down	myosin-light-chain kinase
TGME49_273478	-4.88726	0.0139349	down	dynein heavy chain, n-terminal region 2 protein
TGME49_217855	-2.91842	0.0144977	down	hypothetical protein
TGME49_239120	-2.23644	0.0145956	down	hypothetical protein
TGME49_206290	-1.08375	0.0147538	down	hypothetical protein
TGME49_206910	-4.72812	0.0152175	down	hypothetical protein
TGME49_225370	-4.54624	0.0154082	down	hypothetical protein
TGME49_300780	-6.27991	0.0160547	down	hypothetical protein
TGME49_229390	-1.37506	0.0160595	down	hypothetical protein
TGME49_221865	-1.06539	0.0170411	down	hypothetical protein
TGME49_277060	-2.27197	0.0172477	down	hypothetical protein
TGME49_287990	-1.59361	0.0182063	down	hypothetical protein
TGME49_272890	-1.50189	0.0196052	down	RNA recognition motif-containing protein
TGME49_248760	-4.52523	0.0197686	down	subtilisin SUB7
TGME49_280725	-2.6493	0.0211548	down	hypothetical protein
TGME49_304450	-1.82418	0.0218848	down	cation-transporting ATPase
TGME49_253925	-2.12945	0.0219598	down	zonadhesin family protein
TGME49_267490	-1.08081	0.0220821	down	preprocathepsin c precursor, putative
TGME49_268970	-2.22491	0.0221892	down	hypothetical protein
TGME49_259150	-2.34892	0.0223507	down	hypothetical protein
TGME49_307790	-2.32219	0.022568	down	hypothetical protein
TGME49_270595	-1.0908	0.0229162	down	UBA/TS-N domain-containing protein
TGME49_278360	-4.73576	0.0231514	down	Toxoplasma gondii family A protein
TGME49_240260	-4.51207	0.0244516	down	hypothetical protein
TGME49_291580	-4.56002	0.0244611	down	hypothetical protein
TGME49_245440	-2.57491	0.0252643	down	hypothetical protein
TGME49_295130	-2.13473	0.025693	down	hypothetical protein
TGME49_306870	-4.312	0.0258202	down	hypothetical protein
TGME49_290645	-4.79216	0.0260928	down	hypothetical protein
TGME49_210975	-1.57963	0.0266804	down	hypothetical protein
TGME49_239580	-2.69614	0.0267975	down	hypothetical protein
TGME49_224575	-1.81799	0.0268521	down	hypothetical protein
TGME49_205090	-1.87512	0.0277154	down	Toxoplasma gondii family D protein
TGME49_296640	-2.383	0.0280861	down	SAG-related sequence SRS48E
TGME49_243302	-4.31216	0.0285417	down	hypothetical protein
TGME49_219218	-1.32677	0.0288914	down	hypothetical protein
TGME49_288970	-4.3613	0.0295049	down	hypothetical protein
TGME49_207015	-3.21281	0.0296286	down	hypothetical protein
TGME49_299150	-1.60515	0.0306814	down	AP2 domain transcription factor AP2III-3
TGME49_229005	-1.65516	0.0308677	down	hypothetical protein
TGME49_267980	-1.27112	0.0331356	down	hypothetical protein
TGME49_218210	-2.76482	0.0343645	down	Chromosome-associated kinesin KLP1, putative
TGME49_281970	-4.33002	0.0352882	down	adenylate kinase superfamily protein
TGME49_231880	-2.66713	0.0364618	down	hypothetical protein
TGME49_214410	-1.06379	0.0365179	down	hypothetical protein
TGME49_309300	-1.09697	0.0366495	down	SAG-related sequence SRS55A
TGME49_315730	-3.16704	0.0374254	down	apical membrane antigen 1 protein
TGME49_238480	-4.07619	0.0388311	down	SAG-related sequence SRS22D
TGME49_257690	-3.28006	0.0389673	down	hypothetical protein
TGME49_281560	-2.93864	0.0390171	down	hypothetical protein
TGME49_309530	-3.20837	0.0410592	down	hypothetical protein
TGME49_322000	-1.3538	0.0413008	down	myosin-light-chain kinase
TGME49_229910	-4.10778	0.0437794	down	EF hand domain-containing protein
TGME49_207050	-4.27657	0.0459464	down	hypothetical protein
TGME49_254310	-4.06261	0.0464155	down	hypothetical protein
TGME49_220128	-1.2327	0.0474237	down	hypothetical protein
TGME49_240310	-1.74481	0.0489769	down	Toxoplasma gondii family E protein

## Sheet: ME49_vs_VEG
Table S6c. Differentially expressed genes in ME49 vs. VEG.
Gene ID	LogFC	Q Value	Regulation	Gene description	Column A: the gene identifier.
TGME49_214080	7.47639	1.97733e-16	up	toxofilin	Column B ~ D: edgeR results for differentially expressed genes.
TGME49_284598	7.03692	7.47803e-16	up	haloacid dehalogenase family hydrolase domain-containing protein	Column E: annotation of the genes.
TGME49_280500	6.87429	7.47803e-16	up	inorganic anion transporter, sulfate permease (SulP) family protein
TGME49_282000	5.30313	7.73767e-16	up	hypothetical protein	Legend:
TGME49_258508	7.24851	1.65432e-15	up	3'5'-cyclic nucleotide phosphodiesterase domain-containing protein	Gene ID: the unique identifier for a gene in database of NCBI or ToxoDB
TGME49_236990	5.81636	2.20584e-15	up	beta-ketoacyl synthase, N-terminal domain-containing protein	LogFC: Log (fold change between two groups)
TGME49_261022	3.35064	3.06308e-15	up	dynein heavy chain family protein	Q value: adjusted p value between two groups
TGME49_291070	5.65577	1.96224e-14	up	hypothetical protein	Regulation: upregulated or downregulated in test group
TGME49_268220	7.3183	2.05881e-14	up	hypothetical protein	Gene descriptiont: the functional output attributed to the gene, which is usually a protein or a functional RNA molecule
TGME49_297150	3.20574	2.63511e-14	up	MORN repeat-containing protein
TGME49_200700	8.48327	4.86592e-14	up	Toxoplasma gondii family C protein
TGME49_315802	2.77067	8.03333e-14	up	hypothetical protein
TGME49_301480	9.07177	1.39978e-13	up	hypothetical protein
TGME49_291170	6.25877	1.51443e-13	up	hypothetical protein
TGME49_218400	7.22013	1.92967e-13	up	NEK kinase
TGME49_255290	3.61759	1.92967e-13	up	hypothetical protein
TGME49_222160	3.05055	2.06522e-13	up	aldehyde dehydrogenase
TGME49_218910	2.92274	2.37596e-13	up	hypothetical protein
TGME49_319312	3.45732	3.18791e-13	up	hypothetical protein
TGME49_295720	5.03046	5.32364e-13	up	sulfite oxidase, putative
TGME49_301890	4.39132	6.40781e-13	up	Toxoplasma gondii family B protein
TGME49_220460	3.8387	9.21251e-13	up	SNF7 family protein
TGME49_249840	2.32574	1.62325e-12	up	dynein heavy chain 2, putative
TGME49_244850	7.30846	2.1885e-12	up	GMC oxidoreductase
TGME49_277930	4.54855	3.15684e-12	up	hypothetical protein
TGME49_207875	5.02559	3.16207e-12	up	GCC2 and GCC3 domain-containing protein
TGME49_288475	6.49029	5.28928e-12	up	hypothetical protein
TGME49_256865	5.19336	5.53516e-12	up	WD repeat domain 35 family protein
TGME49_203290	2.54892	6.78524e-12	up	hypothetical protein
TGME49_275370	8.67548	7.49537e-12	up	SAG-related sequence SRS47C
TGME49_223660	2.09588	7.91973e-12	up	50S ribosomal protein L4, putative
TGME49_317705	5.32302	1.39825e-11	up	enoyl-CoA hydratase/isomerase family protein
TGME49_271025	3.53287	1.62011e-11	up	hypothetical protein
TGME49_290310	1.85663	1.76402e-11	up	hypothetical protein
TGME49_258512	8.61593	2.11812e-11	up	hypothetical protein
TGME49_201690	5.28824	2.11812e-11	up	BT1 family protein
TGME49_305610	2.39169	2.11812e-11	up	hypothetical protein
TGME49_238200	3.1225	5.28832e-11	up	alpha/beta hydrolase fold domain-containing protein
TGME49_211860	1.86805	5.8327e-11	up	hypothetical protein
TGME49_218390	7.02761	6.22592e-11	up	hypothetical protein
TGME49_207665	2.49142	6.22592e-11	up	kinesin motor domain-containing protein
TGME49_213780	3.53276	1.07977e-10	up	radical SAM domain-containing protein
TGME49_212735	1.94345	1.1757e-10	up	hypothetical protein
TGME49_239020	1.59407	1.1757e-10	up	ABC transporter transmembrane region domain-containing protein
TGME49_203815	3.99472	1.20123e-10	up	hypothetical protein
TGME49_267020	1.65903	1.40595e-10	up	hypothetical protein
TGME49_281600	4.24016	1.57835e-10	up	hypothetical protein
TGME49_237070	3.21545	1.88631e-10	up	hypothetical protein
TGME49_223060	3.53838	2.46549e-10	up	MORN repeat-containing protein
TGME49_272440	5.9431	2.91833e-10	up	RNA recognition motif-containing protein
TGME49_207865	3.57136	2.91833e-10	up	GCC2 and GCC3 domain-containing protein
TGME49_257720	5.00273	3.03655e-10	up	proton ATPase, putative
TGME49_281400	1.53265	3.20804e-10	up	phosphofructokinase domain-containing protein
TGME49_202280	2.61187	3.35139e-10	up	WD domain, G-beta repeat-containing protein
TGME49_231780	2.45603	3.61183e-10	up	hypothetical protein
TGME49_213445	1.76581	3.95025e-10	up	hypothetical protein
TGME49_204360	3.02564	3.97217e-10	up	subtilisin SUB4
TGME49_255280	4.73225	4.36846e-10	up	hypothetical protein
TGME49_201670	1.95979	4.712e-10	up	DnaJ domain-containing protein
TGME49_202580	2.91612	5.00802e-10	up	ATPase, AAA family protein
TGME49_267010	3.53085	5.2419e-10	up	hypothetical protein
TGME49_233870	1.30776	5.30343e-10	up	hypothetical protein
TGME49_306338	2.51145	1.05635e-09	up	dynein gamma chain, flagellar outer arm, putative
TGME49_204510	1.58241	1.56009e-09	up	WD domain, G-beta repeat-containing protein
TGME49_218340	2.39163	1.65134e-09	up	hypothetical protein
TGME49_253020	1.27871	1.7085e-09	up	hypothetical protein
TGME49_229140	1.27781	2.01583e-09	up	MaoC family domain-containing protein
TGME49_265390	1.37146	2.23891e-09	up	hypothetical protein
TGME49_244260	3.4844	2.35532e-09	up	hypothetical protein
TGME49_294400	2.31245	2.68257e-09	up	hypothetical protein
TGME49_319740	1.84988	2.70346e-09	up	transporter, major facilitator family protein
TGME49_203135	5.52363	2.992e-09	up	dynein heavy chain family protein
TGME49_265220	1.42758	3.54275e-09	up	co-chaperone GrpE protein
TGME49_237425	1.34886	4.50482e-09	up	AP2 domain transcription factor AP2X-6
TGME49_266740	5.74596	4.92753e-09	up	RNA recognition motif-containing protein
TGME49_219832	1.30446	6.67517e-09	up	cyclin-dependent kinase regulatory subunit protein
TGME49_219370	5.76179	6.97338e-09	up	hypothetical protein
TGME49_243720	4.11043	7.14693e-09	up	peroxisomal biogenesis factor PEX11
TGME49_210960	1.38369	7.25553e-09	up	replication factor C subunit 4, putative
TGME49_267390	1.35075	7.97033e-09	up	DNA-directed RNA polymerase I RPAC1
TGME49_234440	1.83939	9.13633e-09	up	aminotransferase, putative
TGME49_272740	1.02615	9.57858e-09	up	DNA-directed RNA polymerase III RPC2
TGME49_311490	1.73887	1.05701e-08	up	hypothetical protein
TGME49_266010	1.14799	1.13696e-08	up	phosphatidylinositol 3- and 4-kinase
TGME49_278930	1.42854	1.13986e-08	up	Tubulin-tyrosine ligase family protein
TGME49_306300	1.25821	1.13986e-08	up	hypothetical protein
TGME49_256792	4.32352	1.21769e-08	up	hypothetical protein
TGME49_305890	7.92705	1.22356e-08	up	hypothetical protein
TGME49_291075	3.3092	1.27362e-08	up	hypothetical protein
TGME49_313440	1.40474	1.34946e-08	up	hypothetical protein
TGME49_254840	1.78479	1.4362e-08	up	tetratricopeptide repeat-containing protein
TGME49_237170	1.04843	1.59436e-08	up	hypothetical protein
TGME49_313950	4.0206	1.83468e-08	up	GMC oxidoreductase
TGME49_268020	3.30285	1.92923e-08	up	transporter, major facilitator family protein
TGME49_278965	6.03809	1.95014e-08	up	hypothetical protein
TGME49_273030	1.10601	2.14112e-08	up	phosphoglycerate mutase family protein
TGME49_271010	5.0991	2.38533e-08	up	hypothetical protein
TGME49_254820	1.3625	2.52848e-08	up	hypothetical protein
TGME49_231920	1.17368	3.07667e-08	up	oxidoreductase, short chain dehydrogenase/reductase family protein
TGME49_320180	3.40896	3.93565e-08	up	SAG-related sequence SRS16C
TGME49_287515	1.6316	4.17608e-08	up	hypothetical protein
TGME49_236980	1.95851	4.60391e-08	up	AMP-binding enzyme domain-containing protein
TGME49_315123	2.69726	5.15708e-08	up	hypothetical protein
TGME49_225105	2.22774	5.30315e-08	up	hypothetical protein
TGME49_270060	1.1696	5.30315e-08	up	hypothetical protein
TGME49_284010	1.23557	5.816e-08	up	5'-3' exonuclease, N-terminal resolvase family domain-containing protein
TGME49_239510	4.94097	6.27569e-08	up	hypothetical protein
TGME49_246760	3.47271	6.5248e-08	up	hypothetical protein
TGME49_315798	2.7218	6.83397e-08	up	hypothetical protein
TGME49_261075	2.2499	7.12748e-08	up	hypothetical protein
TGME49_267450	1.05771	7.43014e-08	up	alpha-tubulin suppressor protein
TGME49_226720	1.18331	1.04998e-07	up	translin family protein
TGME49_256800	1.8498	1.14094e-07	up	hypothetical protein
TGME49_289070	1.15825	1.22401e-07	up	E1-E2 ATPase subfamily protein
TGME49_253170	1.34778	1.36686e-07	up	zinc carboxypeptidase, putative
TGME49_220280	2.40074	1.47188e-07	up	mucin family glycoprotein
TGME49_228280	1.26553	1.47188e-07	up	hypothetical protein
TGME49_285210	1.07426	1.58921e-07	up	hypothetical protein
TGME49_321640	1.49224	1.75886e-07	up	cell division protein CDC48AP
TGME49_233153	4.62836	1.77379e-07	up	hypothetical protein
TGME49_212725	1.07278	1.81309e-07	up	hypothetical protein
TGME49_293480	1.06347	2.03042e-07	up	MoeA N-terminal region (domain I and II) domain-containing protein
TGME49_320270	4.0147	2.52357e-07	up	hypothetical protein
TGME49_293500	1.94186	2.52357e-07	up	hypothetical protein
TGME49_276155	2.94627	2.59497e-07	up	hypothetical protein
TGME49_226515	6.62757	2.79762e-07	up	hypothetical protein
TGME49_225090	1.03291	3.12117e-07	up	hypothetical protein
TGME49_218192	1.29161	3.45998e-07	up	hypothetical protein
TGME49_254603	4.3077	3.80282e-07	up	hypothetical protein
TGME49_216640	1.44231	3.83858e-07	up	GHMP kinase, putative
TGME49_311755	6.09298	4.01686e-07	up	plasma membrane protein 62D16
TGME49_216285	4.50186	4.03775e-07	up	hypothetical protein
TGME49_217020	1.0278	4.05553e-07	up	ATPase, AFG1 family protein
TGME49_240600	1.06703	4.28164e-07	up	chaperonin cpn60, putative
TGME49_238110	1.04329	4.36804e-07	up	replication factor a protein 3 protein
TGME49_214580	5.13924	4.41148e-07	up	tetratricopeptide repeat-containing protein
TGME49_298820	5.51928	4.43323e-07	up	hypothetical protein
TGME49_276200	1.09628	5.10586e-07	up	hypothetical protein
TGME49_252440	1.11941	5.115e-07	up	peptidase c13 family protein
TGME49_218470	6.204	5.30437e-07	up	protein disulfide-isomerase, putative
TGME49_285400	5.21736	5.57085e-07	up	hypothetical protein
TGME49_285480	1.14342	6.056e-07	up	hypothetical protein
TGME49_204460	5.999	6.24036e-07	up	hydroxymethylglutaryl-CoA lyase, putative
TGME49_288220	6.70614	6.80748e-07	up	hypothetical protein
TGME49_289210	1.08508	6.85083e-07	up	prefoldin subunit protein
TGME49_284602	6.62945	7.26431e-07	up	E1-E2 ATPase subfamily protein
TGME49_273130	1.11768	7.3873e-07	up	SAG-related sequence SRS30A
TGME49_222020	1.48149	7.86669e-07	up	phosphoglycerate kinase PGKII
TGME49_311730	1.06183	8.02833e-07	up	hypothetical protein
TGME49_281590	3.32246	8.03467e-07	up	hypothetical protein
TGME49_275360	8.34749	8.18169e-07	up	SAG-related sequence SRS47B
TGME49_202640	1.43982	8.69146e-07	up	RNA pseudouridine synthase superfamily protein
TGME49_251855	4.07486	8.87319e-07	up	hypothetical protein
TGME49_239580	7.81125	9.49018e-07	up	hypothetical protein
TGME49_205658	2.43817	9.70331e-07	up	F5/8 type C domain-containing protein
TGME49_272290	1.13377	1.05596e-06	up	pyruvate dehydrogenase complex subunit PD-HE1Beta
TGME49_271770	1.16867	1.13175e-06	up	hypothetical protein
TGME49_240285	4.06627	1.1661e-06	up	hypothetical protein
TGME49_244406	4.77744	1.24832e-06	up	cysteine dioxygenase type i protein
TGME49_249660	2.95329	1.35914e-06	up	hypothetical protein
TGME49_270273	3.73482	1.39218e-06	up	hypothetical protein
TGME49_237860	1.587	1.4581e-06	up	protein kinase domain-containing protein
TGME49_261070	1.96179	1.60749e-06	up	apicoplast triosephosphate translocator APT1
TGME49_328900	4.89359	1.65768e-06	up	hypothetical protein
TGME49_272020	3.97818	1.81995e-06	up	hypothetical protein
TGME49_221922	1.28898	1.99402e-06	up	NifU family domain-containing protein
TGME49_270340	2.66059	1.9949e-06	up	BTB/POZ domain-containing protein
TGME49_216610	3.24855	2.01027e-06	up	ribosomal RNA large subunit methyltransferase J protein
TGME49_201240	1.12453	2.02624e-06	up	hypothetical protein
TGME49_222420	2.5032	2.06082e-06	up	hypothetical protein
TGME49_258200	3.19892	2.15236e-06	up	hypothetical protein
TGME49_269930	2.08743	2.25465e-06	up	calcium binding egf domain-containing protein
TGME49_201850	2.54403	2.28774e-06	up	WD domain, G-beta repeat-containing protein
TGME49_229405	3.6137	2.46485e-06	up	3'5'-cyclic nucleotide phosphodiesterase domain-containing protein
TGME49_246763	4.06933	2.90158e-06	up	hypothetical protein
TGME49_210450	2.41689	2.97415e-06	up	hypothetical protein
TGME49_245746	2.8354	3.09795e-06	up	hypothetical protein
TGME49_220450	1.49321	3.15048e-06	up	ribonuclease HI protein
TGME49_250920	3.58599	3.50111e-06	up	tetratricopeptide repeat-containing protein
TGME49_253690	1.23794	3.65892e-06	up	hypothetical protein
TGME49_210490	1.08645	3.68316e-06	up	hypothetical protein
TGME49_277950	3.66994	3.82764e-06	up	lipase
TGME49_224140	3.59709	3.8521e-06	up	hypothetical protein
TGME49_221220	2.53199	3.86228e-06	up	hypothetical protein
TGME49_269910	1.35918	4.76544e-06	up	transcription factor C2H2, putative
TGME49_297495	3.60774	4.80191e-06	up	hypothetical protein
TGME49_288450	1.30023	4.82707e-06	up	aldehyde dehydrogenase (NAD) family protein
TGME49_203230	2.96754	5.3465e-06	up	hypothetical protein
TGME49_305980	1.33329	5.46137e-06	up	pyruvate dehydrogenase complex subunit PDH-E3I
TGME49_211330	1.44626	5.85226e-06	up	methionine aminopeptidase
TGME49_253070	1.21127	5.93952e-06	up	hydrolase, TatD family protein
TGME49_286770	1.16626	7.91599e-06	up	hypothetical protein
TGME49_255620	7.89638	8.12626e-06	up	B9-C2 domain-containing protein
TGME49_318275	3.5111	8.68985e-06	up	peptidyl-prolyl cis-trans isomerase, FKBP-type domain-containing protein
TGME49_241130	1.82852	9.39448e-06	up	hypothetical protein
TGME49_222340	4.7427	1.15182e-05	up	NOL1/NOP2/sun family protein
TGME49_203110	8.23721	1.16324e-05	up	citrate synthase, putative
TGME49_266380	1.2914	1.16887e-05	up	hypothetical protein
TGME49_232580	4.19016	1.34429e-05	up	propionate-CoA ligase
TGME49_267308	5.58187	1.41328e-05	up	myosin heavy chain, putative
TGME49_288455	1.74083	1.41328e-05	up	hypothetical protein
TGME49_227970	1.07943	1.42952e-05	up	histone family DNA-binding protein
TGME49_230130	3.92666	1.53925e-05	up	hypothetical protein
TGME49_329200	3.48471	1.5807e-05	up	hypothetical protein
TGME49_240290	5.08818	1.61856e-05	up	hypothetical protein
TGME49_205430	3.80229	1.94362e-05	up	isovaleryl-CoA dehydrogenase
TGME49_225990	1.47007	1.98139e-05	up	acyl transferase domain-containing protein
TGME49_286670	2.55065	2.01703e-05	up	hypothetical protein
TGME49_312480	1.14599	2.05335e-05	up	uracil phosphoribosyltransferase FUR1, putative
TGME49_264200	1.00398	2.05335e-05	up	hypothetical protein
TGME49_287270	1.17225	2.24204e-05	up	hypothetical protein
TGME49_289222	3.00234	2.37799e-05	up	hypothetical protein
TGME49_245432	1.98344	2.63624e-05	up	hypothetical protein
TGME49_200230	4.57987	2.66233e-05	up	microneme protein MIC17C
TGME49_315560	2.75195	2.68203e-05	up	ATP-binding cassette G family transporter ABCG77
TGME49_221890	1.71208	2.72682e-05	up	WD domain, G-beta repeat-containing protein
TGME49_260840	1.08668	2.72682e-05	up	hypothetical protein
TGME49_269600	2.40692	3.08995e-05	up	biotin-requiring enzyme domain-containing protein
TGME49_229320	3.77419	3.09451e-05	up	Cof family hydrolase subfamily protein
TGME49_271015	4.85431	3.15391e-05	up	hypothetical protein
TGME49_229170	3.69483	3.22036e-05	up	formate/nitrite transporter protein
TGME49_257690	4.15316	3.50739e-05	up	hypothetical protein
TGME49_312110	1.05036	3.51841e-05	up	apicoplast-associated thioredoxin family protein Atrx1
TGME49_251830	3.11609	3.84764e-05	up	hypothetical protein
TGME49_257000	1.94645	4.11355e-05	up	hypothetical protein
TGME49_265430	2.87871	4.21744e-05	up	hypothetical protein
TGME49_281560	3.74193	4.50052e-05	up	hypothetical protein
TGME49_329300	3.32117	4.89486e-05	up	hypothetical protein
TGME49_283840	2.87009	4.89486e-05	up	GATA zinc finger domain-containing protein
TGME49_320015	1.00265	5.07917e-05	up	hypothetical protein
TGME49_284615	2.09365	6.47326e-05	up	hypothetical protein
TGME49_254830	1.40454	6.49293e-05	up	hypothetical protein
TGME49_205250	8.73477	6.7267e-05	up	rhoptry protein ROP18
TGME49_311830	2.80243	7.30211e-05	up	hypothetical protein
TGME49_313385	1.0482	7.41259e-05	up	hypothetical protein
TGME49_293258	1.95631	7.61387e-05	up	hypothetical protein
TGME49_266670	4.32079	7.67374e-05	up	hypothetical protein
TGME49_215500	1.47427	7.75189e-05	up	TPR repeat-containing protein
TGME49_203200	3.67983	7.84495e-05	up	hypothetical protein
TGME49_272200	3.56534	8.13242e-05	up	AGC kinase
TGME49_229330	2.9677	8.36219e-05	up	Cof family hydrolase subfamily protein
TGME49_235860	2.56452	8.56114e-05	up	subtilisin SUB11
TGME49_238160	2.08814	8.68557e-05	up	hypothetical protein
TGME49_266035	2.44067	8.72063e-05	up	hypothetical protein
TGME49_200340	1.74097	9.46673e-05	up	hypothetical protein
TGME49_314358	1.3228	9.84668e-05	up	hypothetical protein
TGME49_239570	7.48593	0.000105643	up	hypothetical protein
TGME49_207350	2.0978	0.000109284	up	hypothetical protein
TGME49_270655	6.9698	0.000114794	up	hypothetical protein
TGME49_286150	1.90054	0.000125041	up	PAN/Apple domain-containing protein
TGME49_263450	1.32128	0.00012837	up	hypothetical protein
TGME49_255710	2.9844	0.000144412	up	ULK kinase
TGME49_214760	1.57285	0.000149577	up	erythronate-4-phosphate dehydrogenase domain-containing protein
TGME49_221830	2.32624	0.000153099	up	subtilisin SUB12
TGME49_226330	1.26709	0.000153099	up	hypothetical protein
TGME49_216280	5.41134	0.00015904	up	adenylate and guanylate cyclase catalytic domain-containing protein
TGME49_286040	3.80004	0.000161513	up	hypothetical protein
TGME49_260480	1.40713	0.000169886	up	leucine rich repeat-containing protein
TGME49_265120	4.42211	0.000183191	up	rhoptry neck protein, putative
TGME49_265030	4.96596	0.000185714	up	hypothetical protein
TGME49_206605	1.32426	0.000189458	up	hypothetical protein
TGME49_271310	4.50265	0.000190135	up	hypothetical protein
TGME49_235515	2.54476	0.000198595	up	MORN repeat-containing protein
TGME49_267312	4.51891	0.000216666	up	myosin heavy chain, putative
TGME49_278840	2.08772	0.000227804	up	hypothetical protein
TGME49_214850	1.34658	0.000249111	up	1-deoxy-D-xylulose 5-phosphate reductoisomerase, putative
TGME49_271070	1.16939	0.000254971	up	hypothetical protein
TGME49_315100	2.11085	0.000279591	up	hypothetical protein
TGME49_254430	2.04557	0.000285405	up	microneme protein, putative
TGME49_272730	2.04483	0.000323169	up	hypothetical protein
TGME49_257810	2.07009	0.000343869	up	hypothetical protein
TGME49_243470	4.3098	0.000366248	up	hypothetical protein
TGME49_231991	1.50598	0.000401555	up	hypothetical protein
TGME49_226010	1.06807	0.000423477	up	pterin-4-alpha-carbinolamine dehydratase
TGME49_251570	1.36215	0.000443861	up	CAAX amino terminal protease family protein
TGME49_275470	1.20102	0.000463417	up	dense granule protein GRA15
TGME49_262470	3.56598	0.000510428	up	C protein immunoglobulin-A-binding beta antigen, putative
TGME49_255690	2.06382	0.000528191	up	2-C-methyl-D-erythritol 2,4-cyclodiphosphate synthase domain-containing protein
TGME49_217750	1.11845	0.000551465	up	hypothetical protein
TGME49_213880	1.11465	0.000599543	up	hypothetical protein
TGME49_294850	3.90343	0.000648776	up	actin-like protein ALP7
TGME49_276960	2.28767	0.000721239	up	tetratricopeptide repeat-containing protein
TGME49_288050	2.87393	0.000721716	up	intraflagellar transport protein 172, putative
TGME49_267030	1.33582	0.000743375	up	ribonuclease type III Dicer
TGME49_251857	3.12956	0.000776764	up	hypothetical protein
TGME49_314350	2.50442	0.000781022	up	hypothetical protein
TGME49_234940	2.48812	0.000786839	up	hypothetical protein
TGME49_224180	1.93065	0.000869614	up	hypothetical protein
TGME49_219828	4.79898	0.000880094	up	HMG (high mobility group) box domain-containing protein
TGME49_244726	1.31371	0.000880094	up	hypothetical protein
TGME49_205170	1.30807	0.000899375	up	hypothetical protein
TGME49_293252	1.73163	0.000911379	up	hypothetical protein
TGME49_265205	2.58595	0.000951874	up	WD domain, G-beta repeat-containing protein
TGME49_285700	1.00565	0.00099883	up	ubiquitin fusion degradation protein UFD1AP
TGME49_260830	1.37802	0.00110073	up	hypothetical protein
TGME49_230470	1.37347	0.00111101	up	rhoptry kinase family protein ROP46, putative
TGME49_309860	1.22068	0.00112404	up	hypothetical protein
TGME49_267460	1.38809	0.00114156	up	AP2 domain transcription factor AP2IX-1
TGME49_245670	1.36772	0.00114884	up	pyruvate dehydrogenase complex subunit PDH-E1Alpha
TGME49_269588	1.36604	0.00160074	up	hypothetical protein
TGME49_218500	2.18197	0.00163486	up	hypothetical protein
TGME49_224170	1.87572	0.00166046	up	SAG-related sequence SRS60A
TGME49_297245	1.03278	0.00166046	up	transporter, major facilitator family protein
TGME49_271315	3.76941	0.00166326	up	hypothetical protein
TGME49_260530	2.70024	0.00175971	up	Sel1 repeat-containing protein
TGME49_254060	1.68966	0.00179594	up	SAG-related sequence SRS14A
TGME49_206570	4.06998	0.0019129	up	kinesin, putative
TGME49_225070	3.06931	0.0019129	up	hypothetical protein
TGME49_206610	1.21743	0.00192169	up	pyruvate dehydrogenase complex subunit PDH-E2
TGME49_248440	1.90754	0.00193998	up	hypothetical protein
TGME49_313220	3.5312	0.00194186	up	hypothetical protein
TGME49_237490	2.93078	0.00199175	up	centrin family protein
TGME49_294650	1.8908	0.00230965	up	hypothetical protein
TGME49_319890	1.09021	0.00245656	up	hypothetical protein
TGME49_310260	3.24409	0.00273935	up	hypothetical protein
TGME49_222300	1.0491	0.00308476	up	hypothetical protein
TGME49_315127	4.19509	0.00368151	up	hypothetical protein
TGME49_295020	1.66668	0.0037945	up	Sterol-sensing domain of SREBP cleavage-activation domain-containing protein
TGME49_237450	1.43056	0.00381786	up	hypothetical protein
TGME49_254350	6.21591	0.00396204	up	endo-1,3(4)-beta-glucanase
TGME49_294320	2.65489	0.00410987	up	Oxysterol-binding protein
TGME49_266130	2.60846	0.00413612	up	peroxiredoxin PRX2
TGME49_228990	1.05857	0.00430772	up	zinc finger (CCCH type) motif-containing protein
TGME49_253050	1.13488	0.00436571	up	hypothetical protein
TGME49_230555	3.02783	0.00452763	up	adenylate and guanylate cyclase catalytic domain-containing protein
TGME49_253350	1.06351	0.00453815	up	hypothetical protein
TGME49_202445	5.48305	0.00486083	up	hypothetical protein
TGME49_217915	1.51043	0.00490297	up	hypothetical protein
TGME49_260205	1.05112	0.00528877	up	hypothetical protein
TGME49_322500	2.82291	0.00548108	up	hypothetical protein
TGME49_233210	1.84849	0.00549173	up	hypothetical protein
TGME49_278005	2.21864	0.00549426	up	hypothetical protein
TGME49_293030	2.16509	0.00579212	up	hypothetical protein
TGME49_294805	1.21742	0.00581236	up	hypothetical protein
TGME49_243370	3.70556	0.00584576	up	hypothetical protein
TGME49_252070	4.07718	0.00639987	up	KRUF family protein
TGME49_289240	2.67223	0.00671379	up	DnaJ domain-containing protein
TGME49_217951	5.54211	0.0071623	up	hypothetical protein
TGME49_230905	1.01297	0.00739117	up	hydrolase, alpha/beta fold family protein
TGME49_242250	3.175	0.00744501	up	rhoptry kinase family protein ROP19B
TGME49_239120	1.99294	0.00749952	up	hypothetical protein
TGME49_233040	2.27823	0.00765801	up	3'5'-cyclic nucleotide phosphodiesterase domain-containing protein
TGME49_217961	1.26782	0.00770702	up	hypothetical protein
TGME49_225098	2.21489	0.00781473	up	hypothetical protein
TGME49_312635	3.52216	0.00796098	up	hypothetical protein
TGME49_217740	1.1551	0.00837212	up	3-ketoacyl-(acyl-carrier-protein) reductase
TGME49_288590	1.35374	0.00861818	up	hypothetical protein
TGME49_213885	1.01665	0.0086232	up	hypothetical protein
TGME49_224932	2.31041	0.00885464	up	hypothetical protein
TGME49_218890	2.30575	0.0089755	up	hypothetical protein
TGME49_217178	2.15602	0.00926194	up	hypothetical protein
TGME49_258622	2.41103	0.00975296	up	hypothetical protein
TGME49_278100	1.17796	0.00983436	up	Toxoplasma gondii family A protein
TGME49_213850	3.20519	0.00983667	up	MORN repeat-containing protein
TGME49_225102	4.12608	0.00994298	up	hypothetical protein
TGME49_269582	2.45288	0.0101363	up	hypothetical protein
TGME49_267470	1.26367	0.0102475	up	cold-shock DNA-binding domain-containing protein
TGME49_211660	1.34904	0.0105475	up	hypothetical protein
TGME49_226100	2.36499	0.0105511	up	haloacid dehalogenase family hydrolase domain-containing protein
TGME49_239755	2.23961	0.0107117	up	hypothetical protein
TGME49_223900	1.68873	0.010798	up	hypothetical protein
TGME49_299230	2.94953	0.011191	up	F-box domain-containing protein
TGME49_216290	1.62184	0.0114733	up	hypothetical protein
TGME49_217930	1.00798	0.0118082	up	hypothetical protein
TGME49_219218	1.42347	0.0131693	up	hypothetical protein
TGME49_253925	1.71492	0.0131787	up	zonadhesin family protein
TGME49_297725	1.9532	0.0150153	up	hypothetical protein
TGME49_225953	3.12057	0.016311	up	hypothetical protein
TGME49_294595	2.02491	0.0168841	up	hypothetical protein
TGME49_291340	2.98577	0.0171453	up	hypothetical protein
TGME49_262800	2.99365	0.0177846	up	hypothetical protein
TGME49_257130	1.52372	0.0180272	up	zinc finger (CCCH type) motif-containing protein
TGME49_212710	3.06053	0.0207785	up	phenylalanine-4-hydroxylase
TGME49_278910	1.93802	0.0214376	up	O-acetylserine (thiol) lyase 2, putative
TGME49_259150	1.69221	0.0214376	up	hypothetical protein
TGME49_261018	1.10563	0.0214527	up	kelch repeat-containing protein
TGME49_271285	3.47596	0.0221229	up	leucine rich repeat-containing protein
TGME49_268985	1.06078	0.0226866	up	hypothetical protein
TGME49_211385	5.44312	0.02302	up	hypothetical protein
TGME49_254360	4.93516	0.0239241	up	hypothetical protein
TGME49_285445	1.08999	0.0246779	up	hypothetical protein
TGME49_248677	1.48688	0.0255138	up	nucleic acid binding protein, putative
TGME49_315845	3.22172	0.0261022	up	kinesin motor domain-containing protein
TGME49_273080	2.70311	0.0267302	up	hypothetical protein
TGME49_205140	2.71529	0.0268187	up	hypothetical protein
TGME49_233950	2.86293	0.02792	up	hypothetical protein
TGME49_263460	1.22824	0.0280786	up	hypothetical protein
TGME49_270950	1.82935	0.0304662	up	hypothetical protein
TGME49_215340	2.03991	0.0310818	up	AP2 domain transcription factor AP2X-10
TGME49_232170	4.88615	0.0316839	up	hypothetical protein
TGME49_259155	1.53919	0.0318939	up	hypothetical protein
TGME49_275870	1.21544	0.032183	up	tubulin/FtsZ family, GTPase domain-containing protein
TGME49_307840	4.55295	0.0324397	up	SF-assemblin/beta giardin protein
TGME49_247850	2.28344	0.0330444	up	hypothetical protein
TGME49_217170	5.21762	0.0353429	up	hypothetical protein
TGME49_228220	4.66416	0.0364122	up	MYND finger domain-containing protein
TGME49_315830	1.79874	0.0367523	up	hypothetical protein
TGME49_267980	1.16725	0.0378377	up	hypothetical protein
TGME49_269225	1.55735	0.038853	up	hypothetical protein
TGME49_240790	4.83293	0.0398718	up	hypothetical protein
TGME49_222385	4.50236	0.0402874	up	hypothetical protein
TGME49_243330	1.90915	0.0405024	up	hypothetical protein
TGME49_211050	4.58335	0.0410218	up	ATPase, AAA family protein
TGME49_222980	4.87562	0.0417001	up	hypothetical protein
TGME49_244715	4.7726	0.0422672	up	hypothetical protein
TGME49_264182	2.08344	0.0434735	up	hypothetical protein
TGME49_245748	1.70442	0.0434735	up	hypothetical protein
TGME49_251820	2.29179	0.0438845	up	hypothetical protein
TGME49_243500	4.58292	0.044924	up	CAM kinase, SNF1/AMK1 family ToxPK1
TGME49_222075	4.50239	0.0480468	up	hypothetical protein
TGME49_295750	4.47698	0.0494617	up	IgA-specific serine endopeptidase
TGME49_217410	-5.72312	3.61613e-17	down	hypothetical protein
TGME49_296231	-4.63309	7.47803e-16	down	hypothetical protein
TGME49_217420	-6.26063	7.73767e-16	down	hypothetical protein
TGME49_292260	-8.33875	8.74334e-16	down	SAG-related sequence SRS36B
TGME49_300980	-9.02292	1.15125e-15	down	hypothetical protein
TGME49_250670	-4.77641	1.67232e-14	down	hypothetical protein
TGME49_306230	-7.81781	1.75971e-14	down	hypothetical protein
TGME49_300990	-8.28567	1.96224e-14	down	Toxoplasma gondii family C protein
TGME49_250500	-4.31658	2.63511e-14	down	hypothetical protein
TGME49_219660	-4.89752	5.12554e-14	down	hypothetical protein
TGME49_309930	-2.65277	5.23061e-14	down	melibiase subfamily protein
TGME49_240880	-4.86942	1.53654e-13	down	hypothetical protein
TGME49_284420	-5.19224	2.8577e-13	down	hypothetical protein
TGME49_278420	-7.85421	2.85812e-13	down	Toxoplasma gondii family A protein
TGME49_214430	-3.0244	3.33329e-12	down	hypothetical protein
TGME49_305790	-4.48216	3.36604e-12	down	hypothetical protein
TGME49_289050	-2.633	4.83632e-12	down	FIKK kinase, putative
TGME49_224760	-6.16981	5.1497e-12	down	SAG-related sequence SRS40E
TGME49_286740	-3.14796	5.85358e-12	down	microneme-like protein
TGME49_308093	-1.68098	5.87288e-12	down	rhoptry kinase family protein (incomplete catalytic triad)
TGME49_267140	-2.49152	7.46485e-12	down	SAG-related sequence SRS38B
TGME49_234380	-3.36438	7.49913e-12	down	hypothetical protein
TGME49_249230	-6.49122	9.30888e-12	down	hypothetical protein
TGME49_292280	-5.51226	9.30888e-12	down	SAG-related sequence SRS36D
TGME49_201180	-1.69112	1.122e-11	down	hypothetical protein
TGME49_223480	-3.55271	1.52421e-11	down	sushi domain (scr repeat) domain-containing protein
TGME49_210095	-5.78662	2.51161e-11	down	hypothetical protein
TGME49_217400	-4.28467	3.1609e-11	down	hypothetical protein
TGME49_242110	-6.92413	5.28832e-11	down	rhoptry kinase family protein ROP38
TGME49_252065	-3.26137	5.62737e-11	down	KRUF family protein
TGME49_235920	-1.92464	5.64318e-11	down	dynein, axonemal, heavy chain 2 family protein
TGME49_213635	-5.55446	6.16467e-11	down	hypothetical protein
TGME49_268230	-4.74481	6.22592e-11	down	hypothetical protein
TGME49_241710	-4.12083	6.47879e-11	down	hypothetical protein
TGME49_278110	-4.92846	9.18093e-11	down	1,3-beta-glucan synthase component protein
TGME49_278370	-4.57196	9.18174e-11	down	Toxoplasma gondii family A protein
TGME49_267150	-5.04663	1.2479e-10	down	SAG-related sequence SRS38C
TGME49_295430	-3.68601	1.42082e-10	down	hypothetical protein
TGME49_266640	-1.60835	1.42082e-10	down	Acetyl-coenzyme A synthetase 2, putative
TGME49_255460	-5.58874	1.57274e-10	down	EGF family domain-containing protein
TGME49_280470	-2.48421	1.57274e-10	down	AP2 domain transcription factor AP2VIIa-1
TGME49_249150	-3.39052	1.64943e-10	down	PAN domain-containing protein
TGME49_287440	-4.47518	1.69921e-10	down	hypothetical protein
TGME49_297920	-4.80119	2.91833e-10	down	hypothetical protein
TGME49_273980	-4.2559	3.11265e-10	down	hypothetical protein
TGME49_301170	-7.78814	3.20804e-10	down	SAG-related sequence SRS19D
TGME49_301160	-2.17715	3.61183e-10	down	SAG-related sequence SRS19C
TGME49_295440	-1.76968	3.66952e-10	down	hypothetical protein
TGME49_321710	-8.00468	4.36846e-10	down	hypothetical protein
TGME49_222060	-1.96357	4.39901e-10	down	hypothetical protein
TGME49_284310	-6.52353	4.41325e-10	down	hypothetical protein
TGME49_301150	-5.17336	4.63826e-10	down	SAG-related sequence SRS19B
TGME49_278240	-3.59903	5.18094e-10	down	Zn-finger in Ran binding protein and others domain-containing protein
TGME49_269085	-5.22513	5.23022e-10	down	hypothetical protein
TGME49_207600	-1.91781	5.87956e-10	down	tubulin/FtsZ family, GTPase domain-containing protein
TGME49_278430	-7.96708	6.08592e-10	down	Toxoplasma gondii family A protein
TGME49_267670	-3.92389	7.25815e-10	down	hypothetical protein
TGME49_310520	-1.39488	7.41681e-10	down	3'5'-cyclic nucleotide phosphodiesterase domain-containing protein
TGME49_269075	-2.29288	8.66138e-10	down	hypothetical protein
TGME49_321700	-6.9841	1.19122e-09	down	hypothetical protein
TGME49_320770	-8.57313	1.22332e-09	down	Toxoplasma gondii family B protein
TGME49_292375	-4.40576	1.32102e-09	down	KRUF family protein
TGME49_286000	-2.75353	1.56274e-09	down	hypothetical protein
TGME49_238220	-7.05058	1.57803e-09	down	EGF family domain-containing protein
TGME49_239910	-2.59523	1.75121e-09	down	cyclin-dependent kinase
TGME49_252190	-2.13485	2.01583e-09	down	KRUF family protein
TGME49_307090	-2.35352	2.17939e-09	down	hypothetical protein
TGME49_298090	-7.9124	2.18866e-09	down	Toxoplasma gondii family B protein
TGME49_283450	-4.54513	2.35532e-09	down	Toxoplasma gondii family B protein
TGME49_308096	-4.26026	2.47231e-09	down	rhoptry kinase family protein (incomplete catalytic triad)
TGME49_243940	-2.55359	3.549e-09	down	hypothetical protein
TGME49_267160	-2.89501	3.9078e-09	down	SAG-related sequence SRS38D
TGME49_252640	-5.13778	4.32408e-09	down	P-type ATPase PMA1
TGME49_270580	-4.06052	4.74261e-09	down	HECT-domain (ubiquitin-transferase) domain-containing protein
TGME49_300130	-2.79504	4.84869e-09	down	apical membrane antigen 1 domain-containing protein
TGME49_220650	-4.38046	4.89984e-09	down	hypothetical protein
TGME49_243190	-3.05012	5.14118e-09	down	Toxoplasma gondii family A protein
TGME49_220560	-5.94032	5.47995e-09	down	hypothetical protein
TGME49_251660	-3.12182	7.70616e-09	down	hypothetical protein
TGME49_276980	-4.96989	9.4237e-09	down	hypothetical protein
TGME49_245530	-1.03305	1.17752e-08	down	hypothetical protein
TGME49_271320	-4.35439	1.26079e-08	down	hypothetical protein
TGME49_233610	-4.5757	1.29273e-08	down	hypothetical protein
TGME49_322110	-6.36749	1.37018e-08	down	hypothetical protein
TGME49_219742	-7.98138	1.49255e-08	down	hypothetical protein
TGME49_292390	-8.01315	1.73657e-08	down	KRUF family protein
TGME49_251958	-5.52877	1.75965e-08	down	SAG-related sequence SRS59B
TGME49_201820	-1.33383	1.79642e-08	down	hypothetical protein
TGME49_240390	-7.60006	1.8056e-08	down	calcium-dependent protein kinase
TGME49_249425	-1.21543	1.8056e-08	down	hypothetical protein
TGME49_224770	-6.6205	2.33075e-08	down	SAG-related sequence SRS40D
TGME49_202970	-3.55379	2.66104e-08	down	hypothetical protein
TGME49_295935	-1.13886	2.9253e-08	down	KRUF family protein
TGME49_266150	-5.52057	3.21373e-08	down	hypothetical protein
TGME49_292275	-6.60456	3.30414e-08	down	SAG-related sequence SRS36E
TGME49_234370	-1.18422	3.30414e-08	down	SAG-related sequence SRS42
TGME49_224845	-1.99577	5.05177e-08	down	hypothetical protein
TGME49_263820	-1.30348	5.05177e-08	down	DEAD/DEAH box helicase domain-containing protein
TGME49_321480	-3.11671	5.15708e-08	down	SAG-related sequence SRS12B
TGME49_231180	-1.23862	5.83138e-08	down	hypothetical protein
TGME49_323320	-7.51219	5.85294e-08	down	hypothetical protein
TGME49_287460	-2.43644	5.85929e-08	down	hypothetical protein
TGME49_269310	-6.63519	6.01882e-08	down	hypothetical protein
TGME49_329600	-5.37793	6.39423e-08	down	hypothetical protein
TGME49_208020	-3.67181	6.97653e-08	down	AP2 domain transcription factor AP2Ib-1
TGME49_238210	-6.0817	7.27321e-08	down	EGF family domain-containing protein
TGME49_307815	-5.46466	7.28458e-08	down	hypothetical protein
TGME49_301690	-1.72727	7.78459e-08	down	hypothetical protein
TGME49_306450	-3.65464	1.02544e-07	down	short chain dehydrogenase family protein, putative
TGME49_257670	-1.32776	1.03158e-07	down	hypothetical protein
TGME49_224750	-5.44903	1.05766e-07	down	SAG-related sequence SRS40F
TGME49_213740	-1.16133	1.18753e-07	down	hypothetical protein
TGME49_213620	-1.62282	1.20502e-07	down	ABC1 family protein
TGME49_278365	-2.49636	1.24153e-07	down	Toxoplasma gondii family A protein
TGME49_243170	-5.89803	1.24483e-07	down	Toxoplasma gondii family A protein
TGME49_278320	-7.86027	1.29683e-07	down	Toxoplasma gondii family A protein
TGME49_316690	-5.50587	1.32162e-07	down	hypothetical protein
TGME49_204440	-1.29777	1.35008e-07	down	cyclic nucleotide-binding domain-containing protein
TGME49_291150	-2.75272	1.40876e-07	down	hypothetical protein
TGME49_320230	-2.31788	1.56442e-07	down	SAG-related sequence SRS15C
TGME49_317830	-6.30093	1.58921e-07	down	hypothetical protein
TGME49_268860	-6.57179	1.76835e-07	down	enolase 1
TGME49_297910	-2.20577	1.96063e-07	down	hypothetical protein
TGME49_207480	-1.72849	2.2604e-07	down	GCC2 and GCC3 domain-containing protein
TGME49_278245	-3.18017	2.37913e-07	down	hypothetical protein
TGME49_251962	-6.03898	2.38775e-07	down	SAG-related sequence SRS59K
TGME49_306620	-1.2376	2.79762e-07	down	AP2 domain transcription factor AP2IX-9
TGME49_294410	-3.11194	3.28428e-07	down	hypothetical protein
TGME49_311335	-4.64109	3.48722e-07	down	dual specificity phosphatase, catalytic domain-containing protein
TGME49_231400	-5.22435	3.65034e-07	down	tubulin/FtsZ family, GTPase domain-containing protein
TGME49_252890	-4.06948	3.81916e-07	down	hypothetical protein
TGME49_281675	-1.31125	3.82483e-07	down	protein kinase, putative
TGME49_307450	-7.22219	4.09036e-07	down	hypothetical protein
TGME49_318675	-5.29413	4.36804e-07	down	3'5'-cyclic nucleotide phosphodiesterase domain-containing protein
TGME49_313050	-3.34154	4.42983e-07	down	oxidoreductase, short chain dehydrogenase/reductase family protein
TGME49_312690	-3.94219	4.67718e-07	down	hypothetical protein
TGME49_307045	-2.73132	4.67718e-07	down	Toxoplasma gondii family B protein
TGME49_268240	-1.2549	4.85745e-07	down	hypothetical protein
TGME49_296340	-2.55602	5.59737e-07	down	hypothetical protein
TGME49_200300	-6.03159	6.02361e-07	down	hypothetical protein
TGME49_287450	-2.36111	6.65155e-07	down	hypothetical protein
TGME49_209180	-3.86763	6.80748e-07	down	PAN domain-containing protein
TGME49_298080	-7.12754	8.0842e-07	down	hypothetical protein
TGME49_244408	-2.41063	8.60623e-07	down	hypothetical protein
TGME49_307030	-1.55575	9.31512e-07	down	Purine nucleoside phosphorylase
TGME49_319360	-6.60791	9.79428e-07	down	SAG-related sequence SRS17A
TGME49_278080	-4.88157	1.0658e-06	down	Toxoplasma gondii family A protein
TGME49_233180	-4.38238	1.13114e-06	down	hypothetical protein
TGME49_264485	-1.44389	1.39343e-06	down	AP2 domain transcription factor AP2IX-3
TGME49_227430	-3.79732	1.50762e-06	down	transmembrane amino acid transporter protein
TGME49_220080	-2.93921	1.52409e-06	down	Toxoplasma gondii family C protein
TGME49_236290	-3.89721	1.61011e-06	down	hypothetical protein
TGME49_223725	-1.74551	1.62798e-06	down	hypothetical protein
TGME49_224780	-8.76588	1.65768e-06	down	SAG-related sequence SRS40B
TGME49_223550	-2.91044	1.7641e-06	down	hypothetical protein
TGME49_210600	-6.22504	2.02624e-06	down	KRUF family protein
TGME49_231960	-1.29334	2.13284e-06	down	omega secalin, putative
TGME49_247540	-1.8433	2.1552e-06	down	ATP-binding cassette G family transporter ABCG107
TGME49_249040	-5.74933	2.20495e-06	down	hypothetical protein
TGME49_228160	-2.40943	2.39587e-06	down	acid phosphatase
TGME49_220070	-2.40966	2.97415e-06	down	hypothetical protein
TGME49_275970	-2.36147	2.97415e-06	down	tubulin, putative
TGME49_306510	-3.96269	3.02883e-06	down	hypothetical protein
TGME49_258370	-6.37611	3.15938e-06	down	rhoptry kinase family protein ROP28
TGME49_227630	-1.97257	3.24949e-06	down	hypothetical protein
TGME49_244180	-1.18587	3.59421e-06	down	microneme-like protein
TGME49_285860	-2.12435	3.61285e-06	down	SAG-related sequence SRS20C
TGME49_314250	-3.1703	3.89738e-06	down	bradyzoite rhoptry protein BRP1
TGME49_200480	-4.247	3.96757e-06	down	Toxoplasma gondii family B protein
TGME49_235635	-1.89033	4.38343e-06	down	hypothetical protein
TGME49_288290	-1.2854	4.46752e-06	down	hypothetical protein
TGME49_239090	-3.963	5.07016e-06	down	SAG-related sequence SRS23
TGME49_306455	-2.06813	5.14038e-06	down	hypothetical protein
TGME49_301140	-4.31281	5.43123e-06	down	SAG-related sequence SRS19A
TGME49_287430	-3.71003	5.65731e-06	down	hypothetical protein
TGME49_320170	-2.03425	5.65731e-06	down	SAG-related sequence SRS16E
TGME49_244335	-2.45319	8.6342e-06	down	hypothetical protein
TGME49_244450	-1.32809	8.69966e-06	down	protein phosphatase 2C domain-containing protein
TGME49_222080	-8.27694	9.90505e-06	down	hypothetical protein
TGME49_224630	-1.16553	1.03781e-05	down	zinc finger (CCCH type) motif-containing protein
TGME49_225413	-3.2326	1.04194e-05	down	hypothetical protein
TGME49_286020	-1.97457	1.04194e-05	down	hypothetical protein
TGME49_321470	-4.60562	1.15182e-05	down	SAG-related sequence SRS12D
TGME49_307070	-2.00998	1.25908e-05	down	hypothetical protein
TGME49_214420	-2.01258	1.39723e-05	down	hypothetical protein
TGME49_278090	-4.14363	1.41328e-05	down	Toxoplasma gondii family A protein
TGME49_294240	-2.87299	1.41477e-05	down	hypothetical protein
TGME49_200130	-6.0029	1.42952e-05	down	Toxoplasma gondii family C protein
TGME49_274170	-3.22658	1.59741e-05	down	protein kinase (incomplete catalytic triad)
TGME49_209985	-2.51029	1.65824e-05	down	cAMP-dependent protein kinase
TGME49_257970	-4.76913	1.74338e-05	down	hypothetical protein
TGME49_295015	-2.01976	2.08918e-05	down	patched family protein
TGME49_267725	-1.19285	2.30662e-05	down	hypothetical protein
TGME49_259020	-3.86144	2.35582e-05	down	bradyzoite antigen BAG1
TGME49_242100	-2.90122	2.37127e-05	down	hypothetical protein
TGME49_200295	-2.70311	2.44509e-05	down	hypothetical protein
TGME49_245980	-4.53873	2.65816e-05	down	hypothetical protein
TGME49_207880	-1.13484	3.08963e-05	down	hypothetical protein
TGME49_311460	-2.04645	3.08995e-05	down	hypothetical protein
TGME49_266600	-6.04817	3.70619e-05	down	Kazal-type serine protease inhibitor domain-containing protein
TGME49_297395	-1.38249	3.98838e-05	down	hypothetical protein
TGME49_242118	-2.9381	4.02756e-05	down	myosin-light-chain kinase
TGME49_270595	-3.08725	4.11854e-05	down	UBA/TS-N domain-containing protein
TGME49_228050	-3.45507	4.31275e-05	down	hypothetical protein
TGME49_226450	-4.15089	4.65987e-05	down	hypothetical protein
TGME49_301470	-2.62461	4.68046e-05	down	hypothetical protein
TGME49_320780	-7.74	5.26476e-05	down	hypothetical protein
TGME49_212810	-1.16666	5.38693e-05	down	hypothetical protein
TGME49_203800	-3.49789	5.8079e-05	down	hypothetical protein
TGME49_223262	-2.5531	6.32238e-05	down	WD domain, G-beta repeat-containing protein
TGME49_220290	-1.46945	7.32592e-05	down	hypothetical protein
TGME49_232400	-3.15499	8.05223e-05	down	PAN domain-containing protein
TGME49_309352	-3.40608	0.00010167	down	SAG-related sequence SRS55N
TGME49_279460	-3.27804	0.000104594	down	Toxoplasma gondii family B protein
TGME49_305100	-5.64648	0.000121629	down	hypothetical protein
TGME49_287040	-1.14847	0.000123923	down	hypothetical protein
TGME49_242230	-1.46234	0.000126327	down	rhoptry kinase family protein ROP29
TGME49_238440	-3.77787	0.000128594	down	SAG-related sequence SRS22A
TGME49_296020	-2.02673	0.000134492	down	hypothetical protein
TGME49_204000	-3.29509	0.000135137	down	hypothetical protein
TGME49_207965	-4.21262	0.000140997	down	hypothetical protein
TGME49_277230	-4.095	0.000141781	down	hypothetical protein
TGME49_304930	-2.62989	0.000154424	down	hypothetical protein
TGME49_284680	-3.33964	0.000161513	down	hypothetical protein
TGME49_248240	-1.78045	0.000161513	down	leucine rich repeat-containing protein
TGME49_226532	-2.93129	0.000163773	down	hypothetical protein
TGME49_233920	-1.46708	0.000166251	down	zinc finger, C3HC4 type (RING finger) domain-containing protein
TGME49_321900	-2.05571	0.000182691	down	fructose-1,6-bisphosphate aldolase
TGME49_215955	-2.61596	0.000192956	down	hypothetical protein
TGME49_204010	-1.34094	0.00020499	down	hypothetical protein
TGME49_278400	-4.91425	0.000220718	down	Toxoplasma gondii family A protein
TGME49_206660	-2.57918	0.000237427	down	hypothetical protein
TGME49_212240	-1.80059	0.000256772	down	beta-1 tubulin, putative
TGME49_315340	-2.1304	0.000258148	down	SAG-related sequence SRS52C
TGME49_235630	-3.12085	0.00028676	down	hypothetical protein
TGME49_215895	-2.34139	0.00029159	down	AP2 domain-containing protein
TGME49_206650	-1.83749	0.000304461	down	zinc finger, c2h2 type domain-containing protein
TGME49_301180	-1.80197	0.000323169	down	SAG-related sequence SRS19F
TGME49_292270	-6.20847	0.000327988	down	SAG-related sequence SRS36C
TGME49_209810	-2.81437	0.000350686	down	hypothetical protein
TGME49_278460	-1.99194	0.000355744	down	hypothetical protein
TGME49_248380	-1.34419	0.000358292	down	hypothetical protein
TGME49_307060	-2.34854	0.000360133	down	hypothetical protein
TGME49_301355	-1.20011	0.000375979	down	hypothetical protein
TGME49_313940	-3.09947	0.000386612	down	hypothetical protein
TGME49_254590	-2.85008	0.000397459	down	hypothetical protein
TGME49_251665	-2.82387	0.000403439	down	hypothetical protein
TGME49_266860	-1.61029	0.000424649	down	BTB/POZ domain-containing protein
TGME49_304670	-1.69958	0.000438639	down	leucine rich repeat-containing protein
TGME49_201630	-1.44158	0.000481002	down	protein phosphatase 2C domain-containing protein
TGME49_304755	-1.83941	0.000486097	down	hypothetical protein
TGME49_240340	-4.46324	0.000552185	down	Toxoplasma gondii family E protein
TGME49_205210	-1.12185	0.00057657	down	hypothetical protein
TGME49_202140	-2.18955	0.000603576	down	enoyl-CoA hydratase/isomerase family protein
TGME49_306480	-1.69765	0.000636125	down	CAM kinase, CDPK family
TGME49_262590	-1.80842	0.0006548	down	hypothetical protein
TGME49_268225	-1.67176	0.000658984	down	hypothetical protein
TGME49_227100	-3.85891	0.000662593	down	hypothetical protein
TGME49_306500	-3.20035	0.000664128	down	hypothetical protein
TGME49_276230	-1.08953	0.000761201	down	Toxoplasma gondii family B protein
TGME49_264175	-1.11604	0.000768537	down	hypothetical protein
TGME49_203682	-3.21475	0.000797744	down	hypothetical protein
TGME49_257568	-3.41219	0.000806339	down	hypothetical protein
TGME49_315380	-6.73934	0.000807276	down	SAG-related sequence SRS53B
TGME49_304920	-3.74382	0.000846747	down	hypothetical protein
TGME49_225120	-1.12813	0.000924496	down	hypothetical protein
TGME49_320200	-1.76381	0.00100326	down	SAG-related sequence SRS16A
TGME49_269050	-2.63737	0.00108652	down	hypothetical protein
TGME49_203770	-1.65545	0.00110955	down	hypothetical protein
TGME49_275798	-2.63172	0.00111101	down	microneme protein, putative
TGME49_265255	-4.62699	0.00119773	down	hypothetical protein
TGME49_243100	-6.15313	0.00120481	down	Toxoplasma gondii family A protein
TGME49_304500	-1.44604	0.00123012	down	hypothetical protein
TGME49_309230	-2.38905	0.00123324	down	hypothetical protein
TGME49_249400	-1.3865	0.00144326	down	hypothetical protein
TGME49_240350	-5.97099	0.0014469	down	Toxoplasma gondii family E protein
TGME49_230205	-2.66366	0.00145488	down	hypothetical protein
TGME49_275795	-2.42424	0.00148702	down	hypothetical protein
TGME49_323310	-7.26508	0.00149514	down	hypothetical protein
TGME49_304450	-3.58235	0.00150156	down	cation-transporting ATPase
TGME49_203890	-2.2179	0.00158681	down	hypothetical protein
TGME49_238060	-1.66843	0.00161384	down	EF hand domain-containing protein
TGME49_298960	-1.96795	0.00162259	down	Toxoplasma gondii family C protein
TGME49_213430	-6.33332	0.00166326	down	hypothetical protein
TGME49_202020	-2.39195	0.00169871	down	DnAK-TPR
TGME49_322300	-2.69225	0.00170853	down	hypothetical protein
TGME49_268360	-1.01014	0.00175045	down	hypothetical protein
TGME49_258400	-1.44452	0.00184729	down	PA14 domain-containing protein
TGME49_272260	-2.86538	0.00191011	down	Dpy-30 motif protein
TGME49_321460	-1.90088	0.00191827	down	hypothetical protein
TGME49_320150	-1.14752	0.00193998	down	elongation factor Tu GTP binding domain-containing protein
TGME49_291910	-2.05207	0.00195881	down	hypothetical protein
TGME49_267490	-1.75278	0.00204062	down	preprocathepsin c precursor, putative
TGME49_297090	-3.88629	0.00205196	down	hypothetical protein
TGME49_293280	-1.55439	0.00214222	down	cyclin protein
TGME49_297492	-1.77658	0.00215836	down	hypothetical protein
TGME49_264630	-1.71213	0.00216271	down	hypothetical protein
TGME49_265455	-1.65264	0.00217006	down	hypothetical protein
TGME49_268035	-1.38098	0.00228812	down	hypothetical protein
TGME49_204420	-1.88395	0.00232224	down	oocyst wall protein OWP1
TGME49_233450	-1.46341	0.0023251	down	SAG-related sequence SRS29A
TGME49_287240	-2.90656	0.0024379	down	hypothetical protein
TGME49_306860	-2.39814	0.00255919	down	hypothetical protein
TGME49_305930	-1.03305	0.00264916	down	hypothetical protein
TGME49_316560	-1.87435	0.00283888	down	Toxoplasma gondii family D protein
TGME49_286570	-4.37471	0.00286192	down	hypothetical protein
TGME49_204395	-1.4935	0.00288388	down	hypothetical protein
TGME49_240370	-2.41669	0.00299302	down	Toxoplasma gondii family E protein
TGME49_202025	-1.59557	0.00325858	down	hypothetical protein
TGME49_243130	-4.37562	0.00329876	down	Toxoplasma gondii family A protein
TGME49_232655	-1.59647	0.00330028	down	hypothetical protein
TGME49_216090	-1.34785	0.00352766	down	hypothetical protein
TGME49_205520	-1.75676	0.0037945	down	hypothetical protein
TGME49_323000	-1.40884	0.00383109	down	KRUF family protein
TGME49_295662	-1.95153	0.00385433	down	hypothetical protein
TGME49_243180	-4.59512	0.0039674	down	Toxoplasma gondii family A protein
TGME49_252395	-4.13636	0.00413064	down	hypothetical protein
TGME49_243110	-5.86834	0.00430277	down	hypothetical protein
TGME49_323500	-4.00367	0.00448361	down	hypothetical protein
TGME49_297410	-1.82154	0.00473523	down	hypothetical protein
TGME49_252080	-4.72612	0.00478215	down	hypothetical protein
TGME49_264170	-2.00388	0.00483567	down	hypothetical protein
TGME49_269300	-1.20048	0.00494529	down	lipase
TGME49_265290	-3.55128	0.0049473	down	hypothetical protein
TGME49_216140	-3.15484	0.00505098	down	tetratricopeptide repeat-containing protein
TGME49_220128	-2.13391	0.00512531	down	hypothetical protein
TGME49_275850	-1.97131	0.00516572	down	dense granule protein GRA12
TGME49_329620	-5.49253	0.00525257	down	hypothetical protein
TGME49_240200	-1.51472	0.00528877	down	hypothetical protein
TGME49_206400	-1.48621	0.00528877	down	FAD binding domain of DNA photolyase domain-containing protein
TGME49_229660	-1.76416	0.00557341	down	hypothetical protein
TGME49_266610	-2.39803	0.005799	down	Kazal-type serine protease inhibitor domain-containing protein
TGME49_278882	-1.26907	0.00619286	down	GDA1/CD39 (nucleoside phosphatase) family protein
TGME49_274280	-5.55444	0.00659016	down	hypothetical protein
TGME49_315520	-1.37434	0.00660785	down	calcium binding egf domain-containing protein
TGME49_280570	-2.35086	0.00665508	down	SAG-related sequence SRS35A
TGME49_215960	-1.09787	0.00717224	down	hypothetical protein
TGME49_314670	-2.36372	0.00728577	down	hypothetical protein
TGME49_250220	-1.31297	0.00728577	down	hypothetical protein
TGME49_217860	-1.58427	0.00742746	down	hypothetical protein
TGME49_278410	-3.97499	0.00748776	down	Toxoplasma gondii family A protein
TGME49_295130	-3.24252	0.00776314	down	hypothetical protein
TGME49_281660	-1.58739	0.00777659	down	hypothetical protein
TGME49_321490	-2.50304	0.00794561	down	SAG-related sequence SRS12A
TGME49_269015	-5.42344	0.00802247	down	hypothetical protein
TGME49_257925	-5.44276	0.00824169	down	hypothetical protein
TGME49_244950	-1.05761	0.00866168	down	hypothetical protein
TGME49_278340	-1.64408	0.00866507	down	Toxoplasma gondii family A protein
TGME49_218510	-1.50876	0.00874493	down	hypothetical protein
TGME49_238980	-3.87532	0.00882998	down	hypothetical protein
TGME49_239730	-1.79266	0.0090045	down	MORN repeat-containing protein
TGME49_202975	-2.22161	0.00927716	down	hypothetical protein
TGME49_275660	-2.59146	0.00946332	down	hypothetical protein
TGME49_202050	-1.93411	0.00998502	down	hypothetical protein
TGME49_273110	-4.83973	0.0101193	down	SAG-related sequence SRS30D
TGME49_200595	-2.16	0.0103228	down	hypothetical protein
TGME49_217370	-3.40713	0.0108686	down	hypothetical protein
TGME49_265175	-2.24651	0.0114377	down	hypothetical protein
TGME49_219840	-1.85433	0.0116146	down	hypothetical protein
TGME49_243120	-5.17559	0.011971	down	Toxoplasma gondii family A protein
TGME49_210975	-2.05783	0.0121762	down	hypothetical protein
TGME49_238520	-3.08257	0.0123643	down	SAG-related sequence SRS22G
TGME49_250100	-1.06407	0.0123732	down	hypothetical protein
TGME49_257572	-1.63578	0.0128672	down	hypothetical protein
TGME49_264250	-1.03407	0.0133053	down	hypothetical protein
TGME49_293450	-4.96741	0.0143731	down	protein phosphatase 2c containing protein
TGME49_219222	-2.93093	0.0144956	down	hypothetical protein
TGME49_205050	-1.47956	0.0145459	down	hypothetical protein
TGME49_270680	-1.30841	0.0148531	down	hypothetical protein
TGME49_204300	-2.80187	0.0153822	down	hypothetical protein
TGME49_222305	-2.25676	0.0155696	down	hypothetical protein
TGME49_235183	-2.35917	0.0157518	down	PAN domain-containing protein
TGME49_223520	-2.03366	0.0161935	down	EF hand domain-containing protein
TGME49_268620	-2.55872	0.0172622	down	blood stage antigen 41-3 precursor, putative
TGME49_264070	-1.18923	0.0180272	down	F5/8 type C domain-containing protein
TGME49_283765	-5.18436	0.0185216	down	B9 domain-containing protein
TGME49_319935	-1.0019	0.0186632	down	hypothetical protein
TGME49_278380	-4.75767	0.018823	down	Toxoplasma gondii family A protein
TGME49_293790	-1.32714	0.0189479	down	hypothetical protein
TGME49_307480	-4.85518	0.0189559	down	Toxoplasma gondii family B protein
TGME49_231175	-1.23883	0.0193378	down	hypothetical protein
TGME49_287990	-1.67454	0.0200604	down	hypothetical protein
TGME49_314490	-1.53939	0.0206457	down	hypothetical protein
TGME49_280465	-2.07266	0.0209307	down	hypothetical protein
TGME49_202600	-4.92844	0.0209383	down	hypothetical protein
TGME49_275790	-2.33475	0.0212261	down	EGF family domain-containing protein
TGME49_205020	-1.3789	0.021945	down	hypothetical protein
TGME49_220025	-1.88446	0.0220139	down	hypothetical protein
TGME49_209410	-1.78416	0.0220439	down	hypothetical protein
TGME49_214410	-1.34714	0.0224363	down	hypothetical protein
TGME49_261700	-2.67727	0.0225013	down	hypothetical protein
TGME49_298620	-1.15875	0.0225307	down	hypothetical protein
TGME49_222370	-2.43559	0.0226408	down	SAG-related sequence SRS13
TGME49_236020	-4.70291	0.02302	down	BT1 family protein
TGME49_221550	-1.48563	0.0231219	down	CMGC kinase, MAPK family, MEK kinase-related (incomplete catalytic triad)
TGME49_235390	-3.39073	0.0233714	down	PAN domain-containing protein
TGME49_311370	-1.10668	0.0235022	down	methylmalonate-semialdehyde dehydrogenase [acylating], putative
TGME49_268835	-4.84395	0.0252405	down	hypothetical protein
TGME49_313460	-2.42705	0.0253774	down	hypothetical protein
TGME49_320250	-2.73818	0.0256428	down	SAG-related sequence SRS15A
TGME49_235200	-2.76573	0.0257591	down	PAN domain-containing protein
TGME49_209590	-1.48434	0.02607	down	hypothetical protein
TGME49_263637	-2.93432	0.0261996	down	hypothetical protein
TGME49_228980	-1.27165	0.0262288	down	hypothetical protein
TGME49_309300	-1.2806	0.0265903	down	SAG-related sequence SRS55A
TGME49_316290	-1.27148	0.0270004	down	hypothetical protein
TGME49_295390	-1.80564	0.027275	down	hypothetical protein
TGME49_272265	-4.52935	0.0274217	down	hypothetical protein
TGME49_263642	-2.76261	0.0279809	down	hypothetical protein
TGME49_309030	-1.10668	0.0286726	down	hypothetical protein
TGME49_205530	-1.40421	0.0287574	down	hypothetical protein
TGME49_292935	-1.86315	0.0289018	down	hypothetical protein
TGME49_235010	-1.93693	0.0301686	down	hypothetical protein
TGME49_278360	-4.73576	0.0303068	down	Toxoplasma gondii family A protein
TGME49_240260	-4.51207	0.0319504	down	hypothetical protein
TGME49_291580	-4.56002	0.0320092	down	hypothetical protein
TGME49_268800	-1.95194	0.0326521	down	hypothetical protein
TGME49_277060	-2.12394	0.032823	down	hypothetical protein
TGME49_277240	-1.23804	0.0336817	down	NTPase I
TGME49_299790	-1.64879	0.0337327	down	hypothetical protein
TGME49_290645	-4.79216	0.034097	down	hypothetical protein
TGME49_320240	-1.94871	0.0347385	down	SAG-related sequence SRS15B
TGME49_312540	-1.44576	0.035469	down	hypothetical protein
TGME49_293520	-1.26929	0.0362065	down	hypothetical protein
TGME49_254330	-1.56474	0.036453	down	lipase
TGME49_297310	-2.51971	0.0367523	down	hypothetical protein
TGME49_233405	-3.13786	0.0370706	down	hypothetical protein
TGME49_228175	-1.97494	0.0387993	down	hypothetical protein
TGME49_216965	-2.80682	0.0414099	down	leucine rich repeat-containing protein
TGME49_262110	-1.44218	0.0418272	down	hypothetical protein
TGME49_291040	-2.10378	0.042219	down	lactate dehydrogenase LDH2
TGME49_219348	-3.77009	0.0423045	down	SAG-related sequence SRS55M
TGME49_311300	-1.84903	0.0428996	down	cyclic nucleotide-binding domain-containing protein
TGME49_218860	-1.80481	0.0445666	down	hypothetical protein
TGME49_281970	-4.33002	0.045123	down	adenylate kinase superfamily protein
TGME49_316190	-1.7538	0.0456296	down	superoxide dismutase SOD3
TGME49_205630	-2.64836	0.0467026	down	hypothetical protein
TGME49_248620	-1.61429	0.0479701	down	hypothetical protein
TGME49_231880	-2.70558	0.0480468	down	hypothetical protein
TGME49_209485	-1.39808	0.0494695	down	hypothetical protein
TGME49_244220	-1.04214	0.049552	down	hypothetical protein
