# Supplementary material for: Cross-lineage 5-methylcytosine methylome profiling reveals methylated divergence among Toxoplasma gondii tachyzoites of the three major clonal lineages
Source: Infect Dis Poverty. 2025 Aug 19;14:87. doi: 10.1186/s40249-025-01358-w (PMC12362873; doi:10.1186/s40249-025-01358-w)
Supplement: Supplementary file 8 — Additional file 8 (Table S7. Conjoint analysis of differentially expressed mRNAs and methylation peaks.) [file 40249_2025_1358_MOESM8_ESM.xlsx]

## Sheet: RH_vs_ME49
Table S7a. The conjoint analysis of differentially expressed mRNAs and methylation peaks in the compared group of RH vs. ME49.
Gene ID	txStart	txEnd	Transcript ID	Regulation of methylation	Regulation of gene expression	Gene description
TGME49_205050	1651661	1652280	XM_002367696.2	hypermethylated	up	hypothetical protein	Column A ~ D: the coordinates of the differentially methylated RNA sites
TGME49_254960	2078241	2078500	XM_002369509.2	hypermethylated	up	hypothetical protein	Column E : the comparison information of methylation.
TGME49_225990	1876461	1876860	XM_018780124.1	hypermethylated	up	acyl transferase domain-containing protein	Column F: the comparison information of gene expression.
TGME49_287040	1576204	1576380	XM_002369269.2	hypermethylated	up	hypothetical protein	Column G: the annotation of the differentially methylated gene.
TGME49_287040	1577801	1578280	XM_002369269.2	hypermethylated	up	hypothetical protein
TGME49_269310	5911341	5911760	XM_018781540.1	hypermethylated	up	hypothetical protein	Legend:
TGME49_252190	377541	377914	XM_018780972.1	hypermethylated	up	KRUF family protein	txStart: transcription start position
TGME49_214380	6273101	6273395	XM_018779644.1	hypermethylated	up	hypothetical protein	txEnd: transcription end position
TGME49_203300	2611581	2611897	XM_002367571.2	hypermethylated	up	hypothetical protein	Transcript ID: the transcript id.
TGME49_203300	2613579	2613750	XM_002367571.2	hypermethylated	up	hypothetical protein	Gene name: the symbol of the methylated gene.
TGME49_275755	249236	249460	XM_018781736.1	hypermethylated	up	hypothetical protein	Gene descriptiont: the functional output attributed to the gene, which is usually a protein or a functional RNA molecule.
TGME49_289050	2945781	2946160	XM_018782060.1	hypermethylated	up	FIKK kinase, putative
TGME49_295935	1478521	1479080	XM_018782288.1	hypermethylated	up	KRUF family protein
TGME49_238950	337543	337760	XM_018780536.1	hypermethylated	up	fatty acyl-CoA desaturase, putative
TGME49_227430	942021	942320	XM_018780173.1	hypermethylated	up	transmembrane amino acid transporter protein
TGME49_213620	1178881	1179300	XM_018779612.1	hypermethylated	up	ABC1 family protein
TGME49_213620	1183461	1183660	XM_018779612.1	hypermethylated	up	ABC1 family protein
TGME49_270580	5167781	5168460	XM_018781580.1	hypermethylated	up	HECT-domain (ubiquitin-transferase) domain-containing protein
TGME49_270580	5170161	5170680	XM_018781580.1	hypermethylated	up	HECT-domain (ubiquitin-transferase) domain-containing protein
TGME49_270580	5167605	5167640	XM_018781580.1	hypermethylated	up	HECT-domain (ubiquitin-transferase) domain-containing protein
TGME49_270580	5171499	5171720	XM_018781580.1	hypermethylated	up	HECT-domain (ubiquitin-transferase) domain-containing protein
TGME49_209070	1030861	1031860	XM_018779446.1	hypermethylated	up	hypothetical protein
TGME49_209070	1030691	1030760	XM_018779446.1	hypermethylated	up	hypothetical protein
TGME49_257945	3710531	3710860	XM_018781159.1	hypermethylated	up	3'5'-cyclic nucleotide phosphodiesterase domain-containing protein
TGME49_243600	2736701	2737120	XM_002366818.2	hypermethylated	up	acetyltransferase, GNAT family protein
TGME49_318525	1257661	1259100	XM_018782930.1	hypermethylated	up	hypothetical protein
TGME49_285730	2260861	2261260	XM_002369170.2	hypermethylated	up	TBC domain containing protein
TGME49_252065	367981	368260	XM_018780968.1	hypermethylated	up	KRUF family protein
TGME49_313445	3403581	3404000	XM_018782768.1	hypermethylated	up	hypothetical protein
TGME49_312905	2982361	2982720	XM_018782736.1	hypermethylated	up	hypothetical protein
TGME49_312905	2980261	2980760	XM_018782736.1	hypermethylated	up	hypothetical protein
TGME49_312905	2978961	2979520	XM_018782736.1	hypermethylated	up	hypothetical protein
TGME49_312905	2981393	2982240	XM_018782736.1	hypermethylated	up	hypothetical protein
TGME49_244700	3453521	3455240	XM_018780726.1	hypermethylated	up	NAD(+)/NADH kinase domain-containing protein
TGME49_244700	3453040	3453080	XM_018780726.1	hypermethylated	up	NAD(+)/NADH kinase domain-containing protein
TGME49_244700	3456921	3457300	XM_018780726.1	hypermethylated	up	NAD(+)/NADH kinase domain-containing protein
TGME49_244700	3455301	3455900	XM_018780726.1	hypermethylated	up	NAD(+)/NADH kinase domain-containing protein
TGME49_306688	6287981	6288760	XM_018782497.1	hypomethylated	up	hypothetical protein	Column E : the comparison information of methylation.
TGME49_238220	138041	138240	XM_002366473.2	hypomethylated	up	EGF family domain-containing protein
TGME49_278060	6328361	6328760	XM_018781788.1	hypomethylated	up	Mre11 DNA-binding domain-containing protein
TGME49_216680	5956641	5956771	XM_018779744.1	hypomethylated	up	ankyrin repeat-containing protein
TGME49_216680	5956181	5956440	XM_018779744.1	hypomethylated	up	ankyrin repeat-containing protein
TGME49_244700	3446801	3447240	XM_018780726.1	hypomethylated	up	NAD(+)/NADH kinase domain-containing protein
TGME49_250950	595	940	XM_018780943.1	hypermethylated	down	KRUF family protein
TGME49_267970	6748321	6748518	XM_018781492.1	hypermethylated	down	DEAD/DEAH box helicase domain-containing protein
TGME49_246010	2590961	2591240	XM_018780765.1	hypermethylated	down	hypothetical protein
TGME49_261960	1459401	1459620	XM_002365277.1	hypermethylated	down	hypothetical protein
TGME49_217790	2129381	2129806	XM_018779788.1	hypermethylated	down	S1 RNA binding domain-containing protein
TGME49_286180	1935341	1935540	XM_002369214.2	hypermethylated	down	tRNA ligases class I (M) protein
TGME49_266390	1173301	1173700	XM_018781428.1	hypermethylated	down	DNA mismatch repair protein, C-terminal domain-containing protein
TGME49_264430	2246941	2247180	XM_002368541.2	hypermethylated	down	hypothetical protein
TGME49_309080	484721	485040	XM_018782561.1	hypermethylated	down	hypothetical protein
TGME49_309240	576221	576700	XM_018782572.1	hypermethylated	down	CorA family Mg2+ transporter protein
TGME49_219832	604161	605080	XM_018779861.1	hypermethylated	down	cyclin-dependent kinase regulatory subunit protein
TGME49_209000	943281	943680	XM_018779440.1	hypermethylated	down	HECT-domain (ubiquitin-transferase) domain-containing protein
TGME49_239910	1009514	1009820	XM_018780578.1	hypermethylated	down	cyclin-dependent kinase
TGME49_252210	401601	401840	XM_018780974.1	hypermethylated	down	pentatricopeptide repeat domain-containing protein
TGME49_252210	401961	402300	XM_018780974.1	hypermethylated	down	pentatricopeptide repeat domain-containing protein
TGME49_252210	400741	401080	XM_018780974.1	hypermethylated	down	pentatricopeptide repeat domain-containing protein
TGME49_255290	4937141	4937367	XM_018781097.1	hypermethylated	down	hypothetical protein
TGME49_255290	4936381	4936960	XM_018781097.1	hypermethylated	down	hypothetical protein
TGME49_255290	4935161	4935360	XM_018781097.1	hypermethylated	down	hypothetical protein
TGME49_274010	3093881	3094160	XM_018781709.1	hypermethylated	down	hypothetical protein
TGME49_211340	1819041	1819520	XM_002371228.2	hypermethylated	down	hypothetical protein
TGME49_288440	2537361	2537372	XM_018782031.1	hypermethylated	down	NEK kinase
TGME49_288440	2542641	2542980	XM_018782031.1	hypermethylated	down	NEK kinase
TGME49_286270	1862342	1862460	XM_018781980.1	hypermethylated	down	hypothetical protein
TGME49_286270	1860401	1861020	XM_018781980.1	hypermethylated	down	hypothetical protein
TGME49_286270	1852059	1852200	XM_018781980.1	hypermethylated	down	hypothetical protein
TGME49_280660	225561	226020	XM_018781862.1	hypermethylated	down	HECT-domain (ubiquitin-transferase) domain-containing protein
TGME49_280660	242781	243040	XM_018781862.1	hypermethylated	down	HECT-domain (ubiquitin-transferase) domain-containing protein
TGME49_225745	2085981	2086300	XM_018780111.1	hypermethylated	down	hypothetical protein
TGME49_223480	3819537	3819740	XM_018780002.1	hypermethylated	down	sushi domain (scr repeat) domain-containing protein
TGME49_313630	3553972	3554140	XM_018782781.1	hypermethylated	down	hypothetical protein
TGME49_266010	1371824	1372110	XM_018781413.1	hypermethylated	down	phosphatidylinositol 3- and 4-kinase
TGME49_266010	1355361	1355580	XM_018781413.1	hypermethylated	down	phosphatidylinositol 3- and 4-kinase
TGME49_319312	1042061	1042400	XM_018782946.1	hypermethylated	down	hypothetical protein
TGME49_294650	1046621	1047840	XM_002370193.2	hypomethylated	down	hypothetical protein
TGME49_245748	2537761	2538420	XM_018780760.1	hypomethylated	down	hypothetical protein
TGME49_213255	884241	884620	XM_018779597.1	hypomethylated	down	hypothetical protein
TGME49_201215	3969921	3970124	XM_018779163.1	hypomethylated	down	hypothetical protein
TGME49_219650	780429	780526	XM_018779851.1	hypomethylated	down	transporter, small conductance mechanosensitive ion channel (MscS) family protein
TGME49_210478	4756934	4757097	XM_018779506.1	hypomethylated	down	hypothetical protein
TGME49_248570	4007248	4008080	XM_018780870.1	hypomethylated	down	hypothetical protein
TGME49_248570	4003901	4004240	XM_018780870.1	hypomethylated	down	hypothetical protein
TGME49_251180	5341661	5341960	XM_018780946.1	hypomethylated	down	KRUF family protein
TGME49_223650	3681541	3681820	XM_002366010.2	hypomethylated	down	hypothetical protein
TGME49_313210	3180921	3181300	XM_018782752.1	hypomethylated	down	hypothetical protein
TGME49_257625	3940801	3941320	XM_018781144.1	hypomethylated	down	tetrahydrofolate dehydrogenase/cyclohydrolase, NAD(P)-binding domain-containing protein
TGME49_228720	187681	187852	XM_002366443.1	hypomethylated	down	hypothetical protein
TGME49_286928	1632281	1632780	XM_018781999.1	hypomethylated	down	hypothetical protein
TGME49_217790	2130536	2130740	XM_018779788.1	hypomethylated	down	S1 RNA binding domain-containing protein
TGME49_263980	261681	262020	XM_018781347.1	hypomethylated	down	pentatricopeptide repeat domain-containing protein
TGME49_263980	267575	267740	XM_018781347.1	hypomethylated	down	pentatricopeptide repeat domain-containing protein
TGME49_213752	1290561	1290920	XM_018779620.1	hypomethylated	down	herpesviridae ul52/ul70 dna primase
TGME49_216530	6095581	6096300	XM_018779736.1	hypomethylated	down	ribosome recycling factor protein
TGME49_239580	780141	780740	XM_002366556.2	hypomethylated	down	hypothetical protein
TGME49_239580	779201	779580	XM_002366556.2	hypomethylated	down	hypothetical protein
TGME49_248240	3757921	3758230	XM_018780853.1	hypomethylated	down	leucine rich repeat-containing protein
TGME49_313495	3447801	3448180	XM_018782773.1	hypomethylated	down	hypothetical protein
TGME49_313495	3442741	3443500	XM_018782773.1	hypomethylated	down	hypothetical protein
TGME49_313495	3448601	3448978	XM_018782773.1	hypomethylated	down	hypothetical protein
TGME49_313495	3447121	3447440	XM_018782773.1	hypomethylated	down	hypothetical protein
TGME49_248180	3730641	3730680	XM_002367124.1	hypomethylated	down	hypothetical protein
TGME49_264430	2248621	2249040	XM_002368541.2	hypomethylated	down	hypothetical protein
TGME49_264430	2252341	2252700	XM_002368541.2	hypomethylated	down	hypothetical protein
TGME49_226755	1382021	1382650	XM_018780148.1	hypomethylated	down	3'5'-cyclic nucleotide phosphodiesterase domain-containing protein
TGME49_226755	1378881	1379360	XM_018780148.1	hypomethylated	down	3'5'-cyclic nucleotide phosphodiesterase domain-containing protein
TGME49_226755	1379741	1379986	XM_018780148.1	hypomethylated	down	3'5'-cyclic nucleotide phosphodiesterase domain-containing protein
TGME49_309080	485621	486620	XM_018782561.1	hypomethylated	down	hypothetical protein
TGME49_262825	991301	991700	XM_018781301.1	hypomethylated	down	peptidase family c50 protein
TGME49_262825	1005101	1005480	XM_018781301.1	hypomethylated	down	peptidase family c50 protein
TGME49_232320	2011081	2011520	XM_018780325.1	hypomethylated	down	hypothetical protein
TGME49_232320	2012849	2013540	XM_018780325.1	hypomethylated	down	hypothetical protein
TGME49_284170	2798741	2798762	XM_018781923.1	hypomethylated	down	DHHC zinc finger domain-containing protein
TGME49_220290	268261	268700	XM_018779881.1	hypomethylated	down	hypothetical protein
TGME49_220290	272240	272440	XM_018779881.1	hypomethylated	down	hypothetical protein
TGME49_245435	2262601	2263020	XM_018780743.1	hypomethylated	down	hypothetical protein
TGME49_234430	4383441	4383800	XM_002368842.2	hypomethylated	down	hypothetical protein
TGME49_234430	4378741	4379120	XM_002368842.2	hypomethylated	down	hypothetical protein
TGME49_234430	4376921	4377560	XM_002368842.2	hypomethylated	down	hypothetical protein
TGME49_209000	954381	954760	XM_018779440.1	hypomethylated	down	HECT-domain (ubiquitin-transferase) domain-containing protein
TGME49_209000	976921	977340	XM_018779440.1	hypomethylated	down	HECT-domain (ubiquitin-transferase) domain-containing protein
TGME49_209000	948841	949200	XM_018779440.1	hypomethylated	down	HECT-domain (ubiquitin-transferase) domain-containing protein
TGME49_209000	973201	974060	XM_018779440.1	hypomethylated	down	HECT-domain (ubiquitin-transferase) domain-containing protein
TGME49_209000	967221	967640	XM_018779440.1	hypomethylated	down	HECT-domain (ubiquitin-transferase) domain-containing protein
TGME49_267020	847521	847929	XM_018781450.1	hypomethylated	down	hypothetical protein
TGME49_271010	4788121	4788920	XM_018781597.1	hypomethylated	down	hypothetical protein
TGME49_271010	4786201	4787000	XM_018781597.1	hypomethylated	down	hypothetical protein
TGME49_271010	4792521	4792805	XM_018781597.1	hypomethylated	down	hypothetical protein
TGME49_239910	1008501	1008940	XM_018780578.1	hypomethylated	down	cyclin-dependent kinase
TGME49_239910	1011161	1011740	XM_018780578.1	hypomethylated	down	cyclin-dependent kinase
TGME49_255290	4932242	4932573	XM_018781097.1	hypomethylated	down	hypothetical protein
TGME49_226950	1206801	1207260	XM_018780156.1	hypomethylated	down	IgA-specific metalloendopeptidase
TGME49_226950	1204641	1205080	XM_018780156.1	hypomethylated	down	IgA-specific metalloendopeptidase
TGME49_229690	385581	386080	XM_002367862.1	hypomethylated	down	autophagy-related protein 7 atg7, putative
TGME49_314890	4381301	4381980	XM_018782843.1	hypomethylated	down	ThiF family protein
TGME49_314890	4384021	4384479	XM_018782843.1	hypomethylated	down	ThiF family protein
TGME49_314890	4383241	4383680	XM_018782843.1	hypomethylated	down	ThiF family protein
TGME49_228280	443341	444040	XM_002366409.2	hypomethylated	down	hypothetical protein
TGME49_228280	442281	442447	XM_002366409.2	hypomethylated	down	hypothetical protein
TGME49_245746	2528651	2528816	XM_018780759.1	hypomethylated	down	hypothetical protein
TGME49_211340	1817301	1818120	XM_002371228.2	hypomethylated	down	hypothetical protein
TGME49_211340	1818441	1818840	XM_002371228.2	hypomethylated	down	hypothetical protein
TGME49_211340	1816521	1816860	XM_002371228.2	hypomethylated	down	hypothetical protein
TGME49_211340	1815160	1815260	XM_002371228.2	hypomethylated	down	hypothetical protein
TGME49_211340	1820321	1821120	XM_002371228.2	hypomethylated	down	hypothetical protein
TGME49_211340	1815361	1815580	XM_002371228.2	hypomethylated	down	hypothetical protein
TGME49_243298	2513021	2513140	XM_018780667.1	hypomethylated	down	ICE family protease (caspase) p20 domain-containing protein
TGME49_243298	2512101	2512800	XM_018780667.1	hypomethylated	down	ICE family protease (caspase) p20 domain-containing protein
TGME49_305890	5649221	5649375	XM_018782463.1	hypomethylated	down	hypothetical protein
TGME49_245720	2481541	2481940	XM_018780757.1	hypomethylated	down	SWI2/SNF2-containing protein
TGME49_245720	2482621	2483126	XM_018780757.1	hypomethylated	down	SWI2/SNF2-containing protein
TGME49_306700	6300234	6300620	XM_018782499.1	hypomethylated	down	hypothetical protein
TGME49_271770	4385341	4385800	XM_018781627.1	hypomethylated	down	hypothetical protein
TGME49_271770	4389301	4389720	XM_018781627.1	hypomethylated	down	hypothetical protein
TGME49_271770	4389055	4389160	XM_018781627.1	hypomethylated	down	hypothetical protein
TGME49_253170	813601	814180	XM_002369343.2	hypomethylated	down	zinc carboxypeptidase, putative
TGME49_288440	2533161	2533680	XM_018782031.1	hypomethylated	down	NEK kinase
TGME49_288440	2531381	2531640	XM_018782031.1	hypomethylated	down	NEK kinase
TGME49_288440	2535001	2535460	XM_018782031.1	hypomethylated	down	NEK kinase
TGME49_288440	2540421	2541000	XM_018782031.1	hypomethylated	down	NEK kinase
TGME49_288440	2524601	2524920	XM_018782031.1	hypomethylated	down	NEK kinase
TGME49_288440	2535641	2536160	XM_018782031.1	hypomethylated	down	NEK kinase
TGME49_288440	2534481	2534920	XM_018782031.1	hypomethylated	down	NEK kinase
TGME49_288440	2533821	2534400	XM_018782031.1	hypomethylated	down	NEK kinase
TGME49_286270	1857741	1858000	XM_018781980.1	hypomethylated	down	hypothetical protein
TGME49_286270	1864101	1864320	XM_018781980.1	hypomethylated	down	hypothetical protein
TGME49_286270	1863481	1864060	XM_018781980.1	hypomethylated	down	hypothetical protein
TGME49_286270	1864561	1865240	XM_018781980.1	hypomethylated	down	hypothetical protein
TGME49_286270	1867461	1867820	XM_018781980.1	hypomethylated	down	hypothetical protein
TGME49_286270	1858341	1858600	XM_018781980.1	hypomethylated	down	hypothetical protein
TGME49_280660	199301	200060	XM_018781862.1	hypomethylated	down	HECT-domain (ubiquitin-transferase) domain-containing protein
TGME49_280660	241701	242680	XM_018781862.1	hypomethylated	down	HECT-domain (ubiquitin-transferase) domain-containing protein
TGME49_280660	233741	234720	XM_018781862.1	hypomethylated	down	HECT-domain (ubiquitin-transferase) domain-containing protein
TGME49_280660	240821	241580	XM_018781862.1	hypomethylated	down	HECT-domain (ubiquitin-transferase) domain-containing protein
TGME49_280660	219601	219920	XM_018781862.1	hypomethylated	down	HECT-domain (ubiquitin-transferase) domain-containing protein
TGME49_280660	200541	200880	XM_018781862.1	hypomethylated	down	HECT-domain (ubiquitin-transferase) domain-containing protein
TGME49_280660	227121	227580	XM_018781862.1	hypomethylated	down	HECT-domain (ubiquitin-transferase) domain-containing protein
TGME49_280660	231801	232540	XM_018781862.1	hypomethylated	down	HECT-domain (ubiquitin-transferase) domain-containing protein
TGME49_280660	240181	240600	XM_018781862.1	hypomethylated	down	HECT-domain (ubiquitin-transferase) domain-containing protein
TGME49_280660	230061	230280	XM_018781862.1	hypomethylated	down	HECT-domain (ubiquitin-transferase) domain-containing protein
TGME49_280660	221341	221780	XM_018781862.1	hypomethylated	down	HECT-domain (ubiquitin-transferase) domain-containing protein
TGME49_280660	207401	207620	XM_018781862.1	hypomethylated	down	HECT-domain (ubiquitin-transferase) domain-containing protein
TGME49_280660	239201	239400	XM_018781862.1	hypomethylated	down	HECT-domain (ubiquitin-transferase) domain-containing protein
TGME49_280660	226741	226980	XM_018781862.1	hypomethylated	down	HECT-domain (ubiquitin-transferase) domain-containing protein
TGME49_221880	652101	652500	XM_018779943.1	hypomethylated	down	hypothetical protein
TGME49_329800	2673	2880	XM_018783124.1	hypomethylated	down	hypothetical protein
TGME49_329800	261	600	XM_018783124.1	hypomethylated	down	hypothetical protein
TGME49_254840	1973201	1973660	XM_018781081.1	hypomethylated	down	tetratricopeptide repeat-containing protein
TGME49_281675	4252501	4253920	XM_002371357.2	hypomethylated	down	protein kinase, putative
TGME49_267855	315281	315740	XM_018781489.1	hypomethylated	down	hypothetical protein
TGME49_267855	312701	313080	XM_018781489.1	hypomethylated	down	hypothetical protein
TGME49_319308	1054301	1054660	XM_018782945.1	hypomethylated	down	hypothetical protein
TGME49_319308	1060541	1060760	XM_018782945.1	hypomethylated	down	hypothetical protein
TGME49_319308	1064761	1065720	XM_018782945.1	hypomethylated	down	hypothetical protein
TGME49_218390	1548545	1548780	XM_002370585.1	hypomethylated	down	hypothetical protein
TGME49_248190	3732981	3733840	XM_018780851.1	hypomethylated	down	hypothetical protein
TGME49_248190	3731934	3732480	XM_018780851.1	hypomethylated	down	hypothetical protein
TGME49_313630	3547181	3547460	XM_018782781.1	hypomethylated	down	hypothetical protein
TGME49_313630	3552061	3552580	XM_018782781.1	hypomethylated	down	hypothetical protein
TGME49_313630	3557401	3557496	XM_018782781.1	hypomethylated	down	hypothetical protein
TGME49_313630	3554321	3554580	XM_018782781.1	hypomethylated	down	hypothetical protein
TGME49_313630	3546801	3547000	XM_018782781.1	hypomethylated	down	hypothetical protein
TGME49_266010	1361921	1362380	XM_018781413.1	hypomethylated	down	phosphatidylinositol 3- and 4-kinase
TGME49_266010	1351511	1351980	XM_018781413.1	hypomethylated	down	phosphatidylinositol 3- and 4-kinase
TGME49_266010	1379301	1379708	XM_018781413.1	hypomethylated	down	phosphatidylinositol 3- and 4-kinase
TGME49_266010	1376403	1376800	XM_018781413.1	hypomethylated	down	phosphatidylinositol 3- and 4-kinase
TGME49_266010	1359581	1360200	XM_018781413.1	hypomethylated	down	phosphatidylinositol 3- and 4-kinase
TGME49_266010	1371141	1371560	XM_018781413.1	hypomethylated	down	phosphatidylinositol 3- and 4-kinase
TGME49_266010	1376841	1377180	XM_018781413.1	hypomethylated	down	phosphatidylinositol 3- and 4-kinase
TGME49_266010	1381236	1381420	XM_018781413.1	hypomethylated	down	phosphatidylinositol 3- and 4-kinase
TGME49_266010	1353841	1354420	XM_018781413.1	hypomethylated	down	phosphatidylinositol 3- and 4-kinase
TGME49_266010	1382981	1383340	XM_018781413.1	hypomethylated	down	phosphatidylinositol 3- and 4-kinase
TGME49_266010	1364261	1364920	XM_018781413.1	hypomethylated	down	phosphatidylinositol 3- and 4-kinase
TGME49_319312	1048790	1050287	XM_018782946.1	hypomethylated	down	hypothetical protein
TGME49_319312	1045461	1045707	XM_018782946.1	hypomethylated	down	hypothetical protein
TGME49_268020	6702321	6702560	XM_018781494.1	hypomethylated	down	transporter, major facilitator family protein
TGME49_233770	2790425	2790780	XM_018780372.1	hypomethylated	down	calcium-translocating P-type ATPase, PMCA-type protein
TGME49_233770	2788321	2788560	XM_018780372.1	hypomethylated	down	calcium-translocating P-type ATPase, PMCA-type protein
TGME49_269075	6083241	6083760	XM_018781530.1	hypomethylated	down	hypothetical protein
TGME49_269075	6084641	6085080	XM_018781530.1	hypomethylated	down	hypothetical protein
TGME49_223660	3670021	3670460	XM_002366011.2	hypomethylated	down	50S ribosomal protein L4, putative
TGME49_294400	886201	886284	XM_002370178.2	hypomethylated	down	hypothetical protein
TGME49_218400	1537733	1538260	XM_002370586.1	hypomethylated	down	NEK kinase
TGME49_218400	1546721	1546960	XM_002370586.1	hypomethylated	down	NEK kinase
TGME49_218400	1540121	1540740	XM_002370586.1	hypomethylated	down	NEK kinase
TGME49_218400	1541621	1541880	XM_002370586.1	hypomethylated	down	NEK kinase
TGME49_218400	1542501	1543041	XM_002370586.1	hypomethylated	down	NEK kinase
TGME49_218400	1541081	1541520	XM_002370586.1	hypomethylated	down	NEK kinase
TGME49_218400	1538421	1539260	XM_002370586.1	hypomethylated	down	NEK kinase
TGME49_236670	5490821	5491380	XM_018780468.1	hypomethylated	down	hypothetical protein
TGME49_286932	1627941	1628122	XM_018782000.1	hypomethylated	down	ATPase family associated with various cellular activities (AAA) domain-containing protein
TGME49_202580	3204181	3204780	XM_018779214.1	hypomethylated	down	ATPase, AAA family protein
TGME49_271025	4783838	4783974	XM_018781599.1	hypomethylated	down	hypothetical protein
TGME49_271025	4784730	4784764	XM_018781599.1	hypomethylated	down	hypothetical protein
TGME49_271025	4783239	4783298	XM_018781599.1	hypomethylated	down	hypothetical protein
TGME49_257670	3925561	3926180	XM_018781147.1	hypomethylated	down	hypothetical protein
TGME49_257670	3921621	3922360	XM_018781147.1	hypomethylated	down	hypothetical protein
TGME49_257670	3919321	3919800	XM_018781147.1	hypomethylated	down	hypothetical protein
TGME49_256865	4393821	4394120	XM_018781122.1	hypomethylated	down	WD repeat domain 35 family protein
TGME49_238200	124541	125000	XM_018780523.1	hypomethylated	down	alpha/beta hydrolase fold domain-containing protein
TGME49_305610	5502701	5503066	XM_018782454.1	hypomethylated	down	hypothetical protein
TGME49_211270	1869341	1869720	XM_018779531.1	hypomethylated	down	sushi domain (scr repeat) domain-containing protein
TGME49_211270	1874021	1874253	XM_018779531.1	hypomethylated	down	sushi domain (scr repeat) domain-containing protein
TGME49_211270	1872519	1873060	XM_018779531.1	hypomethylated	down	sushi domain (scr repeat) domain-containing protein
TGME49_218192	1715599	1716080	XM_018779801.1	hypomethylated	down	hypothetical protein
TGME49_218192	1714889	1714961	XM_018779801.1	hypomethylated	down	hypothetical protein
TGME49_248900	4249001	4249580	XM_018780882.1	hypomethylated	down	hypothetical protein
TGME49_248900	4250541	4251220	XM_018780882.1	hypomethylated	down	hypothetical protein
TGME49_268220	6633981	6634540	XM_002365488.2	hypomethylated	down	hypothetical protein
TGME49_268220	6635941	6636460	XM_002365488.2	hypomethylated	down	hypothetical protein
TGME49_268220	6631721	6632440	XM_002365488.2	hypomethylated	down	hypothetical protein
TGME49_268220	6632561	6633200	XM_002365488.2	hypomethylated	down	hypothetical protein
TGME49_268220	6635141	6635400	XM_002365488.2	hypomethylated	down	hypothetical protein
TGME49_268220	6633221	6633700	XM_002365488.2	hypomethylated	down	hypothetical protein
TGME49_268220	6631348	6631440	XM_002365488.2	hypomethylated	down	hypothetical protein
TGME49_276200	60741	60850	XM_002371585.2	hypomethylated	down	hypothetical protein
TGME49_276200	62881	63240	XM_002371585.2	hypomethylated	down	hypothetical protein
TGME49_276200	58421	58800	XM_002371585.2	hypomethylated	down	hypothetical protein
TGME49_276200	61801	62200	XM_002371585.2	hypomethylated	down	hypothetical protein
TGME49_282000	4319201	4319580	XM_018781885.1	hypomethylated	down	hypothetical protein

## Sheet: RH_vs_VEG
Table S7b. The conjoint analysis of differentially expressed mRNAs and differential methylation peaks in the compared group of RH vs. VEG.
Gene ID	txStart	txEnd	Transcript ID	Regulation of methylation	Regulation of gene expression	Gene description
TGME49_267680	460081	460360	XM_002368795.2	hypermethylated	up	microneme protein MIC12	Column A ~ D: the coordinates of the differentially methylated RNA sites
TGME49_254960	2078241	2078500	XM_002369509.2	hypermethylated	up	hypothetical protein	Column E : the comparison information of methylation.
TGME49_245670	2459381	2460040	XM_002366956.2	hypermethylated	up	pyruvate dehydrogenase complex subunit PDH-E1Alpha	Column F: the comparison information of gene expression.
TGME49_247390	3319621	3320460	XM_018780823.1	hypermethylated	up	ATPase, AAA family protein	Column G: the annotation of the differentially methylated gene.
TGME49_247390	3310241	3310740	XM_018780823.1	hypermethylated	up	ATPase, AAA family protein
TGME49_247390	3321461	3321700	XM_018780823.1	hypermethylated	up	ATPase, AAA family protein	Legend:
TGME49_285800	2224321	2224988	XM_018781959.1	hypermethylated	up	hypothetical protein	txStart: transcription start position
TGME49_260990	1990937	1990980	XM_002365211.1	hypermethylated	up	hypothetical protein	txEnd: transcription end position
TGME49_287270	1487701	1488140	XM_002369282.2	hypermethylated	up	hypothetical protein	Transcript ID: the transcript id.
TGME49_260840	2002901	2003120	XM_018781251.1	hypermethylated	up	hypothetical protein	Gene name: the symbol of the methylated gene.
TGME49_260840	2004568	2004980	XM_018781251.1	hypermethylated	up	hypothetical protein	Gene descriptiont: the functional output attributed to the gene, which is usually a protein or a functional RNA molecule.
TGME49_251570	5467961	5468514	XM_002367357.1	hypermethylated	up	CAAX amino terminal protease family protein
TGME49_267700	443901	444400	XM_018781480.1	hypermethylated	up	hypothetical protein
TGME49_227430	942021	942320	XM_018780173.1	hypermethylated	up	transmembrane amino acid transporter protein
TGME49_306970	143481	143899	XM_002371829.2	hypermethylated	up	thymidylate kinase
TGME49_261670	1595044	1595100	XM_002365258.1	hypermethylated	up	ribonuclease H1/H2 small subunit protein
TGME49_312110	2441333	2441500	XM_018782698.1	hypermethylated	up	apicoplast-associated thioredoxin family protein Atrx1
TGME49_312110	2440401	2440663	XM_018782698.1	hypermethylated	up	apicoplast-associated thioredoxin family protein Atrx1
TGME49_262030	1419981	1420420	XM_018781278.1	hypermethylated	up	ALG6, ALG8 glycosyltransferase family protein
TGME49_262030	1417991	1418340	XM_018781278.1	hypermethylated	up	ALG6, ALG8 glycosyltransferase family protein
TGME49_314480	4123001	4123640	XM_002364607.2	hypermethylated	up	hypothetical protein
TGME49_203450	2499468	2499720	XM_002367586.2	hypermethylated	up	DUF3228 domain-containing protein
TGME49_203450	2499861	2500272	XM_002367586.2	hypermethylated	up	DUF3228 domain-containing protein
TGME49_203450	2494561	2494822	XM_002367586.2	hypermethylated	up	DUF3228 domain-containing protein
TGME49_224910	2691661	2692500	XM_018780070.1	hypermethylated	up	divalent cation tolerance protein, CutA1 family protein
TGME49_275755	249236	249460	XM_018781736.1	hypermethylated	up	hypothetical protein
TGME49_321550	1740281	1740680	XM_018783026.1	hypermethylated	up	hypothetical protein
TGME49_321550	1739298	1739920	XM_018783026.1	hypermethylated	up	hypothetical protein
TGME49_319312	1042061	1042400	XM_018782946.1	hypermethylated	up	hypothetical protein
TGME49_305750	5551632	5552380	XM_002370306.2	hypermethylated	up	nucleolar gtp-binding protein 2, putative
TGME49_260440	2270449	2270543	XM_002365176.1	hypermethylated	up	nuclear factor NF3
TGME49_260440	2269301	2269439	XM_002365176.1	hypermethylated	up	nuclear factor NF3
TGME49_284010	2854581	2854860	XM_018781920.1	hypermethylated	up	5'-3' exonuclease, N-terminal resolvase family domain-containing protein
TGME49_284010	2853549	2853840	XM_018781920.1	hypermethylated	up	5'-3' exonuclease, N-terminal resolvase family domain-containing protein
TGME49_225990	1876461	1876860	XM_018780124.1	hypermethylated	up	acyl transferase domain-containing protein
TGME49_249720	4758421	4758497	XM_002367264.2	hypermethylated	up	ATP synthase F0 subunit 9, putative
TGME49_272290	4085351	4085693	XM_002365821.1	hypermethylated	up	pyruvate dehydrogenase complex subunit PD-HE1Beta
TGME49_261680	1588821	1589400	XM_018781270.1	hypermethylated	up	hypothetical protein
TGME49_318310	1425441	1425478	XM_002369729.2	hypermethylated	up	transketolase
TGME49_217020	5720110	5720310	XM_002370969.2	hypermethylated	up	ATPase, AFG1 family protein
TGME49_251790	5591133	5591380	XM_018780957.1	hypermethylated	up	hypothetical protein
TGME49_305460	5404903	5405040	XM_002370288.2	hypermethylated	up	methionine aminopeptidase 2, putative
TGME49_243600	2736701	2737120	XM_002366818.2	hypermethylated	up	acetyltransferase, GNAT family protein
TGME49_261950	1484381	1484680	XM_002365276.1	hypermethylated	up	ATP synthase beta subunit ATP-B
TGME49_238950	337543	337760	XM_018780536.1	hypermethylated	up	fatty acyl-CoA desaturase, putative
TGME49_219540	874021	874226	XM_002370667.2	hypermethylated	up	cytosolic tRNA-Ala synthetase
TGME49_218780	1314381	1314713	XM_018779818.1	hypermethylated	up	phosphoserine aminotransferase, putative	txEnd: transcription end position
TGME49_235680	5046092	5046288	XM_002368922.2	hypermethylated	up	peptidase M16 inactive domain-containing protein
TGME49_235680	5048286	5048400	XM_002368922.2	hypermethylated	up	peptidase M16 inactive domain-containing protein
TGME49_240810	1457141	1457780	XM_002366659.2	hypermethylated	up	hypothetical protein
TGME49_205558	1336181	1336760	XM_018779338.1	hypermethylated	up	NAC domain-containing protein
TGME49_285730	2260241	2261260	XM_002369170.2	hypermethylated	up	TBC domain containing protein
TGME49_255290	4936381	4936960	XM_018781097.1	hypermethylated	up	hypothetical protein
TGME49_255290	4932242	4932573	XM_018781097.1	hypermethylated	up	hypothetical protein
TGME49_255290	4933881	4934340	XM_018781097.1	hypermethylated	up	hypothetical protein
TGME49_255290	4935161	4935720	XM_018781097.1	hypermethylated	up	hypothetical protein
TGME49_255290	4937141	4937367	XM_018781097.1	hypermethylated	up	hypothetical protein
TGME49_230410	757161	757440	XM_002367911.1	hypermethylated	up	peroxiredoxin PRX3
TGME49_230410	756886	757060	XM_002367911.1	hypermethylated	up	peroxiredoxin PRX3
TGME49_257945	3710531	3710860	XM_018781159.1	hypermethylated	up	3'5'-cyclic nucleotide phosphodiesterase domain-containing protein
TGME49_201690	3847001	3847540	XM_002367424.2	hypermethylated	up	BT1 family protein
TGME49_313445	3403161	3404000	XM_018782768.1	hypermethylated	up	hypothetical protein
TGME49_222160	918061	918420	XM_002369994.2	hypermethylated	up	aldehyde dehydrogenase
TGME49_312905	2978961	2979520	XM_018782736.1	hypermethylated	up	hypothetical protein
TGME49_312905	2982361	2982720	XM_018782736.1	hypermethylated	up	hypothetical protein
TGME49_312905	2981393	2982240	XM_018782736.1	hypermethylated	up	hypothetical protein
TGME49_312905	2980261	2980760	XM_018782736.1	hypermethylated	up	hypothetical protein
TGME49_301480	2520941	2522560	XM_018782416.1	hypermethylated	up	hypothetical protein
TGME49_244700	3455301	3455900	XM_018780726.1	hypermethylated	up	NAD(+)/NADH kinase domain-containing protein
TGME49_244700	3453040	3453080	XM_018780726.1	hypermethylated	up	NAD(+)/NADH kinase domain-containing protein
TGME49_244700	3456921	3457300	XM_018780726.1	hypermethylated	up	NAD(+)/NADH kinase domain-containing protein
TGME49_244700	3449466	3449820	XM_018780726.1	hypermethylated	up	NAD(+)/NADH kinase domain-containing protein
TGME49_244700	3453521	3455240	XM_018780726.1	hypermethylated	up	NAD(+)/NADH kinase domain-containing protein
TGME49_261022	1930146	1930341	XM_002365214.2	hypermethylated	up	dynein heavy chain family protein
TGME49_261022	1943456	1943520	XM_002365214.2	hypermethylated	up	dynein heavy chain family protein
TGME49_264850	1961768	1962300	XM_002368573.1	hypermethylated	down	hypothetical protein	Column A ~ D: the coordinates of the differentially methylated RNA sites
TGME49_293280	230781	231140	XM_002370089.1	hypermethylated	down	cyclin protein	txEnd: transcription end position
TGME49_269310	5911341	5911760	XM_018781540.1	hypermethylated	down	hypothetical protein	Transcript ID: the transcript id.
TGME49_250950	595	940	XM_018780943.1	hypermethylated	down	KRUF family protein
TGME49_250950	4101	4440	XM_018780943.1	hypermethylated	down	KRUF family protein
TGME49_250950	4661	4880	XM_018780943.1	hypermethylated	down	KRUF family protein
TGME49_272340	4066561	4066763	XM_002365826.2	hypermethylated	down	hypothetical protein
TGME49_272340	4067201	4067220	XM_002365826.2	hypermethylated	down	hypothetical protein
TGME49_272340	4065841	4066220	XM_002365826.2	hypermethylated	down	hypothetical protein
TGME49_316680	5499841	5500280	XM_002364791.2	hypermethylated	down	RNA pseudouridine synthase superfamily protein
TGME49_229720	398821	399220	XM_002367865.2	hypermethylated	down	hypothetical protein
TGME49_237090	5708041	5708300	XM_018780481.1	hypermethylated	down	AP2 domain transcription factor AP2X-5
TGME49_237090	5707641	5707860	XM_018780481.1	hypermethylated	down	AP2 domain transcription factor AP2X-5
TGME49_237090	5706001	5706420	XM_018780481.1	hypermethylated	down	AP2 domain transcription factor AP2X-5
TGME49_237090	5706781	5706980	XM_018780481.1	hypermethylated	down	AP2 domain transcription factor AP2X-5
TGME49_270805	4985630	4985841	XM_018781586.1	hypermethylated	down	hypothetical protein
TGME49_209500	1280881	1281220	XM_018779466.1	hypermethylated	down	hypothetical protein
TGME49_246010	2590961	2591240	XM_018780765.1	hypermethylated	down	hypothetical protein
TGME49_206450	958421	958700	XM_018779358.1	hypermethylated	down	autophagy-related cysteine peptidase atg4, putative
TGME49_209000	972101	972440	XM_018779440.1	hypermethylated	down	HECT-domain (ubiquitin-transferase) domain-containing protein
TGME49_289050	2945781	2946160	XM_018782060.1	hypermethylated	down	FIKK kinase, putative
TGME49_292055	4532501	4532840	XM_018782157.1	hypermethylated	down	calcium dependent protein kinase CDPK8
TGME49_292055	4526941	4527240	XM_018782157.1	hypermethylated	down	calcium dependent protein kinase CDPK8
TGME49_226950	1208881	1209320	XM_018780156.1	hypermethylated	down	IgA-specific metalloendopeptidase
TGME49_309190	549601	550100	XM_018782567.1	hypermethylated	down	hypothetical protein
TGME49_293260	222141	222500	XM_002370087.2	hypermethylated	down	ATPase/histidine kinase/DNA gyrase B/HSP90 domain-containing protein
TGME49_286270	1852059	1852200	XM_018781980.1	hypermethylated	down	hypothetical protein
TGME49_286270	1854661	1854940	XM_018781980.1	hypermethylated	down	hypothetical protein
TGME49_315440	4713841	4714360	XM_018782863.1	hypermethylated	down	hypothetical protein
TGME49_315440	4713561	4713820	XM_018782863.1	hypermethylated	down	hypothetical protein	Column A ~ D: the coordinates of the differentially methylated RNA sites
TGME49_280660	223021	223540	XM_018781862.1	hypermethylated	down	HECT-domain (ubiquitin-transferase) domain-containing protein	Transcript ID: the transcript id.
TGME49_280660	196141	196380	XM_018781862.1	hypermethylated	down	HECT-domain (ubiquitin-transferase) domain-containing protein
TGME49_264430	2246941	2247180	XM_002368541.2	hypermethylated	down	hypothetical protein
TGME49_213060	833441	834100	XM_018779591.1	hypermethylated	down	WD domain, G-beta repeat-containing protein
TGME49_306020	5744641	5745020	XM_002370333.1	hypermethylated	down	hypothetical protein
TGME49_225745	2085981	2086300	XM_018780111.1	hypermethylated	down	hypothetical protein
TGME49_225745	2079901	2080180	XM_018780111.1	hypermethylated	down	hypothetical protein
TGME49_301400	2448061	2449280	XM_018782410.1	hypermethylated	down	hypothetical protein
TGME49_301400	2447601	2448000	XM_018782410.1	hypermethylated	down	hypothetical protein
TGME49_301400	2445161	2446080	XM_018782410.1	hypermethylated	down	hypothetical protein
TGME49_301400	2446301	2446740	XM_018782410.1	hypermethylated	down	hypothetical protein
TGME49_200385	6842321	6842520	XM_018779152.1	hypermethylated	down	Myb family DNA-binding domain-containing protein
TGME49_200385	6844301	6844833	XM_018779152.1	hypermethylated	down	Myb family DNA-binding domain-containing protein
TGME49_217182	5663881	5664120	XM_018779764.1	hypermethylated	down	RNA-dependent RNA polymerase RDP
TGME49_313630	3567001	3567720	XM_018782781.1	hypermethylated	down	hypothetical protein
TGME49_313630	3535461	3535880	XM_018782781.1	hypermethylated	down	hypothetical protein
TGME49_206450	962281	962660	XM_018779358.1	hypomethylated	down	autophagy-related cysteine peptidase atg4, putative
TGME49_319308	1052646	1052780	XM_018782945.1	hypomethylated	down	hypothetical protein
TGME49_311230	1890601	1890940	XM_002364324.1	hypomethylated	down	hypothetical protein
TGME49_280660	246221	246440	XM_018781862.1	hypomethylated	down	HECT-domain (ubiquitin-transferase) domain-containing protein
TGME49_280660	210781	211040	XM_018781862.1	hypomethylated	down	HECT-domain (ubiquitin-transferase) domain-containing protein
TGME49_248190	3733041	3733300	XM_018780851.1	hypomethylated	down	hypothetical protein
TGME49_223480	3822161	3822393	XM_018780002.1	hypomethylated	down	sushi domain (scr repeat) domain-containing protein

## Sheet: ME49_vs_VEG
Table S7c. The conjoint analysis of differentially expressed mRNAs and differential methylation peaks in the compared group of ME49 vs. VEG.
Gene ID	txStart	txEnd	Transcript ID	Regulation of methylation	Regulation of gene expression	Gene description
TGME49_222300	1017961	1018380	XM_002370008.2	hypermethylated	up	hypothetical protein	Column A ~ D: the coordinates of the differentially methylated RNA sites
TGME49_297245	1643581	1644460	XM_018782306.1	hypermethylated	up	transporter, major facilitator family protein	Column E : the comparison information of methylation.
TGME49_245670	2459041	2459420	XM_002366956.2	hypermethylated	up	pyruvate dehydrogenase complex subunit PDH-E1Alpha	Column F: the comparison information of gene expression.
TGME49_285700	2277841	2277951	XM_018781956.1	hypermethylated	up	ubiquitin fusion degradation protein UFD1AP	Column G: the annotation of the differentially methylated gene.
TGME49_285700	2277521	2277740	XM_018781956.1	hypermethylated	up	ubiquitin fusion degradation protein UFD1AP
TGME49_255690	4735261	4735720	XM_002364846.2	hypermethylated	up	2-C-methyl-D-erythritol 2,4-cyclodiphosphate synthase domain-containing protein	Legend:
TGME49_251570	5468161	5468514	XM_002367357.1	hypermethylated	up	CAAX amino terminal protease family protein	txStart: transcription start position
TGME49_272730	3760601	3761060	XM_002365864.1	hypermethylated	up	hypothetical protein	txEnd: transcription end position
TGME49_314358	4035641	4036020	XM_018782813.1	hypermethylated	up	hypothetical protein	Transcript ID: the transcript id.
TGME49_314358	4030723	4031140	XM_018782813.1	hypermethylated	up	hypothetical protein	Gene name: the symbol of the methylated gene.
TGME49_254830	1955381	1955640	XM_002369496.1	hypermethylated	up	hypothetical protein	Gene descriptiont: the functional output attributed to the gene, which is usually a protein or a functional RNA molecule.
TGME49_283840	2927806	2927960	XM_002369092.1	hypomethylated	up	GATA zinc finger domain-containing protein
TGME49_312110	2441333	2441380	XM_018782698.1	hypermethylated	up	apicoplast-associated thioredoxin family protein Atrx1
TGME49_260840	2007581	2007900	XM_018781251.1	hypermethylated	up	hypothetical protein
TGME49_245746	2528651	2528816	XM_018780759.1	hypermethylated	up	hypothetical protein
TGME49_221922	696661	697180	XM_002369970.2	hypermethylated	up	NifU family domain-containing protein
TGME49_237860	2597981	2598480	XM_018780507.1	hypermethylated	up	protein kinase domain-containing protein
TGME49_271770	4389055	4389160	XM_018781627.1	hypermethylated	up	hypothetical protein
TGME49_271770	4389301	4389720	XM_018781627.1	hypermethylated	up	hypothetical protein
TGME49_272290	4085361	4085693	XM_002365821.1	hypermethylated	up	pyruvate dehydrogenase complex subunit PD-HE1Beta
TGME49_239580	779201	779580	XM_002366556.2	hypermethylated	up	hypothetical protein
TGME49_239580	780141	780740	XM_002366556.2	hypermethylated	up	hypothetical protein
TGME49_311730	2237581	2237900	XM_018782685.1	hypermethylated	up	hypothetical protein
TGME49_289210	3082361	3082553	XM_018782067.1	hypermethylated	up	prefoldin subunit protein
TGME49_276200	62881	63240	XM_002371585.2	hypermethylated	up	hypothetical protein
TGME49_276200	58421	58800	XM_002371585.2	hypermethylated	up	hypothetical protein
TGME49_276200	61801	62200	XM_002371585.2	hypermethylated	up	hypothetical protein
TGME49_218192	1714889	1714961	XM_018779801.1	hypermethylated	up	hypothetical protein
TGME49_225090	2535081	2535360	XM_002366141.2	hypermethylated	up	hypothetical protein
TGME49_225090	2533741	2533940	XM_002366141.2	hypermethylated	up	hypothetical protein
TGME49_225090	2534281	2534980	XM_002366141.2	hypermethylated	up	hypothetical protein
TGME49_225090	2537701	2538060	XM_002366141.2	hypermethylated	up	hypothetical protein
TGME49_225090	2531261	2531449	XM_002366141.2	hypermethylated	up	hypothetical protein
TGME49_225090	2538181	2538920	XM_002366141.2	hypermethylated	up	hypothetical protein
TGME49_225090	2535401	2536320	XM_002366141.2	hypermethylated	up	hypothetical protein
TGME49_321640	1674061	1674520	XM_002371664.2	hypermethylated	up	cell division protein CDC48AP
TGME49_228280	443341	444020	XM_002366409.2	hypermethylated	up	hypothetical protein
TGME49_254820	1947721	1947960	XM_002369495.2	hypermethylated	up	hypothetical protein
TGME49_271010	4792521	4792805	XM_018781597.1	hypermethylated	up	hypothetical protein
TGME49_271010	4788121	4788920	XM_018781597.1	hypermethylated	up	hypothetical protein
TGME49_271010	4786201	4787000	XM_018781597.1	hypermethylated	up	hypothetical protein
TGME49_268020	6702321	6702560	XM_018781494.1	hypermethylated	up	transporter, major facilitator family protein
TGME49_305890	5649221	5649375	XM_018782463.1	hypermethylated	up	hypothetical protein
TGME49_306300	5923421	5924180	XM_002370351.2	hypermethylated	up	hypothetical protein
TGME49_306300	5929341	5930020	XM_002370351.2	hypermethylated	up	hypothetical protein
TGME49_306300	5926901	5927300	XM_002370351.2	hypermethylated	up	hypothetical protein
TGME49_266010	1381236	1381420	XM_018781413.1	hypermethylated	up	phosphatidylinositol 3- and 4-kinase
TGME49_266010	1376841	1377180	XM_018781413.1	hypermethylated	up	phosphatidylinositol 3- and 4-kinase
TGME49_266010	1364261	1364920	XM_018781413.1	hypermethylated	up	phosphatidylinositol 3- and 4-kinase
TGME49_266010	1378441	1378920	XM_018781413.1	hypermethylated	up	phosphatidylinositol 3- and 4-kinase
TGME49_266010	1379301	1379708	XM_018781413.1	hypermethylated	up	phosphatidylinositol 3- and 4-kinase
TGME49_266010	1371141	1371560	XM_018781413.1	hypermethylated	up	phosphatidylinositol 3- and 4-kinase
TGME49_319740	752041	752420	XM_018782968.1	hypermethylated	up	transporter, major facilitator family protein
TGME49_319740	751413	751780	XM_018782968.1	hypermethylated	up	transporter, major facilitator family protein
TGME49_294400	886201	886284	XM_002370178.2	hypermethylated	up	hypothetical protein
TGME49_265390	1583481	1584060	XM_002368627.2	hypermethylated	up	hypothetical protein
TGME49_253020	685261	685640	XM_018780992.1	hypermethylated	up	hypothetical protein
TGME49_253020	684188	684340	XM_018780992.1	hypermethylated	up	hypothetical protein
TGME49_202580	3204181	3204780	XM_018779214.1	hypermethylated	up	ATPase, AAA family protein
TGME49_201670	3866881	3867260	XM_002367422.2	hypermethylated	up	DnaJ domain-containing protein
TGME49_255280	4938341	4938519	XM_002364815.1	hypermethylated	up	hypothetical protein
TGME49_281400	4070101	4070620	XM_018781871.1	hypermethylated	up	phosphofructokinase domain-containing protein
TGME49_212735	2321	2540	XM_002370982.2	hypermethylated	up	hypothetical protein
TGME49_212735	3301	3540	XM_002370982.2	hypermethylated	up	hypothetical protein
TGME49_218390	1548545	1548780	XM_002370585.1	hypermethylated	up	hypothetical protein
TGME49_238200	124541	125000	XM_018780523.1	hypermethylated	up	alpha/beta hydrolase fold domain-containing protein
TGME49_305610	5502701	5503066	XM_018782454.1	hypermethylated	up	hypothetical protein
TGME49_271025	4784730	4784764	XM_018781599.1	hypermethylated	up	hypothetical protein
TGME49_271025	4783239	4783298	XM_018781599.1	hypermethylated	up	hypothetical protein
TGME49_271025	4783838	4783974	XM_018781599.1	hypermethylated	up	hypothetical protein
TGME49_223660	3670021	3670460	XM_002366011.2	hypermethylated	up	50S ribosomal protein L4, putative
TGME49_256865	4393821	4394120	XM_018781122.1	hypermethylated	up	WD repeat domain 35 family protein
TGME49_319312	1049301	1050160	XM_018782946.1	hypermethylated	up	hypothetical protein
TGME49_218400	1538421	1539260	XM_002370586.1	hypermethylated	up	NEK kinase
TGME49_218400	1541081	1541520	XM_002370586.1	hypermethylated	up	NEK kinase
TGME49_218400	1540121	1540740	XM_002370586.1	hypermethylated	up	NEK kinase
TGME49_218400	1542001	1542320	XM_002370586.1	hypermethylated	up	NEK kinase
TGME49_218400	1537733	1538260	XM_002370586.1	hypermethylated	up	NEK kinase
TGME49_218400	1542501	1543041	XM_002370586.1	hypermethylated	up	NEK kinase
TGME49_218400	1541621	1541880	XM_002370586.1	hypermethylated	up	NEK kinase
TGME49_218400	1546721	1546960	XM_002370586.1	hypermethylated	up	NEK kinase
TGME49_255290	4932242	4932573	XM_018781097.1	hypermethylated	up	hypothetical protein
TGME49_255290	4933881	4934380	XM_018781097.1	hypermethylated	up	hypothetical protein
TGME49_255290	4933301	4933600	XM_018781097.1	hypermethylated	up	hypothetical protein
TGME49_301480	2520661	2521080	XM_018782416.1	hypermethylated	up	hypothetical protein
TGME49_301480	2521281	2522400	XM_018782416.1	hypermethylated	up	hypothetical protein
TGME49_297150	1569321	1569653	XM_002371104.2	hypermethylated	up	MORN repeat-containing protein
TGME49_268220	6631348	6631440	XM_002365488.2	hypermethylated	up	hypothetical protein
TGME49_268220	6635941	6636460	XM_002365488.2	hypermethylated	up	hypothetical protein
TGME49_268220	6631681	6631880	XM_002365488.2	hypermethylated	up	hypothetical protein
TGME49_268220	6632561	6633200	XM_002365488.2	hypermethylated	up	hypothetical protein
TGME49_268220	6633981	6634540	XM_002365488.2	hypermethylated	up	hypothetical protein
TGME49_268220	6633221	6633700	XM_002365488.2	hypermethylated	up	hypothetical protein
TGME49_268220	6635141	6635400	XM_002365488.2	hypermethylated	up	hypothetical protein
TGME49_261022	1948061	1948093	XM_002365214.2	hypermethylated	up	dynein heavy chain family protein
TGME49_282000	4319201	4319580	XM_018781885.1	hypermethylated	up	hypothetical protein
TGME49_268035	6679801	6680080	XM_018781495.1	hypermethylated	down	hypothetical protein
TGME49_248240	3757921	3758230	XM_018780853.1	hypermethylated	down	leucine rich repeat-containing protein
TGME49_212810	621221	622020	XM_018779576.1	hypermethylated	down	hypothetical protein
TGME49_270595	5146801	5147100	XM_018781581.1	hypermethylated	down	UBA/TS-N domain-containing protein
TGME49_238220	138041	138240	XM_002366473.2	hypermethylated	down	EGF family domain-containing protein
