# Supplementary material for: Cross-lineage 5-methylcytosine methylome profiling reveals methylated divergence among Toxoplasma gondii tachyzoites of the three major clonal lineages
Source: Infect Dis Poverty. 2025 Aug 19;14:87. doi: 10.1186/s40249-025-01358-w (PMC12362873; doi:10.1186/s40249-025-01358-w)
Supplement: Supplementary file 9 — Additional file 9 (Table S8. Differentially methylated ROPs, GRAs and MICs.) [file 40249_2025_1358_MOESM9_ESM.xlsx]

## Sheet: RH vs. ME49
Table S8a. Known or putative ROPs, GRAs and MICs with differential methylation in RH vs. ME49.
Gene ID	txStart	txEnd	transcript_id	Foldchange	P_value	FDR	Regulation	Predicted localization	product	Column A: the gene identifier.
TGME49_309600	754868	755120	XM_002364176.2	8.26195	4.5455e-07	4.88452e-06	hypermethylated	dense granules	hypothetical protein	Column B ~ H: edgeR results for differentially methylated genes.
TGME49_315160	4536261	4536640	XM_002364655.2	8.00074	2.75859e-06	2.21442e-05	hypermethylated	rhoptries 2	hypothetical protein	Column I ~ J: annotation of the genes.
TGME49_260520	2191941	2192320	XM_002365184.2	10043.1	1.63725e-08	4.09807e-07	hypermethylated	dense granules	dense granule protein GRA53
TGME49_240090	1057697	1058046	XM_002366597.2	13.5167	1.25264e-06	1.12856e-05	hypermethylated	rhoptries 1	rhoptry kinase family protein ROP34, putative	Legend:
TGME49_201130	4021421	4021940	XM_002367398.2	19.8682	6.26806e-07	6.36585e-06	hypermethylated	rhoptries 1	rhoptry kinase family protein ROP33	Gene ID: the unique identifier for a gene in database of NCBI or ToxoDB
TGME49_202780	3035861	3036520	XM_002367520.1	208.493	1.97791e-10	2.03917e-08	hypermethylated	rhoptries 1	rhoptry kinase family protein ROP25	Fold change: fold change between two groups
TGME49_289380	3243981	3244200	XM_002368332.2	1228.56	1.65508e-08	4.1157e-07	hypermethylated	dense granules	dense granule protein GRA39	P value: p value between two groups
TGME49_289380	3243441	3243800	XM_002368332.2	10923.7	1.09685e-10	1.30751e-08	hypermethylated	dense granules	dense granule protein GRA39	FDR: the corrected p value between two groups
TGME49_235130	4626441	4626820	XM_002368877.2	4.54979	3.57611e-06	2.77943e-05	hypermethylated	rhoptries 2	transmembrane protein	Regulation: upregulated or downregulated in test group
TGME49_287040	1576204	1576380	XM_002369269.2	2132.6	1.08044e-09	7.3861e-08	hypermethylated	micronemes	hypothetical protein	Predicted localization: intracellular localization of gene encoding proteins predictes by hyperLOPIT combined with proteomics
TGME49_287040	1577801	1578280	XM_002369269.2	8.09666	2.37106e-08	5.38443e-07	hypermethylated	micronemes	hypothetical protein	Gene descriptiont: the functional output attributed to the gene, which is usually a protein or a functional RNA molecule
TGME49_221180	112701	112726	XM_002369907.1	3.29215	9.82165e-07	9.25993e-06	hypermethylated	micronemes	hypothetical protein
TGME49_217680	1999989	2000294	XM_002371294.2	333.006	4.06283e-08	7.68754e-07	hypermethylated	dense granules	dense granule protein GRA57
TGME49_205360	1455661	1455900	XM_018779329.1	3565.9	6.77521e-09	2.14657e-07	hypermethylated	rhoptries 1	hypothetical protein
TGME49_215910	6538781	6539200	XM_018779703.1	4.84449	2.01885e-08	4.76553e-07	hypermethylated	dense granules	hypothetical protein
TGME49_215910	6532381	6532800	XM_018779703.1	2463.83	1.01171e-07	1.45854e-06	hypermethylated	dense granules	hypothetical protein
TGME49_215910	6534581	6534920	XM_018779703.1	9.96823	7.18005e-10	5.45598e-08	hypermethylated	dense granules	hypothetical protein
TGME49_247195	3164877	3165240	XM_018780810.1	7492.3	3.29838e-09	1.60358e-07	hypermethylated	micronemes	microneme protein MIC15
TGME49_250955	7941	8077	XM_018780944.1	2660.8	2.3465e-09	1.39859e-07	hypermethylated	dense granules	KRUF family protein
TGME49_250955	12261	12600	XM_018780944.1	36.2397	2.42167e-07	2.94382e-06	hypermethylated	dense granules	KRUF family protein
TGME49_304740	679701	679800	XM_018782426.1	3638.3	1.90698e-10	2.00949e-08	hypermethylated	rhoptries 1	rhoptry kinase family protein ROP35
TGME49_304955	5119801	5120160	XM_018782431.1	5.77035	5.9199e-06	4.2672e-05	hypermethylated	dense granules	serine/threonine specific protein phosphatase
TGME49_304955	5117481	5117740	XM_018782431.1	2.75251	1.02732e-08	2.99604e-07	hypermethylated	dense granules	serine/threonine specific protein phosphatase
TGME49_308810	278661	279390	XM_018782545.1	5765.58	2.03828e-08	4.79361e-07	hypermethylated	rhoptries 2	rhoptry neck protein RON9
TGME49_315910	5072701	5072900	XM_018782891.1	11.4874	4.48261e-07	4.83306e-06	hypermethylated	dense granules	hypothetical protein
TGME49_309600	759901	760240	XM_002364176.2	2.62787	6.65803e-06	4.70852e-05	hypomethylated	dense granules	hypothetical protein
TGME49_201130	4024901	4025280	XM_002367398.2	7795.1	1.25456e-08	3.45897e-07	hypomethylated	rhoptries 1	rhoptry kinase family protein ROP33
TGME49_202610	3171921	3172600	XM_002367505.2	2.28079	1.03625e-07	1.48829e-06	hypomethylated	dense granules	protein phosphatase 2C domain-containing protein
TGME49_208070	577021	577420	XM_002369569.2	2.60364	1.8731e-06	1.59481e-05	hypomethylated	dense granules	inositol polyphosphate kinase
TGME49_208070	580761	582420	XM_002369569.2	2.28555	4.70834e-06	3.51201e-05	hypomethylated	dense granules	inositol polyphosphate kinase
TGME49_208070	582861	583120	XM_002369569.2	100.26	1.41018e-07	1.89012e-06	hypomethylated	dense granules	inositol polyphosphate kinase
TGME49_221675	560161	561540	XM_002369956.2	2.57428	2.22369e-06	1.84965e-05	hypomethylated	rhoptries 1	hypothetical protein
TGME49_305590	5488621	5489000	XM_002370300.2	139.642	9.17195e-08	1.37226e-06	hypomethylated	rhoptries 2	ABC transporter transmembrane region domain-containing protein
TGME49_305590	5489021	5489440	XM_002370300.2	2.8675	2.41328e-06	1.97887e-05	hypomethylated	rhoptries 2	ABC transporter transmembrane region domain-containing protein
TGME49_201180	3985181	3985401	XM_018779162.1	12.4961	1.11938e-12	2.66875e-09	hypomethylated	dense granules	hypothetical protein
TGME49_201180	3984221	3984660	XM_018779162.1	744.379	3.07103e-08	6.42257e-07	hypomethylated	dense granules	hypothetical protein
TGME49_254000	1394341	1394940	XM_018781036.1	14.9498	7.21995e-11	9.49697e-09	hypomethylated	dense granules	dense granule protein GRA47
TGME49_304955	5118101	5118460	XM_018782431.1	2.52434	3.23926e-09	1.60358e-07	hypomethylated	dense granules	serine/threonine specific protein phosphatase
TGME49_304955	5115101	5115400	XM_018782431.1	20.0009	3.051e-07	3.55767e-06	hypomethylated	dense granules	serine/threonine specific protein phosphatase
TGME49_315470	4739321	4739560	XM_018782866.1	2.91673	1.13306e-06	1.03898e-05	hypomethylated	rhoptries 2	hypothetical protein
TGME49_315910	5073021	5073220	XM_018782891.1	35.7404	1.39424e-07	1.8727e-06	hypomethylated	dense granules	hypothetical protein

## Sheet: RH vs. VEG
Table S8b. Known or putative ROPs, GRAs and MICs with differential methylation in RH vs. VEG.
Gene ID	txStart	txEnd	transcript_id	Foldchange	P_value	FDR	Regulation	Predicted localization	product	Column A: the gene identifier.
TGME49_309600	753981	754161	XM_002364176.2	4927.1	9.48238e-09	4.25479e-07	hypermethylated	dense granules	hypothetical protein	Column B ~ H: edgeR results for differentially methylated genes.
TGME49_309600	754868	755120	XM_002364176.2	7727	1.60198e-07	2.76853e-06	hypermethylated	dense granules	hypothetical protein	Column I ~ J: annotation of the genes.
TGME49_315160	4536261	4536640	XM_002364655.2	12069.8	5.30946e-09	3.11466e-07	hypermethylated	rhoptries 2	hypothetical protein
TGME49_260520	2192641	2192940	XM_002365184.2	4121.5	1.21195e-07	2.33261e-06	hypermethylated	dense granules	dense granule protein GRA53	Legend:
TGME49_260520	2191941	2192320	XM_002365184.2	6622.5	7.2113e-08	1.66732e-06	hypermethylated	dense granules	dense granule protein GRA53	Gene ID: the unique identifier for a gene in database of NCBI or ToxoDB
TGME49_240090	1057697	1058046	XM_002366597.2	27.4466	8.40652e-07	1.00669e-05	hypermethylated	rhoptries 1	rhoptry kinase family protein ROP34, putative	Fold change: fold change between two groups
TGME49_201130	4021421	4021940	XM_002367398.2	11.0227	3.77375e-07	5.16706e-06	hypermethylated	rhoptries 1	rhoptry kinase family protein ROP33	P value: p value between two groups
TGME49_202610	3172641	3172840	XM_002367505.2	2.80755	3.13251e-06	3.00096e-05	hypermethylated	dense granules	protein phosphatase 2C domain-containing protein	FDR: the corrected p value between two groups
TGME49_202780	3035861	3036520	XM_002367520.1	10.4287	2.66731e-08	8.80416e-07	hypermethylated	rhoptries 1	rhoptry kinase family protein ROP25	Regulation: upregulated or downregulated in test group
TGME49_232020	1767001	1767400	XM_002368032.2	7883.1	2.27979e-09	2.34113e-07	hypermethylated	rhoptries 2	hypothetical protein	Predicted localization: intracellular localization of gene encoding proteins predictes by hyperLOPIT combined with proteomics
TGME49_266410	1152801	1153040	XM_002368689.2	1828.2	4.55661e-08	1.28747e-06	hypermethylated	dense granules	hypothetical protein	Gene descriptiont: the functional output attributed to the gene, which is usually a protein or a functional RNA molecule
TGME49_266410	1152241	1152520	XM_002368689.2	1919.7	2.56648e-09	2.46507e-07	hypermethylated	dense granules	hypothetical protein
TGME49_267680	460081	460360	XM_002368795.2	4849.8	8.16599e-08	1.79423e-06	hypermethylated	micronemes	microneme protein MIC12
TGME49_287040	1576204	1576380	XM_002369269.2	1398.5	4.66485e-09	3.11466e-07	hypermethylated	micronemes	hypothetical protein
TGME49_287040	1577801	1578280	XM_002369269.2	15163.1	3.06006e-08	9.658e-07	hypermethylated	micronemes	hypothetical protein
TGME49_320490	309721	310340	XM_002369865.2	5.59951	2.31406e-06	2.34188e-05	hypermethylated	dense granules	dense granule protein GRA66
TGME49_293770	553941	554171	XM_002370137.2	3913.6	3.81649e-08	1.11698e-06	hypermethylated	micronemes	chitinase-like protein CLP1
TGME49_217680	1999989	2000294	XM_002371294.2	10.5288	5.47119e-07	7.08117e-06	hypermethylated	dense granules	dense granule protein GRA57
TGME49_205360	1455661	1455900	XM_018779329.1	2340.3	1.89048e-08	7.01085e-07	hypermethylated	rhoptries 1	hypothetical protein
TGME49_206510	904401	904900	XM_018779361.1	10.3476	1.40215e-10	6.32963e-08	hypermethylated	micronemes	toxolysin TLN4
TGME49_215910	6534581	6534920	XM_018779703.1	14.362	1.48548e-08	5.86982e-07	hypermethylated	dense granules	hypothetical protein
TGME49_215910	6532381	6532800	XM_018779703.1	5830.9	1.70638e-07	2.90845e-06	hypermethylated	dense granules	hypothetical protein
TGME49_250955	7941	8077	XM_018780944.1	1750.9	1.11388e-08	4.76824e-07	hypermethylated	dense granules	KRUF family protein
TGME49_250955	12261	12600	XM_018780944.1	4611.2	1.92862e-08	7.11154e-07	hypermethylated	dense granules	KRUF family protein
TGME49_250955	8381	8396	XM_018780944.1	7342.9	1.55098e-07	2.70867e-06	hypermethylated	dense granules	KRUF family protein
TGME49_254000	1393481	1394300	XM_018781036.1	4.70349	9.78233e-06	8.40897e-05	hypermethylated	dense granules	dense granule protein GRA47
TGME49_288000	2292721	2292960	XM_018782017.1	1236	3.85663e-10	8.8388e-08	hypermethylated	dense granules	hypothetical protein
TGME49_294630	1015101	1015500	XM_018782236.1	6098.8	1.45029e-09	1.75478e-07	hypermethylated	rhoptries 2	hypothetical protein
TGME49_301480	2520941	2522560	XM_018782416.1	25546.9	2.38469e-07	3.68513e-06	hypermethylated	dense granules	hypothetical protein
TGME49_304740	679701	679800	XM_018782426.1	2387.3	5.35709e-10	1.05534e-07	hypermethylated	rhoptries 1	rhoptry kinase family protein ROP35
TGME49_308810	276561	277240	XM_018782545.1	994.376	7.80697e-09	3.71567e-07	hypermethylated	rhoptries 2	rhoptry neck protein RON9
TGME49_308810	278661	279390	XM_018782545.1	1455.28	7.22504e-08	1.66732e-06	hypermethylated	rhoptries 2	rhoptry neck protein RON9
TGME49_321650	1659090	1659220	XM_018783030.1	7752.2	7.40937e-08	1.6929e-06	hypermethylated	rhoptries 1	hypothetical protein

## Sheet: ME49 vs. VEG  
Table S8c. Known or putative ROPs, GRAs and MICs with differential methylation in ME49 vs. VEG.
Gene ID	txStart	txEnd	transcript_id	Foldchange	P_value	FDR	Regulation	Predicted localization	product	Column A: the gene identifier.
TGME49_250870	5293341	5293700	diffreps_peak_7667	5307	3.65563e-08	1.49477e-06	hypermethylated	micronemes	DHHC zinc finger domain-containing protein	Column B ~ H: edgeR results for differentially methylated genes.
TGME49_201130	4024901	4025280	diffreps_peak_2818	1522.5	2.55532e-08	1.20684e-06	hypermethylated	rhoptries 1	rhoptry kinase family protein ROP33	Column I ~ J: annotation of the genes.
TGME49_202780	3037181	3037620	diffreps_peak_2707	1056.51	2.94235e-08	1.29454e-06	hypermethylated	rhoptries 1	rhoptry kinase family protein ROP25
TGME49_208070	582861	583120	diffreps_peak_298	8.40632	1.32459e-06	2.01205e-05	hypermethylated	dense granules	inositol polyphosphate kinase	Legend:
TGME49_320490	310101	310340	diffreps_peak_1089	3.31504	6.07737e-08	2.0604e-06	hypermethylated	dense granules	dense granule protein GRA66	Gene ID: the unique identifier for a gene in database of NCBI or ToxoDB
TGME49_305590	5488641	5489000	diffreps_peak_4985	3.76809	2.33068e-06	3.23983e-05	hypermethylated	rhoptries 2	ABC transporter transmembrane region domain-containing protein	Fold change: fold change between two groups
TGME49_210820	2031452	2031480	diffreps_peak_1351	12.6452	2.06891e-07	4.60341e-06	hypermethylated	rhoptries 2	hypothetical protein	P value: p value between two groups
TGME49_206510	904401	904640	diffreps_peak_2449	14.9934	2.28141e-08	1.13611e-06	hypermethylated	micronemes	toxolysin TLN4	FDR: the corrected p value between two groups
TGME49_226690	1433181	1433740	diffreps_peak_5340	8.42666	2.91328e-06	3.90592e-05	hypermethylated	rhoptries 1	hypothetical protein	Regulation: upregulated or downregulated in test group
TGME49_241240	1692841	1693080	diffreps_peak_2006	16.5677	2.55972e-07	5.3869e-06	hypermethylated	dense granules	dense granule protein GRA65	Predicted localization: intracellular localization of gene encoding proteins predictes by hyperLOPIT combined with proteomics
TGME49_241240	1692301	1692500	diffreps_peak_2002	7.86268	1.81079e-11	6.57197e-08	hypermethylated	dense granules	dense granule protein GRA65	Gene descriptiont: the functional output attributed to the gene, which is usually a protein or a functional RNA molecule
TGME49_301480	2520661	2521080	diffreps_peak_1412	2971.7	5.90837e-09	5.06842e-07	hypermethylated	dense granules	hypothetical protein
TGME49_301480	2521281	2522400	diffreps_peak_1413	14130.6	8.12332e-09	5.78201e-07	hypermethylated	dense granules	hypothetical protein
