# Supplementary material for: Cross-lineage 5-methylcytosine methylome profiling reveals methylated divergence among Toxoplasma gondii tachyzoites of the three major clonal lineages
Source: Infect Dis Poverty. 2025 Aug 19;14:87. doi: 10.1186/s40249-025-01358-w (PMC12362873; doi:10.1186/s40249-025-01358-w)
Supplement: Supplementary file 10 — Additional file 10 (Table S9. Differentially expressed ROPs, GRAs and MICs.) [file 40249_2025_1358_MOESM10_ESM.xlsx]

## Sheet: RH vs. ME49
Table S9a. Known or putative ROPs, GRAs and MICs with differential expression in RH vs. ME49.
Gene ID	LogFC	P Value	Q Value	Regulation	Predicted localization	Gene description	Column A: the gene identifier.
TGME49_215360	1.00065	0.0203368	0.0395619	up	dense granules	hypothetical protein	Column B ~ E: edgeR results for differentially methylated genes.
TGME49_309990	1.06159	0.00628658	0.0141674	up	micronemes	hypothetical protein	Column F ~ G: annotation of the genes.
TGME49_217530	1.05253	0.00586031	0.0133358	up	dense granules	hypothetical protein
TGME49_239010	1.00571	0.0012709	0.00355652	up	dense granules	dense granule protein TEEGR	Legend:
TGME49_304500	1.41947	0.000229731	0.000812885	up	micronemes	hypothetical protein	Gene ID: the unique identifier for a gene in database of NCBI or ToxoDB
TGME49_209985	1.35356	0.000143587	0.00054221	up	rhoptries 1	cAMP-dependent protein kinase	LogFC: Log (fold change between two groups)
TGME49_294980	1.98733	9.55743e-05	0.000379296	up	dense granules	hypothetical protein	P value: p value between two groups
TGME49_225120	1.3028	4.73139e-05	0.000205962	up	dense granules	hypothetical protein	Q value: adjusted p value between two groups
TGME49_277240	3.3566	4.68064e-05	0.00020408	up	dense granules	NTPase I	Regulation: upregulated or downregulated in test group
TGME49_201630	1.81698	1.19883e-05	6.4269e-05	up	rhoptries 1	protein phosphatase 2C domain-containing protein	Predicted localization: intracellular localization of gene encoding proteins predictes by hyperLOPIT combined with proteomics
TGME49_220240	1.20192	1.79892e-06	1.27473e-05	up	dense granules	dense granule protein GRA31	Gene descriptiont: the functional output attributed to the gene, which is usually a protein or a functional RNA molecule
TGME49_230705	1.16509	6.88272e-07	5.66538e-06	up	dense granules	dense granule protein GRA51
TGME49_287040	1.73419	1.71585e-07	1.76323e-06	up	micronemes	hypothetical protein
TGME49_245432	2.6198	7.65969e-08	8.68134e-07	up	dense granules	dense granule protein GRA19
TGME49_214080	1.09052	4.94842e-09	7.9068e-08	up	rhoptries 1	toxofilin
TGME49_231960	2.12556	2.39346e-10	6.41588e-09	up	dense granules	dense granule protein GRA28
TGME49_291630	2.46348	1.79075e-10	5.06695e-09	up	dense granules	hypothetical protein
TGME49_234950	1.16685	1.87029e-11	7.89689e-10	up	rhoptries 1	rhoptry kinase family protein ROP48
TGME49_227280	1.28272	1.56221e-11	6.73571e-10	up	dense granules	dense granule protein GRA3
TGME49_272460	1.59379	1.72504e-12	9.76204e-11	up	dense granules	dense granule protein GRA72
TGME49_222170	2.04932	4.40789e-14	3.90434e-12	up	dense granules	dense granule protein GRA17
TGME49_297880	2.43545	5.24901e-16	8.69633e-14	up	dense granules	dense granule protein GRA23
TGME49_234380	5.14523	2.33208e-16	4.31911e-14	up	micronemes	hypothetical protein
TGME49_203600	3.43296	1.07748e-17	4.39019e-15	up	dense granules	dense granule protein GRA50
TGME49_313440	4.31957	9.36993e-19	6.94141e-16	up	dense granules	dense granule protein GRA59
TGME49_203290	-3.16408	1.82139e-15	2.43319e-13	down	dense granules	dense granule protein GRA34
TGME49_308970	-1.65812	4.26678e-12	2.14899e-10	down	dense granules	dense granule protein GRA68
TGME49_267450	-1.10525	9.83467e-10	2.00461e-08	down	micronemes	alpha-tubulin suppressor protein
TGME49_266435	-1.03667	2.30265e-09	4.0792e-08	down	rhoptries 1	hypothetical protein
TGME49_322000	-1.7733	0.00712329	0.0158514	down	rhoptries 2	myosin-light-chain kinase

## Sheet: RH vs. VEG
Table S9b. Known or putative ROPs, GRAs and MICs with differential expressionn in RH vs. VEG.
Gene ID	LogFC	P Value	Q Value	Regulation	Predicted localization	Gene description	Column A: the gene identifier.
TGME49_322000	-1.3538	0.0233593	0.0413008	down	rhoptries 2	myosin-light-chain kinase	Column B ~ E: edgeR results for differentially methylated genes.
TGME49_214410	-1.06379	0.0203316	0.0365179	down	dense granules	hypothetical protein	Column F ~ G: annotation of the genes.
TGME49_268970	-2.22491	0.0116624	0.0221892	down	dense granules	hypothetical protein
TGME49_215360	1.32562	0.0063642	0.012853	up	dense granules	hypothetical protein	Legend:
TGME49_267680	1.17395	0.00106769	0.00263496	up	micronemes	microneme protein MIC12	Gene ID: the unique identifier for a gene in database of NCBI or ToxoDB
TGME49_200010	1.33444	0.000900222	0.00227259	up	dense granules	dense granule protein GRA20	LogFC: Log (fold change between two groups)
TGME49_277240	2.11855	0.000496978	0.00135086	up	dense granules	NTPase I	P value: p value between two groups
TGME49_294980	1.60316	0.000358127	0.00101615	up	dense granules	hypothetical protein	Q value: adjusted p value between two groups
TGME49_209985	-1.15672	0.000293001	0.000850496	down	rhoptries 1	cAMP-dependent protein kinase	Regulation: upregulated or downregulated in test group
TGME49_242118	-1.79706	0.000264737	0.00077686	down	rhoptries 2	myosin-light-chain kinase	Predicted localization: intracellular localization of gene encoding proteins predictes by hyperLOPIT combined with proteomics
TGME49_239010	1.51913	9.70012e-05	0.000321888	up	dense granules	dense granule protein TEEGR	Gene descriptiont: the functional output attributed to the gene, which is usually a protein or a functional RNA molecule
TGME49_279350	-1.28908	3.18644e-05	0.000120887	down	dense granules	hypothetical protein
TGME49_205250	8.91004	5.48766e-06	2.61821e-05	up	rhoptries 1	rhoptry protein ROP18
TGME49_241240	-1.02928	9.35556e-07	5.65987e-06	down	dense granules	dense granule protein GRA65
TGME49_213067	-1.019	4.52975e-08	4.35808e-07	down	dense granules	dense granule protein GRA36
TGME49_318880	-1.25024	2.02614e-08	2.27426e-07	down	micronemes	hypothetical protein
TGME49_295110	-1.02599	7.79891e-09	1.00385e-07	down	rhoptries 1	rhoptry protein ROP7
TGME49_315910	-1.12222	6.20674e-09	8.33257e-08	down	dense granules	hypothetical protein
TGME49_266050	1.18675	2.84923e-09	4.39741e-08	up	dense granules	hypothetical protein
TGME49_291630	1.97706	2.44176e-09	3.87873e-08	up	dense granules	hypothetical protein
TGME49_245432	4.60324	1.49961e-09	2.60561e-08	up	dense granules	dense granule protein GRA19
TGME49_251540	-1.02559	4.39077e-10	9.56695e-09	down	dense granules	dense granule protein GRA9
TGME49_237880	1.13125	3.6756e-10	8.39004e-09	up	dense granules	dense granule protein GRA13
TGME49_234380	1.78086	1.55761e-10	4.31102e-09	up	micronemes	hypothetical protein
TGME49_222170	1.35342	2.64672e-11	1.04787e-09	up	dense granules	dense granule protein GRA17
TGME49_308970	-1.67515	3.6784e-12	2.02536e-10	down	dense granules	dense granule protein GRA68
TGME49_272460	1.64488	1.17035e-12	7.88194e-11	up	dense granules	dense granule protein GRA72
TGME49_201180	-1.75164	4.47151e-14	5.06088e-12	down	dense granules	hypothetical protein
TGME49_203600	2.72811	3.049e-16	7.32128e-14	up	dense granules	dense granule protein GRA50
TGME49_301480	9.62327	8.31503e-17	3.38796e-14	up	dense granules	hypothetical protein
TGME49_297880	2.91903	3.5992e-17	1.54368e-14	up	dense granules	dense granule protein GRA23
TGME49_313440	5.72431	4.69789e-20	9.57077e-17	up	dense granules	dense granule protein GRA59
TGME49_214080	8.56691	7.82242e-21	2.77951e-17	up	rhoptries 1	toxofilin

## Sheet: ME49 vs. VEG  
Table S9c. Known or putative ROPs, GRAs and MICs with differential expression in ME49 vs. VEG.
Gene ID	LogFC	P Value	Q Value	Regulation	Predicted localization	Gene description	Column A: the gene identifier.
TGME49_214080	7.47639	4.85295e-20	1.97733e-16	up	rhoptries 1	toxofilin	Column B ~ E: edgeR results for differentially methylated genes.
TGME49_301480	9.07177	4.12255e-16	1.39978e-13	up	dense granules	hypothetical protein	Column F ~ G: annotation of the genes.
TGME49_203290	2.54892	4.07997e-14	6.78524e-12	up	dense granules	dense granule protein GRA34
TGME49_313440	1.40474	2.86485e-10	1.34946e-08	up	dense granules	dense granule protein GRA59	Legend:
TGME49_267450	1.05771	2.0424e-09	7.43014e-08	up	micronemes	alpha-tubulin suppressor protein	Gene ID: the unique identifier for a gene in database of NCBI or ToxoDB
TGME49_245432	1.98344	1.94427e-06	2.63624e-05	up	dense granules	dense granule protein GRA19	LogFC: Log (fold change between two groups)
TGME49_205250	8.73477	6.00112e-06	6.7267e-05	up	rhoptries 1	rhoptry protein ROP18	P value: p value between two groups
TGME49_234380	-3.36438	4.78531e-14	7.49913e-12	down	micronemes	hypothetical protein	Q value: adjusted p value between two groups
TGME49_201180	-1.69112	7.71042e-14	1.122e-11	down	dense granules	hypothetical protein	Regulation: upregulated or downregulated in test group
TGME49_231960	-1.29334	9.73637e-08	2.13284e-06	down	dense granules	dense granule protein GRA28	Predicted localization: intracellular localization of gene encoding proteins predictes by hyperLOPIT combined with proteomics
TGME49_209985	-2.51029	1.09443e-06	1.65824e-05	down	rhoptries 1	cAMP-dependent protein kinase	Gene descriptiont: the functional output attributed to the gene, which is usually a protein or a functional RNA molecule
TGME49_242118	-2.9381	3.28024e-06	4.02756e-05	down	rhoptries 2	myosin-light-chain kinase
TGME49_287040	-1.14847	1.24091e-05	0.000123923	down	micronemes	hypothetical protein
TGME49_201630	-1.44158	6.51055e-05	0.000481002	down	rhoptries 1	protein phosphatase 2C domain-containing protein
TGME49_225120	-1.12813	0.000142625	0.000924496	down	dense granules	hypothetical protein
TGME49_304500	-1.44604	0.000205146	0.00123012	down	micronemes	hypothetical protein
TGME49_214410	-1.34714	0.00745583	0.0224363	down	dense granules	hypothetical protein
TGME49_277240	-1.23804	0.0122773	0.0336817	down	dense granules	NTPase I
