# Supplementary material for: Cross-lineage 5-methylcytosine methylome profiling reveals methylated divergence among Toxoplasma gondii tachyzoites of the three major clonal lineages
Source: Infect Dis Poverty. 2025 Aug 19;14:87. doi: 10.1186/s40249-025-01358-w (PMC12362873; doi:10.1186/s40249-025-01358-w)
Supplement: Supplementary file 11 — Additional file 11 (Table S10. Expression patterns of potential m5C regulators.) [file 40249_2025_1358_MOESM11_ESM.xlsx]

## Sheet: RH vs. ME49
Table S10a. Expression patterns of potential m5C regultaors in RH vs. ME49.
Gene ID	LogFC	P Value	Q Value	Regulation	Phenotype value	Gene description	Column A: the gene identifier.
TGME49_320600	1.04275	3.5406e-10	8.74312e-09	up	0.66	cold-shock DNA-binding domain-containing protein	Column B ~ E: edgeR results for differentially expressed genes.
TGME49_272440	0.0702971	0.720927	0.784043	up	0.39	RNA recognition motif-containing protein	Column F ~ G: annotation of the genes.
TGME49_294670	0.660976	3.61119e-07	3.2661e-06	up	-3.91	eukaryotic translation initiation factor 3 subunit G, putative
TGME49_224850	0.491101	5.04294e-06	3.03732e-05	up	-4.12	polyadenylate-binding protein PABC	Legend:
TGME49_262620	0.699605	7.32587e-08	8.34944e-07	up	-2.1	RNA recognition motif-containing protein	Gene ID: the unique identifier for a gene in database of NCBI or ToxoDB
TGME49_212190	0.333015	0.00105973	0.00304827	up	-0.2	RNA recognition motif-containing protein	LogFC: Log (fold change between two groups)
TGME49_291330	-0.68549	1.5968e-06	1.15871e-05	down	1.3	RNA recognition motif-containing protein	P value: p value between two groups
TGME49_205180	0.529885	2.44405e-06	1.65971e-05	up	-5.79	RNA recognition motif-containing protein	Q value: adjusted p value between two groups
TGME49_260160	-0.588096	0.00135394	0.00374643	down	-1.69	hypothetical protein	Regulation: upregulated or downregulated in test group
TGME49_267470	0.617692	0.0676621	0.110919	up	0.59	cold-shock DNA-binding domain-containing protein	Phenotype value: showing gene contribution to T. gondii fitness during infection of human fibroblasts.
TGME49_312530	0.416627	0.00071621	0.00218755	up	0.33	splicing factor, CC1 family protein	Gene descriptiont: the functional output attributed to the gene, which is usually a protein or a functional RNA molecule
TGME49_306630	0.761125	0.00013669	0.000519539	up	-2.73	tRNA methyltransferase complex GCD14 subunit protein
TGME49_259140	0.301099	0.175952	0.249406	up	-1.59	hypothetical protein
TGME49_243610	-0.570029	0.00174894	0.00467436	down	-0.6	DNA methyltransferase DNMTb
TGME49_270880	0.0471412	0.564893	0.648536	up	-5.73	RNA recognition motif-containing protein
TGME49_306600	-0.153619	0.0987991	0.152918	down	-0.73	RNA recognition motif-containing protein
TGME49_213970	-0.257169	0.0111792	0.0234009	down	-4.41	ribosomal RNA small subunit methyltransferase B, putative
TGME49_206300	-0.13084	0.252171	0.337872	down	0.22	hypothetical protein
TGME49_305850	0.275013	0.0021065	0.00547906	up	0.73	RNA recognition motif-containing protein
TGME49_270640	0.474879	8.61203e-06	4.82002e-05	up	0.74	serine/arginine-rich splicing factor SR4
TGME49_292200	-0.0939828	0.295861	0.386808	down	-3.38	RNA recognition motif-containing protein
TGME49_289560	-0.091859	0.324828	0.417018	down	-3.47	RNA recognition motif-containing protein
TGME49_235160	-0.105921	0.165021	0.23692	down	-1.04	hypothetical protein
TGME49_321360	-0.0705064	0.620044	0.696929	down	0.27	clustered-asparagine-rich protein
TGME49_320100	-0.36683	0.00107719	0.00309269	down	-0.82	RNA recognition motif-containing protein
TGME49_288530	0.344167	0.000552345	0.00174257	up	-4.38	NOL1/NOP2/sun family protein
TGME49_208350	0.128213	0.146144	0.213581	up	0.93	RNA-binding protein, putative
TGME49_227660	0.0962555	0.573112	0.655388	up	-1.48	DNA methyltransferase DNMTa
TGME49_224580	0.208212	0.0438701	0.0764211	up	-3.8	RNA recognition motif-containing protein
TGME49_227850	-0.268151	0.0332174	0.0603088	down	-4.8	peptidyl-prolyl cis-trans isomerase, cyclophilin-type domain-containing protein
TGME49_255250	-0.105082	0.311063	0.403062	down	-0.69	tRNA (cytosine(34)-C(5))-methyltransferase, putative
TGME49_318690	0.280484	0.069859	0.113902	up	-3.22	RNA recognition motif-containing protein
TGME49_222340	-3.85462	1.58929e-06	1.15532e-05	down	-1.28	NOL1/NOP2/sun family protein
TGME49_305010	-0.0232839	0.852354	0.89439	down	0.41	pre-mRNA branch site protein p14, putative
TGME49_306900	-0.678383	0.000697402	0.00213888	down	0.34	NOL1/NOP2/sun family protein
TGME49_268200	0.112101	0.173628	0.246455	up	-3.27	RNA recognition motif-containing protein
TGME49_294440	-0.0695834	0.514737	0.600176	down	0.41	NOL1/NOP2/sun family protein
TGME49_283740	0.0102644	0.945501	0.968624	up	-3.03	RNA recognition motif-containing protein

## Sheet: RH vs. VEG
Table S10b. Expression patterns of potential m5C regultaors in RH vs. VEG.
Gene ID	LogFC	P Value	Q Value	Regulation	Phenotype value	Gene description	Column A: the gene identifier.
TGME49_320600	1.46241	1.95286e-12	1.95286e-12	up	0.66	cold-shock DNA-binding domain-containing protein	Column B ~ E: edgeR results for differentially expressed genes.
TGME49_272440	6.0134	2.64747e-12	2.64747e-12	up	0.39	RNA recognition motif-containing protein	Column F ~ G: annotation of the genes.
TGME49_294670	0.879482	6.70989e-09	6.70989e-09	up	-3.91	eukaryotic translation initiation factor 3 subunit G, putative
TGME49_224850	0.730863	2.40162e-08	2.40162e-08	up	-4.12	polyadenylate-binding protein PABC	Legend:
TGME49_262620	0.667482	1.42112e-07	1.42112e-07	up	-2.1	RNA recognition motif-containing protein	Gene ID: the unique identifier for a gene in database of NCBI or ToxoDB
TGME49_212190	0.524622	1.01481e-05	1.01481e-05	up	-0.2	RNA recognition motif-containing protein	LogFC: Log (fold change between two groups)
TGME49_291330	-0.57756	1.40417e-05	1.40417e-05	down	1.3	RNA recognition motif-containing protein	P value: p value between two groups
TGME49_205180	0.450444	1.82778e-05	1.82778e-05	up	-5.79	RNA recognition motif-containing protein	Q value: adjusted p value between two groups
TGME49_260160	-0.890162	2.30952e-05	2.30952e-05	down	-1.69	hypothetical protein	Regulation: upregulated or downregulated in test group
TGME49_267470	1.88136	5.94523e-05	5.94523e-05	up	0.59	cold-shock DNA-binding domain-containing protein	Phenotype value: showing gene contribution to T. gondii fitness during infection of human fibroblasts.
TGME49_312530	0.522119	8.61671e-05	8.61671e-05	up	0.33	splicing factor, CC1 family protein	Gene descriptiont: the functional output attributed to the gene, which is usually a protein or a functional RNA molecule
TGME49_306630	0.756471	0.00017378	0.00017378	up	-2.73	tRNA methyltransferase complex GCD14 subunit protein
TGME49_259140	1.00376	0.000358514	0.000358514	up	-1.59	hypothetical protein
TGME49_243610	-0.683836	0.000444488	0.000444488	down	-0.6	DNA methyltransferase DNMTb
TGME49_270880	-0.340286	0.000557883	0.000557883	down	-5.73	RNA recognition motif-containing protein
TGME49_306600	-0.363313	0.000729673	0.000729673	down	-0.73	RNA recognition motif-containing protein
TGME49_213970	0.371758	0.000870313	0.000870313	up	-4.41	ribosomal RNA small subunit methyltransferase B, putative
TGME49_206300	0.387763	0.00331157	0.00331157	up	0.22	hypothetical protein
TGME49_305850	0.25045	0.00432153	0.00432153	up	0.73	RNA recognition motif-containing protein
TGME49_270640	0.245114	0.00493708	0.00493708	up	0.74	serine/arginine-rich splicing factor SR4
TGME49_292200	-0.252122	0.0102399	0.0102399	down	-3.38	RNA recognition motif-containing protein
TGME49_289560	-0.259841	0.0109934	0.0109934	down	-3.47	RNA recognition motif-containing protein
TGME49_235160	-0.198092	0.0149645	0.0149645	down	-1.04	hypothetical protein
TGME49_321360	-0.386675	0.0169141	0.0169141	down	0.27	clustered-asparagine-rich protein
TGME49_320100	-0.24107	0.0194413	0.0194413	down	-0.82	RNA recognition motif-containing protein
TGME49_288530	0.179626	0.0418971	0.0418971	up	-4.38	NOL1/NOP2/sun family protein
TGME49_208350	-0.17265	0.0564164	0.0564164	down	0.93	RNA-binding protein, putative
TGME49_227660	-0.33017	0.0642926	0.0642926	down	-1.48	DNA methyltransferase DNMTa
TGME49_224580	0.181312	0.07669	0.07669	up	-3.8	RNA recognition motif-containing protein
TGME49_227850	0.195468	0.118679	0.118679	up	-4.8	peptidyl-prolyl cis-trans isomerase, cyclophilin-type domain-containing protein
TGME49_255250	0.164336	0.127411	0.127411	up	-0.69	tRNA (cytosine(34)-C(5))-methyltransferase, putative
TGME49_318690	0.216688	0.15811	0.15811	up	-3.22	RNA recognition motif-containing protein
TGME49_222340	0.888086	0.175418	0.175418	up	-1.28	NOL1/NOP2/sun family protein
TGME49_305010	0.169428	0.193963	0.193963	up	0.41	pre-mRNA branch site protein p14, putative
TGME49_306900	0.199076	0.263418	0.263418	up	0.34	NOL1/NOP2/sun family protein
TGME49_268200	-0.0809911	0.319917	0.319917	down	-3.27	RNA recognition motif-containing protein
TGME49_294440	0.0961715	0.378416	0.378416	up	0.41	NOL1/NOP2/sun family protein
TGME49_283740	-0.0677696	0.656175	0.656175	down	-3.03	RNA recognition motif-containing protein

## Sheet: ME49 vs. VEG  
Table S10c. Expression patterns of potential m5C regultaors of in ME49 vs. VEG.
Gene ID	LogFC	P Value	Q Value	Regulation	Phenotype value	Gene description	Column A: the gene identifier.
TGME49_320600	0.419668	7.36054e-05	0.000533165	up	0.66	cold-shock DNA-binding domain-containing protein	Column B ~ E: edgeR results for differentially expressed genes.
TGME49_272440	5.9431	3.40085e-12	2.91833e-10	up	0.39	RNA recognition motif-containing protein	Column F ~ G: annotation of the genes.
TGME49_294670	0.218506	0.0174102	0.0450114	up	-3.91	eukaryotic translation initiation factor 3 subunit G, putative
TGME49_224850	0.239761	0.0053295	0.0171457	up	-4.12	polyadenylate-binding protein PABC	Legend:
TGME49_262620	-0.0321237	0.684597	0.776881	down	-2.1	RNA recognition motif-containing protein	Gene ID: the unique identifier for a gene in database of NCBI or ToxoDB
TGME49_212190	0.191608	0.0376075	0.0842163	up	-0.2	RNA recognition motif-containing protein	LogFC: Log (fold change between two groups)
TGME49_291330	0.10793	0.273308	0.393704	up	1.3	RNA recognition motif-containing protein	P value: p value between two groups
TGME49_205180	-0.0794401	0.315445	0.435721	down	-5.79	RNA recognition motif-containing protein	Q value: adjusted p value between two groups
TGME49_260160	-0.302067	0.0612608	0.12366	down	-1.69	hypothetical protein	Regulation: upregulated or downregulated in test group
TGME49_267470	1.26367	0.0028508	0.0102475	up	0.59	cold-shock DNA-binding domain-containing protein	Phenotype value: showing gene contribution to T. gondii fitness during infection of human fibroblasts.
TGME49_312530	0.105492	0.318168	0.438281	up	0.33	splicing factor, CC1 family protein	Gene descriptiont: the functional output attributed to the gene, which is usually a protein or a functional RNA molecule
TGME49_306630	-0.0046544	0.977367	0.991234	down	-2.73	tRNA methyltransferase complex GCD14 subunit protein
TGME49_259140	0.70266	0.0065021	0.0200703	up	-1.59	hypothetical protein
TGME49_243610	-0.113807	0.441153	0.55883	down	-0.6	DNA methyltransferase DNMTb
TGME49_270880	-0.387428	0.000160077	0.00101176	down	-5.73	RNA recognition motif-containing protein
TGME49_306600	-0.209694	0.0292559	0.0687049	down	-0.73	RNA recognition motif-containing protein
TGME49_213970	0.628927	2.90568e-06	3.63166e-05	up	-4.41	ribosomal RNA small subunit methyltransferase B, putative
TGME49_206300	0.518603	0.00026782	0.00151771	up	0.22	hypothetical protein
TGME49_305850	-0.0245632	0.751233	0.829576	down	0.73	RNA recognition motif-containing protein
TGME49_270640	-0.229764	0.00784698	0.0233376	down	0.74	serine/arginine-rich splicing factor SR4
TGME49_292200	-0.158139	0.0876591	0.164935	down	-3.38	RNA recognition motif-containing protein
TGME49_289560	-0.167982	0.0821968	0.156802	down	-3.47	RNA recognition motif-containing protein
TGME49_235160	-0.0921709	0.224632	0.336837	down	-1.04	hypothetical protein
TGME49_321360	-0.316168	0.0421966	0.0920889	down	0.27	clustered-asparagine-rich protein
TGME49_320100	0.125761	0.195383	0.302523	up	-0.82	RNA recognition motif-containing protein
TGME49_288530	-0.164541	0.0615246	0.124059	down	-4.38	NOL1/NOP2/sun family protein
TGME49_208350	-0.300863	0.0024192	0.00897316	down	0.93	RNA-binding protein, putative
TGME49_227660	-0.426426	0.021041	0.0527741	down	-1.48	DNA methyltransferase DNMTa
TGME49_224580	-0.0269008	0.783843	0.853834	down	-3.8	RNA recognition motif-containing protein
TGME49_227850	0.463619	0.00110057	0.00473208	up	-4.8	peptidyl-prolyl cis-trans isomerase, cyclophilin-type domain-containing protein
TGME49_255250	0.269418	0.0175005	0.0451875	up	-0.69	tRNA (cytosine(34)-C(5))-methyltransferase, putative
TGME49_318690	-0.0637954	0.671554	0.765491	down	-3.22	RNA recognition motif-containing protein
TGME49_222340	4.7427	6.99841e-07	1.15182e-05	up	-1.28	NOL1/NOP2/sun family protein
TGME49_305010	0.192712	0.142624	0.239441	up	0.41	pre-mRNA branch site protein p14, putative
TGME49_306900	0.877459	7.27411e-05	0.000528191	up	0.34	NOL1/NOP2/sun family protein
TGME49_268200	-0.193092	0.0259158	0.0622789	down	-3.27	RNA recognition motif-containing protein
TGME49_294440	0.165755	0.136951	0.232115	up	0.41	NOL1/NOP2/sun family protein
TGME49_283740	-0.0780341	0.608359	0.709028	down	-3.03	RNA recognition motif-containing protein
