# Supplementary material for: Cross-lineage 5-methylcytosine methylome profiling reveals methylated divergence among Toxoplasma gondii tachyzoites of the three major clonal lineages
Source: Infect Dis Poverty. 2025 Aug 19;14:87. doi: 10.1186/s40249-025-01358-w (PMC12362873; doi:10.1186/s40249-025-01358-w)
Supplement: Supplementary file 12 — Additional file 12 (Table S11. Differential m5C methylation of potential m5C regulators.) [file 40249_2025_1358_MOESM12_ESM.xlsx]

## Sheet: RH vs. ME49
Table S11a. Differential methylation of potential m5C regultaors in RH vs. ME49.
Gene ID	txStart	txEnd	transcript_id	Foldchange	P_value	FDR	Regulation	Gene description	Column A: the gene identifier.
TGME49_270880	4912101	4912940	XM_002365713.1	2.61509	3.30702e-06	2.59141e-05	hypermethylated	RNA recognition motif-containing protein	Column B ~ C: the coordinates of the differentially methylated RNA sites
TGME49_305850	5622267	5622440	XM_002370316.2	5249.7	1.69488e-11	4.55302e-09	hypermethylated	RNA recognition motif-containing protein	Column D: the transcript id and gene symbol of differentially methylated RNA.
TGME49_292200	4609841	4610068	XM_018782162.1	8.94106	4.81302e-07	5.1255e-06	hypermethylated	RNA recognition motif-containing protein	Column E ~ H: the comparison information calculated by diffreps.
TGME49_235160	4670561	4671020	XM_018780416.1	13962.8	3.44584e-08	6.90363e-07	hyomethylated	hypothetical protein	Column I: the annotation of the differentially methylated gene.
TGME49_321360	1855801	1856160	XM_002371637.2	4093	5.97475e-08	1.01824e-06	hyomethylated	clustered-asparagine-rich protein
TGME49_320100	505341	505780	XM_002369836.2	7.78952	1.1355e-06	1.04022e-05	hypermethylated	RNA recognition motif-containing protein	Legend:
TGME49_320100	500861	501340	XM_002369836.2	2065.88	1.35923e-08	3.63599e-07	hypermethylated	RNA recognition motif-containing protein	Gene ID: the unique identifier for a gene in NCBI's database
TGME49_320100	499541	499840	XM_002369836.2	3735.6	3.39468e-08	6.84622e-07	hypermethylated	RNA recognition motif-containing protein	txStart: transcription start position
TGME49_320100	506821	507280	XM_002369836.2	6.93749	4.59074e-07	4.9188e-06	hyomethylated	RNA recognition motif-containing protein	txEnd: transcription end position
TGME49_243610	2741761	2742120	XM_018780681.1	2.17086	9.30662e-06	6.31017e-05	hypermethylated	DNA methyltransferase DNMTb	Fold change: fold change between two grohypermethylateds
TGME49_243610	2742681	2742822	XM_018780681.1	6.6387	7.02227e-07	7.00071e-06	hyomethylated	DNA methyltransferase DNMTb	P value: pvalue between two grohypermethylateds
									FDR: the corrected pvalue between two grohypermethylateds
									Regulation: hypermethylated or hypomethylated in test grohypermethylated
									Gene descriptiont: the functional output attributed to the gene, which is usually a protein or a functional RNA molecule

## Sheet: RH vs. VEG
Table S11b. Differential methylation of potential m5C regultaors in RH vs. VEG.
Gene ID	txStart	txEnd	transcript_id	Foldchange	P_value	FDR	Regulation	Gene description	Column A: the gene identifier.
TGME49_292200	4609021	4609182	XM_018782162.1	9.86467	3.62928e-07	5.00143e-06	hypermethylated	RNA recognition motif-containing protein	Column B ~ C: the coordinates of the differentially methylated RNA sites
TGME49_235160	4666741	4667000	XM_018780416.1	2271	1.19059e-08	4.9821e-07	hypermethylated	hypothetical protein	Column D: the transcript id and gene symbol of differentially methylated RNA.
TGME49_320100	499541	499840	XM_002369836.2	2441.1	6.12481e-08	1.52578e-06	hypermethylated	RNA recognition motif-containing protein	Column E ~ H: the comparison information calculated by diffreps.
TGME49_227850	771661	772160	XM_002366367.2	6.7834	3.96796e-06	3.67376e-05	hypermethylated	peptidyl-prolyl cis-trans isomerase, cyclophilin-type domain-containing protein	Column I: the annotation of the differentially methylated gene.
TGME49_268200	6650241	6650667	XM_002365486.1	5.15912	3.62161e-06	3.39315e-05	hypermethylated	RNA recognition motif-containing protein
									Legend:
									Gene ID: the unique identifier for a gene in NCBI's database
									txStart: transcription start position
									txEnd: transcription end position
									Fold change: fold change between two groups
									P value: pvalue between two groups
									FDR: the corrected pvalue between two groups
									Regulation: hypermethylated or hypomethylated in test group
									Gene descriptiont: the functional output attributed to the gene, which is usually a protein or a functional RNA molecule

## Sheet: ME49 vs. VEG  
Table S11c. Differential methylation of potential m5C regultaors of in ME49 vs. VEG.
Gene ID	txStart	txEnd	transcript_id	Foldchange	P_value	FDR	Regulation	Gene description	Column A: the gene identifier.
TGME49_213970	1464901	1465118	XM_002371093.2	11.1345	5.7323e-07	1.02811e-05	hypermethylated	ribosomal RNA small subunit methyltransferase B, putative	Column B ~ C: the coordinates of the differentially methylated RNA sites
TGME49_235160	4670561	4671020	XM_018780416.1	9335.4	1.41861e-07	3.55175e-06	hypermethylated	hypothetical protein	Column D: the transcript id and gene symbol of differentially methylated RNA.
TGME49_268200	6652921	6653200	XM_002365486.1	2.91352	9.31955e-06	0.000111488	hypermethylated	RNA recognition motif-containing protein	Column E ~ H: the comparison information calculated by diffreps.
									Column I: the annotation of the differentially methylated gene.
									Legend:
									Gene ID: the unique identifier for a gene in NCBI's database
									txStart: transcription start position
									txEnd: transcription end position
									Fold change: fold change between two grohypermethylateds
									P value: pvalue between two grohypermethylateds
									FDR: the corrected pvalue between two grohypermethylateds
									Regulation: hypermethylated or hypomethylated in test grohypermethylated
									Gene descriptiont: the functional output attributed to the gene, which is usually a protein or a functional RNA molecule
